# Supplementary material for: Di-μ-aqua-bis­[aqua­(2,2′-bi­pyridine)(4-nitro­benzoato)cobalt(II)] bis­(4-nitro­benzoate)
Source: IUCrdata. 2020 Jun 19;5(Pt 6):x200796. doi: 10.1107/S2414314620007968 (PMC9462235; doi:10.1107/S2414314620007968)
Supplement: Supplementary file 1 [file x-05-x200796-sup1.cif]

##############################################################################
#                                                                            #
# This CIF contains the data for a data article accepted for                 #
# publication in IUCrData. It conforms to the requirements of                #
# Notes for Authors for IUCrData, and has been                               #
# peer reviewed under the auspices of IUCrData.                              #
#                                                                            #
# Full details of the Crystallographic Information File format               #
# are given in the paper "The Crystallographic Information File (CIF):       #
# a New Standard Archive File for Crystallography" by S. R. Hall, F. H.      #
# Allen and I. D. Brown [Acta Cryst. (1991), A47, 655-685].                  #
#                                                                            #
# The current version of the core CIF dictionary is obtainable from          #
# ftp://ftp.iucr.org/pub/cif_core.dic.                                       #
#                                                                            #
# Software is freely available for graphical display of the structure(s)     #
# in this CIF. For information consult the CIF software page                 #
# http://www.iucr.org/resources/cif/software.                                #
#                                                                            #
# This file may be used for bona fide research purposes within the           #
# scientific community so long as proper attribution is given to the data    # 
# article from which it was obtained.                                        #
#                                                                            #
##############################################################################
data_I
_database_code_depnum_ccdc_archive 'CCDC 2009578'
_audit_creation_method     'SHELXL-2018/3'
_chemical_name_systematic
;
Di-\m-aqua-bis[aqua(2,2'-bipyridine)(4-nitrobenzoato)cobalt(II)]
bis(4-nitrobenzoate)
;
_chemical_name_common     ?
_chemical_formula_moiety     'C34 H32 Co2 N6 O12 2+, 2(C7 H4 N O4 -)'
_chemical_formula_sum     'C48 H40 Co2 N8 O20'
_chemical_formula_iupac
                        '[Co2 (C7 H4 N O4)2 (C10 H8 N2)2 (H2 O)4] (C7 H4 N O4)2'
_chemical_formula_weight     1166.74
_chemical_melting_point     ?
_space_group_crystal_system     triclinic
_space_group_name_H-M_alt     'P -1'
_space_group_name_Hall     '-P 1'
loop_
    _space_group_symop_operation_xyz
    'x, y, z'
    '-x, -y, -z'
_cell_length_a     7.2747(5)
_cell_length_b     10.4927(8)
_cell_length_c     16.3560(12)
_cell_angle_alpha     97.735(2)
_cell_angle_beta     102.840(2)
_cell_angle_gamma     102.607(2)
_cell_volume     1165.70(15)
_cell_formula_units_Z     1
_cell_measurement_reflns_used     9978
_cell_measurement_theta_min     2.92
_cell_measurement_theta_max     28.23
_cell_measurement_temperature     296(2)
_exptl_crystal_description     block
_exptl_crystal_colour     orange
_exptl_crystal_size_max     0.45
_exptl_crystal_size_mid     0.32
_exptl_crystal_size_min     0.21
_exptl_crystal_density_diffrn     1.662
_exptl_crystal_density_meas     ?
_exptl_crystal_density_method     ?
_exptl_crystal_F_000     598
_exptl_absorpt_coefficient_mu     0.807
_exptl_absorpt_correction_type     multi-scan
_exptl_absorpt_process_details
;
(SADABS; Krause <i>et al.</i>,  2015)
;
_exptl_absorpt_correction_T_min     ?
_exptl_absorpt_correction_T_max     ?
_diffrn_ambient_temperature     296(2)
_diffrn_source     'Sealed Tube'
_diffrn_radiation_type     MoK\a
_diffrn_radiation_wavelength     0.71073
_diffrn_measurement_device_type     'Bruker D8 Quest eco'
_diffrn_measurement_method     '\f and \w scans'
_diffrn_detector_area_resol_mean     ?
_diffrn_reflns_number     26747
_diffrn_reflns_av_R_equivalents     0.0252
_diffrn_reflns_av_unetI/netI     0.0197
_diffrn_reflns_theta_min     2.611
_diffrn_reflns_theta_max     28.266
_diffrn_reflns_theta_full     25.242
_diffrn_measured_fraction_theta_max     0.997
_diffrn_measured_fraction_theta_full     0.998
_diffrn_reflns_limit_h_min     -9
_diffrn_reflns_limit_h_max     9
_diffrn_reflns_limit_k_min     -13
_diffrn_reflns_limit_k_max     13
_diffrn_reflns_limit_l_min     -21
_diffrn_reflns_limit_l_max     21
_diffrn_standards_number     0
_diffrn_standards_interval_count     0
_diffrn_standards_decay_%     0
_refine_special_details     ?
_reflns_number_total     5763
_reflns_number_gt     5312
_reflns_threshold_expression     'I > 2\s(I)'
_refine_ls_structure_factor_coef     Fsqd
_refine_ls_matrix_type     full
_refine_ls_R_factor_all     0.0289
_refine_ls_R_factor_gt     0.0251
_refine_ls_wR_factor_gt     0.0614
_refine_ls_wR_factor_ref     0.0637
_refine_ls_goodness_of_fit_ref     1.052
_refine_ls_restrained_S_all     1.052
_refine_ls_number_reflns     5763
_refine_ls_number_parameters     368
_refine_ls_number_restraints     0
_refine_ls_hydrogen_treatment     mixed
_refine_ls_weighting_scheme     calc
_refine_ls_weighting_details
              'w=1/[\s^2^(Fo^2^)+(0.0255P)^2^+0.6838P] where P=(Fo^2^+2Fc^2^)/3'
_atom_sites_solution_hydrogens     mixed
_atom_sites_solution_primary     ?
_atom_sites_solution_secondary     ?
_refine_ls_shift/su_max     0.003
_refine_ls_shift/su_mean     0.000
_refine_diff_density_max     0.357
_refine_diff_density_min     -0.311
_refine_ls_extinction_method     none
_refine_ls_extinction_coef     .
loop_
    _atom_type_symbol
    _atom_type_description
    _atom_type_scat_dispersion_real
    _atom_type_scat_dispersion_imag
    _atom_type_scat_source
    'C' 'C' 0.0033 0.0016
                         'International Tables Vol C Tables 4.2.6.8 and 6.1.1.4'
    'H' 'H' 0.0000 0.0000
                         'International Tables Vol C Tables 4.2.6.8 and 6.1.1.4'
    'Co' 'Co' 0.3494 0.9721
                         'International Tables Vol C Tables 4.2.6.8 and 6.1.1.4'
    'N' 'N' 0.0061 0.0033
                         'International Tables Vol C Tables 4.2.6.8 and 6.1.1.4'
    'O' 'O' 0.0106 0.0060
                         'International Tables Vol C Tables 4.2.6.8 and 6.1.1.4'
_computing_data_collection
;
APEX3 (Bruker, 2019)
;
_computing_cell_refinement
;
SAINT (Bruker, 2019)
;
_computing_data_reduction
;
SAINT (Bruker, 2019)
;
_computing_structure_solution
;
<i>SHELXT2014/5</i> (Sheldrick, 2008)
;
_computing_structure_refinement
;
SHELXL2018 (Sheldrick, 2015)
;
_computing_molecular_graphics
;
DIAMOND (Brandenburg, 1999)
;
_computing_publication_material
;
<i>shelXle</i> (H\"ubschle <i>et al.</i>,  2011)
;
loop_
    _atom_site_type_symbol
    _atom_site_label
    _atom_site_fract_x
    _atom_site_fract_y
    _atom_site_fract_z
    _atom_site_U_iso_or_equiv
    _atom_site_adp_type
    _atom_site_calc_flag
    _atom_site_occupancy
    _atom_site_disorder_assembly
    _atom_site_disorder_group
    Co Co1 0.43361(2) 0.63922(2) 0.52457(2) 0.01063(5) Uani d 1 . .
    O O1 0.43137(17) 0.71403(11) 1.06326(6) 0.0261(2) Uani d 1 . .
    N N1 0.32901(17) 0.60682(12) 1.01984(7) 0.0180(2) Uani d 1 . .
    C C1 0.32850(19) 0.57702(13) 0.92928(8) 0.0147(2) Uani d 1 . .
    O O2 0.22558(18) 0.52407(11) 1.04780(7) 0.0289(2) Uani d 1 . .
    N N2 0.61203(16) 0.83416(10) 0.57038(7) 0.0131(2) Uani d 1 . .
    C C2 0.45366(19) 0.66787(13) 0.89966(8) 0.0168(3) Uani d 1 . .
    H H2 0.539777 0.742960 0.936466 0.020 Uiso calc 1 . .
    O O3 0.19021(13) 0.40968(9) 0.61539(6) 0.01502(18) Uani d 1 . .
    N N3 0.44762(16) 0.70799(11) 0.41050(7) 0.0130(2) Uani d 1 . .
    C C3 0.44682(19) 0.64358(13) 0.81350(8) 0.0161(2) Uani d 1 . .
    H H3 0.529735 0.703100 0.792083 0.019 Uiso calc 1 . .
    O O4 0.43133(13) 0.59742(9) 0.64323(6) 0.01478(18) Uani d 1 . .
    N N4 0.82411(18) 0.08005(12) -0.06413(8) 0.0207(2) Uani d 1 . .
    C C4 0.31743(18) 0.53122(12) 0.75861(8) 0.0129(2) Uani d 1 . .
    C C5 0.1950(2) 0.44082(13) 0.79086(8) 0.0169(3) Uani d 1 . .
    H H5 0.109775 0.365050 0.754405 0.020 Uiso calc 1 . .
    O O5 1.07575(15) 0.36007(10) 0.32867(6) 0.0211(2) Uani d 1 . .
    C C6 0.1994(2) 0.46313(13) 0.87707(8) 0.0180(3) Uani d 1 . .
    H H6 0.118041 0.403405 0.899036 0.022 Uiso calc 1 . .
    O O6 0.85644(15) 0.18061(9) 0.33776(6) 0.0203(2) Uani d 1 . .
    C C7 0.31025(18) 0.51044(12) 0.66454(8) 0.0127(2) Uani d 1 . .
    O O7 0.91826(18) 0.15271(12) -0.10126(7) 0.0317(3) Uani d 1 . .
    C C8 0.6889(2) 0.89288(13) 0.65249(8) 0.0167(3) Uani d 1 . .
    H H8 0.650756 0.848993 0.694104 0.020 Uiso calc 1 . .
    O O8 0.70001(17) -0.02340(11) -0.10076(7) 0.0297(2) Uani d 1 . .
    C C9 0.8231(2) 1.01652(13) 0.67843(9) 0.0188(3) Uani d 1 . .
    H H9 0.874547 1.054302 0.736112 0.023 Uiso calc 1 . .
    C C10 0.8785(2) 1.08205(13) 0.61629(9) 0.0191(3) Uani d 1 . .
    H H10 0.967902 1.164988 0.631700 0.023 Uiso calc 1 . .
    C C11 0.79935(19) 1.02285(13) 0.53093(9) 0.0165(2) Uani d 1 . .
    H H11 0.834491 1.065696 0.488378 0.020 Uiso calc 1 . .
    C C12 0.66666(18) 0.89850(12) 0.50973(8) 0.0131(2) Uani d 1 . .
    C C13 0.57188(18) 0.82847(12) 0.41994(8) 0.0130(2) Uani d 1 . .
    C C14 0.6047(2) 0.88285(13) 0.34951(9) 0.0176(3) Uani d 1 . .
    H H14 0.691802 0.965414 0.356946 0.021 Uiso calc 1 . .
    C C15 0.5048(2) 0.81138(14) 0.26838(9) 0.0206(3) Uani d 1 . .
    H H15 0.525861 0.845041 0.220521 0.025 Uiso calc 1 . .
    C C16 0.3734(2) 0.68944(14) 0.25880(9) 0.0188(3) Uani d 1 . .
    H H16 0.302949 0.641070 0.204804 0.023 Uiso calc 1 . .
    C C17 0.34957(19) 0.64140(13) 0.33163(8) 0.0155(2) Uani d 1 . .
    H H17 0.261827 0.559500 0.325489 0.019 Uiso calc 1 . .
    C C18 0.95292(19) 0.24975(13) 0.29757(8) 0.0146(2) Uani d 1 . .
    C C19 0.92261(19) 0.20072(13) 0.20274(8) 0.0149(2) Uani d 1 . .
    C C20 1.03275(19) 0.27527(13) 0.15766(9) 0.0173(3) Uani d 1 . .
    H H20 1.127507 0.352694 0.186407 0.021 Uiso calc 1 . .
    O O1W 0.16527(15) 0.68171(11) 0.51582(7) 0.0186(2) Uani d 1 . .
    C C21 1.0024(2) 0.23507(14) 0.07020(9) 0.0189(3) Uani d 1 . .
    H H21 1.075168 0.284846 0.039878 0.023 Uiso calc 1 . .
    C C22 0.8611(2) 0.11911(13) 0.02938(9) 0.0178(3) Uani d 1 . .
    C C23 0.7511(2) 0.04133(14) 0.07225(9) 0.0218(3) Uani d 1 . .
    H H23 0.658049 -0.036827 0.043395 0.026 Uiso calc 1 . .
    C C24 0.7839(2) 0.08360(14) 0.15973(9) 0.0203(3) Uani d 1 . .
    H H24 0.712092 0.032818 0.189930 0.024 Uiso calc 1 . .
    O O2W 0.30828(13) 0.43132(9) 0.47476(6) 0.01185(17) Uani d 1 . .
    H H1A 0.148(3) 0.718(2) 0.5594(15) 0.042(6) Uiso d 1 . .
    H H1B 0.066(3) 0.650(2) 0.4773(14) 0.039(6) Uiso d 1 . .
    H H2A 0.264(3) 0.410(2) 0.5123(15) 0.045(6) Uiso d 1 . .
    H H2B 0.223(3) 0.404(2) 0.4276(14) 0.039(6) Uiso d 1 . .
loop_
    _atom_site_aniso_label
    _atom_site_aniso_U_11
    _atom_site_aniso_U_22
    _atom_site_aniso_U_33
    _atom_site_aniso_U_12
    _atom_site_aniso_U_13
    _atom_site_aniso_U_23
    Co1 0.01158(9) 0.01116(8) 0.00889(8) 0.00091(6) 0.00424(6) 0.00170(6)
    O1 0.0363(6) 0.0240(5) 0.0128(5) 0.0000(5) 0.0064(4) -0.0016(4)
    N1 0.0228(6) 0.0209(6) 0.0115(5) 0.0064(5) 0.0061(4) 0.0034(4)
    C1 0.0187(6) 0.0180(6) 0.0092(6) 0.0061(5) 0.0056(5) 0.0031(5)
    O2 0.0405(6) 0.0285(6) 0.0170(5) -0.0013(5) 0.0154(5) 0.0056(4)
    N2 0.0144(5) 0.0128(5) 0.0126(5) 0.0034(4) 0.0045(4) 0.0024(4)
    C2 0.0173(6) 0.0177(6) 0.0128(6) 0.0004(5) 0.0037(5) 0.0011(5)
    O3 0.0163(4) 0.0161(4) 0.0111(4) 0.0010(3) 0.0048(3) 0.0008(3)
    N3 0.0136(5) 0.0141(5) 0.0118(5) 0.0033(4) 0.0047(4) 0.0025(4)
    C3 0.0166(6) 0.0180(6) 0.0130(6) 0.0003(5) 0.0061(5) 0.0032(5)
    O4 0.0174(4) 0.0162(4) 0.0112(4) 0.0019(4) 0.0065(3) 0.0032(3)
    N4 0.0239(6) 0.0204(6) 0.0168(6) 0.0057(5) 0.0054(5) 0.0002(5)
    C4 0.0139(6) 0.0156(6) 0.0108(6) 0.0051(5) 0.0049(4) 0.0028(5)
    C5 0.0200(6) 0.0154(6) 0.0135(6) 0.0003(5) 0.0063(5) 0.0008(5)
    O5 0.0234(5) 0.0185(5) 0.0136(5) -0.0051(4) -0.0005(4) 0.0027(4)
    C6 0.0230(7) 0.0176(6) 0.0141(6) 0.0014(5) 0.0092(5) 0.0041(5)
    O6 0.0241(5) 0.0161(4) 0.0205(5) -0.0001(4) 0.0116(4) 0.0012(4)
    C7 0.0139(6) 0.0154(6) 0.0109(6) 0.0056(5) 0.0053(4) 0.0037(5)
    O7 0.0416(7) 0.0307(6) 0.0202(5) -0.0008(5) 0.0134(5) 0.0028(5)
    C8 0.0194(6) 0.0161(6) 0.0143(6) 0.0047(5) 0.0046(5) 0.0016(5)
    O8 0.0345(6) 0.0258(5) 0.0202(5) -0.0017(5) 0.0046(5) -0.0046(4)
    C9 0.0200(6) 0.0174(6) 0.0156(6) 0.0047(5) 0.0011(5) -0.0023(5)
    C10 0.0165(6) 0.0137(6) 0.0240(7) 0.0017(5) 0.0038(5) -0.0003(5)
    C11 0.0163(6) 0.0135(6) 0.0199(6) 0.0024(5) 0.0065(5) 0.0036(5)
    C12 0.0126(6) 0.0133(6) 0.0141(6) 0.0038(5) 0.0042(5) 0.0026(5)
    C13 0.0125(6) 0.0130(5) 0.0134(6) 0.0027(4) 0.0041(5) 0.0022(5)
    C14 0.0194(6) 0.0159(6) 0.0173(6) 0.0008(5) 0.0069(5) 0.0047(5)
    C15 0.0271(7) 0.0216(7) 0.0138(6) 0.0032(6) 0.0079(5) 0.0064(5)
    C16 0.0234(7) 0.0194(6) 0.0125(6) 0.0036(5) 0.0050(5) 0.0025(5)
    C17 0.0174(6) 0.0138(6) 0.0135(6) 0.0009(5) 0.0045(5) 0.0014(5)
    C18 0.0140(6) 0.0137(6) 0.0155(6) 0.0039(5) 0.0030(5) 0.0024(5)
    C19 0.0137(6) 0.0146(6) 0.0161(6) 0.0037(5) 0.0033(5) 0.0024(5)
    C20 0.0149(6) 0.0162(6) 0.0178(6) -0.0001(5) 0.0036(5) 0.0013(5)
    O1W 0.0149(5) 0.0254(5) 0.0154(5) 0.0058(4) 0.0049(4) 0.0004(4)
    C21 0.0190(6) 0.0185(6) 0.0188(7) 0.0015(5) 0.0071(5) 0.0039(5)
    C22 0.0199(6) 0.0178(6) 0.0153(6) 0.0055(5) 0.0047(5) 0.0003(5)
    C23 0.0242(7) 0.0156(6) 0.0194(7) -0.0032(5) 0.0044(5) -0.0018(5)
    C24 0.0235(7) 0.0159(6) 0.0183(7) -0.0019(5) 0.0068(5) 0.0013(5)
    O2W 0.0120(4) 0.0137(4) 0.0085(4) 0.0000(3) 0.0036(3) 0.0012(3)
_geom_special_details
;
 All esds (except the esd in the dihedral angle between two l.s. planes)
 are estimated using the full covariance matrix.  The cell esds are taken
 into account individually in the estimation of esds in distances, angles
 and torsion angles; correlations between esds in cell parameters are only
 used when they are defined by crystal symmetry.  An approximate (isotropic)
 treatment of cell esds is used for estimating esds involving l.s. planes.
;
loop_
    _geom_bond_atom_site_label_1
    _geom_bond_atom_site_label_2
    _geom_bond_site_symmetry_2
    _geom_bond_distance
    _geom_bond_publ_flag
    Co1 O4 . 2.0494(9) ?
    Co1 O1W . 2.0743(10) ?
    Co1 N2 . 2.1038(11) ?
    Co1 N3 . 2.1039(11) ?
    Co1 O2W . 2.1394(9) ?
    Co1 O2W 2_666 2.1617(9) ?
    O1 N1 . 1.2282(16) ?
    N1 O2 . 1.2262(15) ?
    N1 C1 . 1.4712(16) ?
    C1 C2 . 1.3833(18) ?
    C1 C6 . 1.3851(19) ?
    N2 C8 . 1.3376(17) ?
    N2 C12 . 1.3550(16) ?
    C2 C3 . 1.3857(18) ?
    C2 H2 . 0.9300 ?
    O3 C7 . 1.2581(16) ?
    N3 C17 . 1.3386(16) ?
    N3 C13 . 1.3511(16) ?
    C3 C4 . 1.3918(18) ?
    C3 H3 . 0.9300 ?
    O4 C7 . 1.2655(15) ?
    N4 O7 . 1.2251(16) ?
    N4 O8 . 1.2284(16) ?
    N4 C22 . 1.4763(17) ?
    C4 C5 . 1.3951(17) ?
    C4 C7 . 1.5121(17) ?
    C5 C6 . 1.3900(18) ?
    C5 H5 . 0.9300 ?
    O5 C18 . 1.2590(16) ?
    C6 H6 . 0.9300 ?
    O6 C18 . 1.2499(16) ?
    C8 C9 . 1.3897(19) ?
    C8 H8 . 0.9300 ?
    C9 C10 . 1.385(2) ?
    C9 H9 . 0.9300 ?
    C10 C11 . 1.386(2) ?
    C10 H10 . 0.9300 ?
    C11 C12 . 1.3908(17) ?
    C11 H11 . 0.9300 ?
    C12 C13 . 1.4868(18) ?
    C13 C14 . 1.3960(18) ?
    C14 C15 . 1.3845(19) ?
    C14 H14 . 0.9300 ?
    C15 C16 . 1.3861(19) ?
    C15 H15 . 0.9300 ?
    C16 C17 . 1.3851(18) ?
    C16 H16 . 0.9300 ?
    C17 H17 . 0.9300 ?
    C18 C19 . 1.5176(18) ?
    C19 C24 . 1.3906(18) ?
    C19 C20 . 1.3934(18) ?
    C20 C21 . 1.3890(19) ?
    C20 H20 . 0.9300 ?
    O1W H1A . 0.81(2) ?
    O1W H1B . 0.82(2) ?
    C21 C22 . 1.3831(19) ?
    C21 H21 . 0.9300 ?
    C22 C23 . 1.3844(19) ?
    C23 C24 . 1.390(2) ?
    C23 H23 . 0.9300 ?
    C24 H24 . 0.9300 ?
    O2W H2A . 0.79(2) ?
    O2W H2B . 0.84(2) ?
loop_
    _geom_angle_atom_site_label_1
    _geom_angle_atom_site_label_2
    _geom_angle_atom_site_label_3
    _geom_angle_site_symmetry_1
    _geom_angle_site_symmetry_3
    _geom_angle
    _geom_angle_publ_flag
    O4 Co1 O1W . . 88.78(4) ?
    O4 Co1 N2 . . 95.06(4) ?
    O1W Co1 N2 . . 98.21(4) ?
    O4 Co1 N3 . . 172.65(4) ?
    O1W Co1 N3 . . 89.91(4) ?
    N2 Co1 N3 . . 77.97(4) ?
    O4 Co1 O2W . . 87.29(4) ?
    O1W Co1 O2W . . 93.78(4) ?
    N2 Co1 O2W . . 167.83(4) ?
    N3 Co1 O2W . . 100.02(4) ?
    O4 Co1 O2W . 2_666 91.60(4) ?
    O1W Co1 O2W . 2_666 172.46(4) ?
    N2 Co1 O2W . 2_666 89.26(4) ?
    N3 Co1 O2W . 2_666 90.64(4) ?
    O2W Co1 O2W . 2_666 78.72(4) ?
    O2 N1 O1 . . 123.42(12) ?
    O2 N1 C1 . . 118.33(11) ?
    O1 N1 C1 . . 118.23(11) ?
    C2 C1 C6 . . 123.04(12) ?
    C2 C1 N1 . . 117.76(12) ?
    C6 C1 N1 . . 119.15(11) ?
    C8 N2 C12 . . 118.50(11) ?
    C8 N2 Co1 . . 126.05(9) ?
    C12 N2 Co1 . . 115.11(8) ?
    C1 C2 C3 . . 117.98(12) ?
    C1 C2 H2 . . 121.0 ?
    C3 C2 H2 . . 121.0 ?
    C17 N3 C13 . . 118.93(11) ?
    C17 N3 Co1 . . 125.64(9) ?
    C13 N3 Co1 . . 115.41(8) ?
    C2 C3 C4 . . 120.82(12) ?
    C2 C3 H3 . . 119.6 ?
    C4 C3 H3 . . 119.6 ?
    C7 O4 Co1 . . 129.34(8) ?
    O7 N4 O8 . . 123.35(12) ?
    O7 N4 C22 . . 118.32(12) ?
    O8 N4 C22 . . 118.33(12) ?
    C3 C4 C5 . . 119.66(12) ?
    C3 C4 C7 . . 119.19(11) ?
    C5 C4 C7 . . 121.15(11) ?
    C6 C5 C4 . . 120.51(12) ?
    C6 C5 H5 . . 119.7 ?
    C4 C5 H5 . . 119.7 ?
    C1 C6 C5 . . 117.98(12) ?
    C1 C6 H6 . . 121.0 ?
    C5 C6 H6 . . 121.0 ?
    O3 C7 O4 . . 126.09(11) ?
    O3 C7 C4 . . 118.54(11) ?
    O4 C7 C4 . . 115.36(11) ?
    N2 C8 C9 . . 122.98(12) ?
    N2 C8 H8 . . 118.5 ?
    C9 C8 H8 . . 118.5 ?
    C10 C9 C8 . . 118.37(13) ?
    C10 C9 H9 . . 120.8 ?
    C8 C9 H9 . . 120.8 ?
    C9 C10 C11 . . 119.35(12) ?
    C9 C10 H10 . . 120.3 ?
    C11 C10 H10 . . 120.3 ?
    C10 C11 C12 . . 119.11(12) ?
    C10 C11 H11 . . 120.4 ?
    C12 C11 H11 . . 120.4 ?
    N2 C12 C11 . . 121.70(12) ?
    N2 C12 C13 . . 115.43(11) ?
    C11 C12 C13 . . 122.86(12) ?
    N3 C13 C14 . . 121.59(12) ?
    N3 C13 C12 . . 115.34(11) ?
    C14 C13 C12 . . 123.07(11) ?
    C15 C14 C13 . . 118.67(12) ?
    C15 C14 H14 . . 120.7 ?
    C13 C14 H14 . . 120.7 ?
    C14 C15 C16 . . 119.70(12) ?
    C14 C15 H15 . . 120.2 ?
    C16 C15 H15 . . 120.2 ?
    C17 C16 C15 . . 118.36(13) ?
    C17 C16 H16 . . 120.8 ?
    C15 C16 H16 . . 120.8 ?
    N3 C17 C16 . . 122.72(12) ?
    N3 C17 H17 . . 118.6 ?
    C16 C17 H17 . . 118.6 ?
    O6 C18 O5 . . 125.68(12) ?
    O6 C18 C19 . . 119.05(12) ?
    O5 C18 C19 . . 115.27(11) ?
    C24 C19 C20 . . 119.42(12) ?
    C24 C19 C18 . . 120.96(12) ?
    C20 C19 C18 . . 119.60(12) ?
    C21 C20 C19 . . 120.64(12) ?
    C21 C20 H20 . . 119.7 ?
    C19 C20 H20 . . 119.7 ?
    Co1 O1W H1A . . 116.9(15) ?
    Co1 O1W H1B . . 127.0(15) ?
    H1A O1W H1B . . 114(2) ?
    C22 C21 C20 . . 118.29(13) ?
    C22 C21 H21 . . 120.9 ?
    C20 C21 H21 . . 120.9 ?
    C21 C22 C23 . . 122.70(13) ?
    C21 C22 N4 . . 117.93(12) ?
    C23 C22 N4 . . 119.34(12) ?
    C22 C23 C24 . . 117.98(13) ?
    C22 C23 H23 . . 121.0 ?
    C24 C23 H23 . . 121.0 ?
    C23 C24 C19 . . 120.94(13) ?
    C23 C24 H24 . . 119.5 ?
    C19 C24 H24 . . 119.5 ?
    Co1 O2W Co1 . 2_666 101.28(4) ?
    Co1 O2W H2A . . 100.6(16) ?
    Co1 O2W H2A 2_666 . 110.0(16) ?
    Co1 O2W H2B . . 121.6(14) ?
    Co1 O2W H2B 2_666 . 112.2(14) ?
    H2A O2W H2B . . 110(2) ?
loop_
    _geom_hbond_atom_site_label_D
    _geom_hbond_atom_site_label_H
    _geom_hbond_atom_site_label_A
    _geom_hbond_site_symmetry_A
    _geom_hbond_distance_DH
    _geom_hbond_distance_HA
    _geom_hbond_distance_DA
    _geom_hbond_angle_DHA
    _geom_hbond_publ_flag
    O2W H2B O5 1_455 0.84(2) 1.67(2) 2.5101(13) 173(2) yes
    O2W H2A O3 . 0.79(2) 1.88(2) 2.6483(13) 164(2) yes
    O1W H1B O3 2_566 0.82(2) 2.04(2) 2.8477(14) 174(2) yes
    O1W H1A O6 2_666 0.81(2) 1.88(2) 2.6803(14) 171(2) yes
    C21 H21 O2 1_654 0.93 2.48 3.2219(17) 136.5 yes
    C17 H17 O5 1_455 0.93 2.24 3.1679(16) 171.9 yes
    C16 H16 O2 1_554 0.93 2.57 3.4644(17) 160.4 yes
    C14 H14 O6 1_565 0.93 2.41 3.3126(16) 163.6 yes
    C9 H9 O7 1_566 0.93 2.64 3.5467(18) 164.2 yes
_shelx_space_group_comment
;
The symmetry employed for this shelxl refinement is uniquely defined
by the following loop, which should always be used as a source of
symmetry information in preference to the above space-group names.
They are only intended as comments.
;
_shelx_estimated_absorpt_T_min     ?
_shelx_estimated_absorpt_T_max     ?
_shelx_hkl_file
;
  -1   0   0 1283.77   22.70
  -1   0   0 1281.67   22.40
   1   0   0 1250.77   23.10
   1   0   0 1281.47   22.60
   1   0   0 1289.97   22.30
  -2   0   0   14.60    1.30
  -2   0   0   13.80    1.10
  -2   0   0   15.90    1.40
  -2   0   0   17.10    1.60
  -2   0   0   14.80    1.40
   2   0   0   14.90    1.50
   2   0   0   14.60    1.20
   2   0   0   14.60    1.50
   2   0   0   15.60    1.10
   2   0   0   14.50    1.50
  -3   0   0  172.58    4.60
  -3   0   0  178.98    4.40
  -3   0   0  171.98    4.70
  -3   0   0  162.88    5.00
  -3   0   0  170.38    5.00
  -3   0   0  167.68    5.30
   3   0   0  175.18    4.70
   3   0   0  167.78    4.30
   3   0   0  179.98    5.30
   3   0   0  179.48    5.30
  -4   0   0  162.68    5.80
  -4   0   0  159.78    4.90
  -4   0   0  166.38    5.00
   4   0   0  176.48    5.80
   4   0   0  169.98    5.00
   4   0   0  167.08    5.80
   4   0   0  161.58    4.60
  -5   0   0  122.39    5.40
  -5   0   0  125.39    4.20
  -5   0   0  126.49    4.70
   5   0   0  127.69    5.30
   5   0   0  120.69    5.40
   5   0   0  123.69    4.20
   5   0   0  125.09    4.90
  -6   0   0    3.20    1.70
  -6   0   0    1.90    1.20
   6   0   0    5.70    1.80
   6   0   0    4.90    1.20
   6   0   0    3.30    1.50
  -7   0   0  146.19    7.30
  -7   0   0  135.99    5.80
   7   0   0  145.79    6.90
   7   0   0  141.59    5.10
   7   0   0  129.69    6.80
  -8   0   0  545.75   14.30
  -8   0   0  556.84   16.80
   8   0   0  543.35   15.90
   8   0   0  518.25   16.20
  -9   0   0  105.29    7.60
   9   0   0  110.09    7.50
   9   0   0   98.89    6.70
   9  -1   0   77.19    6.00
   9  -1   0   71.79    6.30
  -9   1   0   69.39    5.00
  -9   1   0   58.29    5.70
   8  -1   0  249.48    9.80
   8  -1   0  246.58   10.30
  -8   1   0  251.27   10.40
  -8   1   0  253.97    8.90
   7  -1   0  116.99    4.10
   7  -1   0  113.69    6.40
   7  -1   0  121.69    6.00
  -7   1   0  117.39    6.40
  -7   1   0  113.79    5.50
   6  -1   0  293.57    7.30
   6  -1   0  317.47    7.50
   6  -1   0  304.07   10.00
  -6   1   0  303.17    8.90
  -6   1   0  308.57   10.00
   5  -1   0  240.38    8.00
   5  -1   0  246.68    7.50
   5  -1   0  246.18    6.00
  -5   1   0  240.58    7.20
  -5   1   0  248.78    6.00
  -5   1   0  233.58    7.90
   4  -1   0  455.65   10.60
   4  -1   0  436.16    9.00
   4  -1   0  455.15   11.20
   4  -1   0  442.76    9.10
  -4   1   0  453.45   11.20
  -4   1   0  452.05    9.10
  -4   1   0  452.15   10.50
   3  -1   0 1537.75   29.30
   3  -1   0 1548.95   27.40
   3  -1   0 1486.65   29.20
   3  -1   0 1608.74   29.80
  -3   1   0 1521.35   28.80
  -3   1   0 1601.44   27.50
  -3   1   0 1593.34   29.40
  -3   1   0 1531.75   29.20
  -3   1   0 1642.24   30.00
  -3   1   0 1483.85   28.70
   2  -1   0   41.40    2.20
   2  -1   0   41.30    2.10
   2  -1   0   45.40    2.00
  -2   1   0   44.60    2.00
  -2   1   0   42.90    2.10
  -2   1   0   46.60    2.30
  -1  -1   0 5060.29   85.59
   1   1   0 4940.91   85.59
   1   1   0 4915.61   85.69
  -2  -1   0  142.99    3.60
  -2  -1   0  139.49    3.80
  -2  -1   0  146.99    4.30
  -2  -1   0  147.69    4.10
  -2  -1   0  140.79    4.80
   2   1   0  140.79    4.20
   2   1   0  140.49    3.50
   2   1   0  140.69    3.90
   2   1   0  140.59    4.20
  -3  -1   0  753.42   16.10
  -3  -1   0  771.62   16.20
  -3  -1   0  781.72   15.10
   3   1   0  746.63   14.90
   3   1   0  795.62   16.20
   3   1   0  783.92   16.20
   3   1   0  781.32   15.20
  -4  -1   0  833.32   16.40
  -4  -1   0  823.62   16.50
  -4  -1   0  814.72   17.80
   4   1   0  763.42   16.10
   4   1   0  815.22   17.60
   4   1   0  816.72   17.70
  -5  -1   0   34.30    2.40
  -5  -1   0   37.60    2.50
   5   1   0   33.40    3.10
   5   1   0   34.20    3.20
   5   1   0   32.60    2.40
  -6  -1   0   79.59    3.90
  -6  -1   0   74.59    4.90
  -6  -1   0   85.89    4.00
   6   1   0   80.39    5.00
   6   1   0   81.39    3.90
   6   1   0   76.79    4.90
  -7  -1   0   -1.80    0.80
  -7  -1   0    0.90    1.80
   7   1   0    0.50    1.60
   7   1   0   -1.80    0.90
   7   1   0    1.20    1.70
  -8  -1   0  166.78    8.60
   8   1   0  155.08    8.10
   8   1   0  149.88    7.90
   9  -2   0   -2.70    1.80
   9  -2   0    1.20    1.90
  -9   2   0    1.10    1.80
  -9   2   0   -2.80    1.90
   8  -2   0   10.60    2.50
   8  -2   0   13.60    3.00
  -8   2   0    6.80    2.00
  -8   2   0   11.30    2.90
   7  -2   0    0.30    1.50
   7  -2   0    3.20    1.70
  -7   2   0    1.00    1.10
  -7   2   0    3.30    1.70
   6  -2   0   12.20    2.30
   6  -2   0   11.80    2.00
  -6   2   0    9.30    1.90
  -6   2   0   12.00    2.30
   5  -2   0   85.39    4.10
   5  -2   0   91.29    4.60
  -5   2   0   86.59    4.50
  -5   2   0   86.59    4.10
   4  -2   0  232.08    6.40
   4  -2   0  222.48    7.00
  -4   2   0  218.58    6.20
  -4   2   0  232.28    6.70
  -4   2   0  217.48    6.90
   3  -2   0 1387.06   25.60
   3  -2   0 1387.16   26.50
   3  -2   0 1365.36   26.40
  -3   2   0 1382.56   26.40
  -3   2   0 1370.46   26.10
  -3   2   0 1379.06   25.50
  -3   2   0 1468.85   26.40
  -3   2   0 1331.77   26.40
   1  -2   0  190.28    4.20
   1  -2   0  209.28    4.60
   1  -2   0  210.88    4.80
   1  -2   0  202.68    4.10
  -1   2   0  201.38    4.80
  -1   2   0  208.28    4.80
  -1   2   0  199.18    4.60
  -1   2   0  203.28    4.10
  -1   2   0  198.18    4.10
  -1   2   0  199.28    4.20
  -1   2   0  202.38    4.70
   0  -2   0   46.70    1.80
   0  -2   0   49.30    1.70
   0  -2   0   45.70    1.60
   0  -2   0   49.70    1.80
   0   2   0   47.20    1.80
   0   2   0   45.30    1.60
   0   2   0   45.90    1.70
   0   2   0   49.30    1.80
  -1  -2   0   48.90    2.00
  -1  -2   0   46.60    2.10
  -1  -2   0   50.79    1.70
  -1  -2   0   49.60    2.20
  -1  -2   0   45.80    2.10
   1   2   0   44.60    2.00
   1   2   0   52.59    2.30
   1   2   0   49.20    2.10
   1   2   0   45.10    1.70
   1   2   0   44.80    2.10
  -2  -2   0  557.14   11.70
  -2  -2   0  572.64   12.00
  -2  -2   0  557.94   11.90
  -2  -2   0  562.44   10.80
   2   2   0  538.75   11.70
   2   2   0  549.74   11.60
   2   2   0  542.55   10.70
   2   2   0  577.14   12.10
   2   2   0  558.54   11.80
  -3  -2   0  825.92   15.70
  -3  -2   0  811.72   16.50
  -3  -2   0  782.62   17.00
   3   2   0  827.52   17.30
   3   2   0  808.62   16.80
   3   2   0  793.22   15.50
  -4  -2   0  670.93   14.20
  -4  -2   0  636.54   15.00
  -4  -2   0  587.34   14.20
   4   2   0  643.94   13.20
   4   2   0  640.94   15.10
   4   2   0  665.03   14.90
  -5  -2   0  268.97    7.90
  -5  -2   0  272.47    7.30
  -5  -2   0  263.37    8.90
   5   2   0  270.67    9.00
   5   2   0  272.67   10.00
   5   2   0  259.17    7.80
  -6  -2   0  411.06   12.40
  -6  -2   0  390.46    9.90
  -6  -2   0  397.56   10.80
   6   2   0  371.46   10.60
   6   2   0  376.16   12.00
   6   2   0  386.86   11.70
  -7  -2   0   97.79    6.30
  -7  -2   0   97.89    4.50
   7   2   0   93.89    5.90
   7   2   0  104.69    6.20
   7   2   0  102.39    5.00
  -8  -2   0   30.80    4.40
   8   2   0   18.90    3.50
   8   2   0   19.70    3.70
   8   2   0   20.40    2.80
   9  -3   0   11.00    3.20
   9  -3   0    6.20    2.60
  -9   3   0   18.00    3.40
  -9   3   0    5.80    2.50
   8  -3   0  107.49    6.70
   8  -3   0  120.89    6.10
  -8   3   0  107.79    5.90
  -8   3   0  103.89    6.60
   7  -3   0  141.49    7.00
   7  -3   0  132.59    6.00
  -7   3   0  129.59    6.80
  -7   3   0  139.89    6.40
   6  -3   0   11.90    2.00
   6  -3   0    8.50    2.10
  -6   3   0    8.70    3.20
  -6   3   0    7.80    2.00
   5  -3   0   36.70    3.10
   5  -3   0   38.00    2.70
  -5   3   0   46.00    3.40
  -5   3   0   46.00    3.20
   4  -3   0  204.68    5.60
   4  -3   0  186.08    6.30
  -4   3   0  182.98    5.40
  -4   3   0  193.48    6.40
  -4   3   0  202.38    6.40
   3  -3   0  337.57    7.50
   3  -3   0  336.57    8.40
   3  -3   0  344.07    8.50
  -3   3   0  335.47    8.50
  -3   3   0  335.77    8.50
  -3   3   0  331.27    7.40
   2  -3   0  409.86    9.20
   2  -3   0  417.56    9.40
   2  -3   0  417.06    8.40
   2  -3   0  416.56    9.20
  -2   3   0  427.86    8.40
  -2   3   0  410.86   10.20
  -2   3   0  410.16    9.20
  -2   3   0  423.46    9.40
   1  -3   0 1002.50   18.70
   1  -3   0 1029.20   18.40
   1  -3   0 1035.60   19.00
   1  -3   0 1000.40   18.30
   1  -3   0 1008.80   19.00
  -1   3   0  998.70   18.90
  -1   3   0  984.40   18.40
  -1   3   0 1012.50   18.40
  -1   3   0  986.80   18.60
  -1   3   0 1011.40   19.00
  -1   3   0 1008.90   18.30
   0  -3   0  638.84   12.40
   0  -3   0  644.34   12.50
   0  -3   0  642.74   12.20
   0  -3   0  641.24   12.60
   0  -3   0  649.43   12.60
   0   3   0  631.04   12.50
   0   3   0  635.64   12.30
   0   3   0  623.14   12.40
   0   3   0  639.14   12.30
   0   3   0  651.03   12.50
   0   3   0  626.94   12.60
   0   3   0  634.34   12.20
  -1  -3   0  536.65   10.90
  -1  -3   0  538.65   11.30
  -1  -3   0  530.55   11.30
  -1  -3   0  547.25   11.30
  -1  -3   0  543.65   10.50
   1   3   0  536.45   10.50
   1   3   0  555.84   11.00
   1   3   0  515.35   11.30
   1   3   0  541.35   12.50
   1   3   0  534.05   11.30
  -2  -3   0  149.69    4.80
  -2  -3   0  142.89    4.70
  -2  -3   0  135.49    4.40
  -2  -3   0  144.79    3.80
   2   3   0  143.49    4.80
   2   3   0  146.59    4.50
   2   3   0  144.19    3.80
   2   3   0  140.49    4.90
  -3  -3   0   10.10    1.20
  -3  -3   0   11.10    1.60
  -3  -3   0    9.50    1.70
   3   3   0   11.50    1.20
   3   3   0   10.60    1.70
   3   3   0    8.20    1.50
  -4  -3   0   95.49    4.70
  -4  -3   0  103.59    4.40
   4   3   0   99.99    4.90
   4   3   0   97.09    4.50
   4   3   0   97.09    3.40
  -5  -3   0  198.58    7.80
  -5  -3   0  208.38    5.90
  -5  -3   0  202.48    7.10
   5   3   0  199.28    7.80
   5   3   0  214.28    7.20
   5   3   0  211.08    7.60
   5   3   0  198.28    5.90
  -6  -3   0  160.88    7.50
  -6  -3   0  173.88    6.70
  -6  -3   0  170.08    5.60
   6   3   0  181.68    8.00
   6   3   0  162.88    6.70
   6   3   0  171.68    7.40
  -7  -3   0   70.39    7.10
   7   3   0   56.39    4.00
   7   3   0   50.19    4.60
   7   3   0   57.69    6.30
  -8  -3   0   80.89    6.40
   8   3   0   90.79    6.40
   8   3   0   85.59    6.50
   8   3   0   79.09    5.00
   9  -4   0   36.60    5.00
   9  -4   0   31.00    3.90
  -9   4   0   32.00    4.20
  -9   4   0   27.80    4.50
   8  -4   0   35.50    3.70
   8  -4   0   38.20    4.80
  -8   4   0   39.60    4.20
  -8   4   0   34.10    4.60
   7  -4   0  148.99    7.40
  -7   4   0  151.08    7.00
  -7   4   0  159.58    7.50
   6  -4   0   99.09    5.40
   6  -4   0  102.19    4.60
  -6   4   0  105.59    5.60
  -6   4   0  104.29    5.40
   5  -4   0   55.89    3.80
   5  -4   0   59.19    3.10
  -5   4   0   57.09    3.70
  -5   4   0   47.70    4.30
   4  -4   0 4137.29   74.09
   4  -4   0 4116.09   74.19
   4  -4   0 4165.08   72.39
  -4   4   0 3978.90   72.29
  -4   4   0 4084.69   74.19
  -4   4   0 4155.58   74.19
   3  -4   0   10.90    1.20
   3  -4   0   11.70    1.70
   3  -4   0    9.20    1.60
  -3   4   0   11.80    1.80
  -3   4   0   11.10    1.30
   2  -4   0  164.28    4.90
   2  -4   0  172.78    4.40
   2  -4   0  171.38    5.30
  -2   4   0  168.88    5.10
  -2   4   0  174.38    4.40
  -2   4   0  171.98    5.20
  -2   4   0  171.68    4.00
  -2   4   0  169.48    4.90
  -2   4   0  180.48    4.10
  -2   4   0  165.68    5.10
   1  -4   0   24.40    1.90
   1  -4   0   25.30    1.70
   1  -4   0   24.10    1.60
   1  -4   0   24.10    1.60
   1  -4   0   21.30    1.90
  -1   4   0   23.10    1.70
  -1   4   0   23.60    1.50
  -1   4   0   23.30    1.60
  -1   4   0   24.80    1.60
  -1   4   0   24.90    1.60
  -1   4   0   23.40    1.80
   0  -4   0 1395.36   25.00
   0  -4   0 1334.27   25.20
   0  -4   0 1338.67   25.30
   0  -4   0 1361.76   24.80
   0  -4   0 1299.67   25.40
   0   4   0 1353.66   25.00
   0   4   0 1341.07   25.20
   0   4   0 1371.36   25.30
   0   4   0 1358.66   24.90
   0   4   0 1310.27   24.70
   0   4   0 1384.36   25.40
  -1  -4   0 2566.64   46.70
  -1  -4   0 2629.14   45.60
  -1  -4   0 2577.54   46.60
  -1  -4   0 2557.64   46.60
  -1  -4   0 2552.64   46.00
   1   4   0 2439.36   45.50
   1   4   0 2581.84   46.00
   1   4   0 2529.05   46.40
   1   4   0 2706.93   46.90
   1   4   0 2520.25   46.80
   1   4   0 2601.44   47.70
  -2  -4   0  510.45   11.70
  -2  -4   0  505.55   11.70
  -2  -4   0  492.25   11.20
  -2  -4   0  494.25   10.20
   2   4   0  499.45   11.90
   2   4   0  508.55   11.30
   2   4   0  500.35   10.30
  -3  -4   0  136.19    5.20
  -3  -4   0  135.59    5.40
  -3  -4   0  137.39    4.00
   3   4   0  137.29    4.10
   3   4   0  143.39    5.10
   3   4   0  144.19    5.70
  -4  -4   0  143.59    5.70
  -4  -4   0  139.79    5.10
   4   4   0  165.78    6.20
   4   4   0  154.98    4.50
   4   4   0  138.99    6.20
   4   4   0  157.68    6.00
  -5  -4   0    5.30    1.90
  -5  -4   0    5.60    1.10
  -5  -4   0    2.80    1.50
   5   4   0    6.00    1.70
   5   4   0    5.60    1.80
   5   4   0    3.40    1.20
   5   4   0    3.90    1.70
  -6  -4   0  105.39    6.20
  -6  -4   0  104.19    5.40
   6   4   0  104.49    6.40
   6   4   0  105.09    5.60
   6   4   0  100.19    5.80
  -7  -4   0   26.90    4.00
   7   4   0   27.10    3.50
   7   4   0   23.10    4.00
  -8  -4   0   52.59    5.50
   8   4   0   61.39    4.90
   8   4   0   63.49    6.00
   8   4   0   61.39    5.60
   9  -5   0    0.90    1.70
   9  -5   0    1.00    2.10
  -9   5   0    3.80    2.50
  -9   5   0    0.80    1.90
   8  -5   0   12.80    3.20
   8  -5   0   14.70    2.30
  -8   5   0   16.90    3.10
  -8   5   0   10.80    2.90
   7  -5   0   47.50    4.50
   7  -5   0   48.00    3.50
  -7   5   0   57.79    4.60
  -7   5   0   56.49    4.50
   6  -5   0  256.27    7.50
   6  -5   0  247.48    9.00
  -6   5   0  234.58    8.90
  -6   5   0  241.28    8.80
   5  -5   0   47.30    2.70
   5  -5   0   48.20    5.60
  -5   5   0   48.10    3.60
   4  -5   0  162.58    5.90
   4  -5   0  157.78    4.80
   4  -5   0  152.58    5.90
  -4   5   0  159.88    6.10
  -4   5   0  152.78    4.70
  -4   5   0  163.18    6.10
   3  -5   0  202.38    5.30
   3  -5   0  200.08    6.20
   3  -5   0  202.78    6.50
  -3   5   0  196.58    5.20
  -3   5   0  212.58    6.60
   2  -5   0   21.50    1.50
   2  -5   0   22.20    1.90
   2  -5   0   22.90    2.10
   2  -5   0   21.50    2.00
  -2   5   0   21.20    1.60
  -2   5   0   21.90    1.40
  -2   5   0   21.40    2.10
  -2   5   0   17.60    1.70
  -2   5   0   21.00    1.50
   1  -5   0    9.10    1.40
   1  -5   0   10.70    1.50
   1  -5   0   10.60    1.50
   1  -5   0   10.30    1.60
  -1   5   0   11.70    1.30
  -1   5   0    8.30    1.20
  -1   5   0   10.50    1.50
  -1   5   0    9.70    1.40
  -1   5   0    9.70    1.30
   0  -5   0   59.69    3.00
   0  -5   0   64.39    2.80
   0  -5   0   60.89    2.70
   0  -5   0   58.49    2.90
   0   5   0   63.39    2.80
   0   5   0   61.69    3.00
   0   5   0   60.29    3.10
   0   5   0   63.69    3.00
   0   5   0   59.29    2.70
  -1  -5   0   72.49    3.50
  -1  -5   0   67.09    3.40
  -1  -5   0   78.19    4.40
   1   5   0   66.29    2.80
   1   5   0   69.09    2.90
   1   5   0   72.19    3.50
   1   5   0   68.39    3.00
  -2  -5   0  218.08    6.90
  -2  -5   0  220.68    5.70
  -2  -5   0  210.98    6.80
   2   5   0  222.68    6.40
   2   5   0  218.68    7.10
  -3  -5   0  179.58    6.50
  -3  -5   0  169.68    6.20
   3   5   0  163.68    4.90
   3   5   0  160.98    6.30
   3   5   0  162.88    5.80
  -4  -5   0  184.48    6.90
  -4  -5   0  180.28    5.00
  -4  -5   0  180.08    7.10
   4   5   0  177.68    7.10
   4   5   0  173.18    6.60
   4   5   0  179.88    7.40
   4   5   0  171.38    5.00
  -5  -5   0   26.70    3.60
  -5  -5   0   31.50    3.20
   5   5   0   30.80    3.60
   5   5   0   27.00    3.20
   5   5   0   30.00    3.10
  -6  -5   0   42.20    4.30
   6   5   0   26.40    4.60
   6   5   0   33.30    3.80
   6   5   0   35.10    3.70
  -7  -5   0   32.20    4.50
   7   5   0   35.00    4.10
   7   5   0   29.40    4.30
   7   5   0   36.10    4.00
   9  -6   0   13.80    3.50
  -9   6   0   16.10    3.30
  -9   6   0   22.20    3.80
   8  -6   0    7.10    1.80
   8  -6   0    6.10    2.50
  -8   6   0    5.50    2.60
   7  -6   0    1.00    1.50
   7  -6   0   -0.90    1.00
  -7   6   0    3.80    1.80
  -7   6   0    1.10    1.70
   6  -6   0  108.99    6.00
   6  -6   0  100.89    4.40
  -6   6   0  106.39    5.90
  -6   6   0  102.99    5.70
   5  -6   0   46.10    3.60
   5  -6   0   44.40    3.60
   5  -6   0   42.60    2.60
  -5   6   0   48.30    3.80
  -5   6   0   48.70    3.70
   4  -6   0   43.50    3.20
   4  -6   0   38.40    3.00
   4  -6   0   36.90    2.30
  -4   6   0   39.80    3.10
  -4   6   0   40.70    3.20
  -4   6   0   40.10    2.30
   3  -6   0  376.56   10.20
   3  -6   0  387.36    9.80
   3  -6   0  378.76    8.70
  -3   6   0  382.16   10.10
  -3   6   0  362.56    8.50
  -3   6   0  381.06    8.20
  -3   6   0  375.56    8.10
   2  -6   0  601.04   13.60
   2  -6   0  597.44   13.50
   2  -6   0  599.84   13.00
   2  -6   0  584.74   12.30
  -2   6   0  572.24   12.30
  -2   6   0  608.14   12.50
  -2   6   0  599.94   13.70
  -2   6   0  561.34   12.30
   1  -6   0  729.53   14.80
   1  -6   0  711.53   15.30
   1  -6   0  715.53   14.70
   1  -6   0  695.93   14.90
   1  -6   0  718.73   15.60
  -1   6   0  715.83   15.10
  -1   6   0  700.43   14.70
  -1   6   0  702.43   14.70
  -1   6   0  722.63   15.00
   0  -6   0  138.89    5.10
   0  -6   0  142.19    5.00
   0  -6   0  148.49    4.80
   0   6   0  138.79    4.50
   0   6   0  142.59    4.70
   0   6   0  146.89    5.10
   0   6   0  147.79    5.30
  -1  -6   0   11.90    1.50
  -1  -6   0   17.00    2.20
  -1  -6   0   11.20    1.80
   1   6   0   13.60    2.00
   1   6   0   13.00    1.90
   1   6   0   14.50    1.80
   1   6   0   13.20    1.50
  -2  -6   0    3.00    1.30
  -2  -6   0    2.20    0.80
  -2  -6   0    4.10    1.30
   2   6   0    1.30    1.10
   2   6   0    2.50    1.20
   2   6   0    3.00    0.90
   2   6   0    2.90    1.20
  -3  -6   0    1.90    1.40
  -3  -6   0    1.40    0.70
  -3  -6   0   -0.30    1.30
   3   6   0    1.40    1.40
   3   6   0    1.40    1.00
   3   6   0    0.40    0.80
   3   6   0    2.30    1.30
  -4  -6   0  239.58    8.50
  -4  -6   0  225.98    8.50
   4   6   0  232.18    8.70
   4   6   0  244.38    8.10
   4   6   0  241.98    9.20
  -5  -6   0   49.20    4.40
  -5  -6   0   41.70    4.10
   5   6   0   48.60    4.60
   5   6   0   43.30    3.70
   5   6   0   47.70    4.20
  -6  -6   0   58.49    5.10
   6   6   0   55.49    5.10
   6   6   0   51.39    4.30
  -7  -6   0   38.80    5.00
   7   6   0   38.30    4.70
   7   6   0   34.90    5.10
   7   6   0   48.10    4.60
   9  -7   0   53.79    5.90
  -9   7   0   57.59    5.90
  -9   7   0   49.80    5.50
   8  -7   0   30.20    4.40
  -8   7   0   25.60    4.00
  -8   7   0   29.30    4.40
   7  -7   0   76.09    5.60
   7  -7   0   63.09    3.70
  -7   7   0   66.69    5.40
  -7   7   0   69.19    5.30
   6  -7   0   59.29    3.30
   6  -7   0   59.59    4.50
  -6   7   0   52.89    4.40
  -6   7   0   63.19    4.70
   5  -7   0   28.80    3.10
   5  -7   0   31.90    3.40
   5  -7   0   28.70    2.20
  -5   7   0   38.40    3.60
  -5   7   0   37.10    3.50
   4  -7   0    7.40    1.80
   4  -7   0    7.70    1.20
   4  -7   0    6.90    1.90
  -4   7   0   10.10    2.00
  -4   7   0    9.40    1.50
   3  -7   0  148.79    5.40
   3  -7   0  144.59    4.60
   3  -7   0  150.68    6.00
  -3   7   0  144.49    4.50
  -3   7   0  145.59    5.90
  -3   7   0  154.58    4.70
  -3   7   0  133.89    4.20
   2  -7   0  421.56   10.00
   2  -7   0  422.66   11.10
   2  -7   0  432.96   10.60
   2  -7   0  445.86   11.30
  -2   7   0  433.26   10.30
  -2   7   0  451.55   11.40
   1  -7   0   10.30    1.70
   1  -7   0   11.20    1.90
   1  -7   0   14.80    2.00
   1  -7   0   12.90    1.70
   1  -7   0   11.40    1.70
  -1   7   0   13.10    1.80
  -1   7   0   10.60    1.70
   0  -7   0   63.09    3.20
   0  -7   0   70.09    3.80
   0  -7   0   73.99    3.80
   0   7   0   72.19    3.70
   0   7   0   66.49    3.30
   0   7   0   64.89    3.70
  -1  -7   0  196.98    8.00
  -1  -7   0  175.58    6.60
  -1  -7   0  196.58    5.90
   1   7   0  194.28    6.10
   1   7   0  192.08    6.80
  -2  -7   0   11.90    1.50
  -2  -7   0    9.90    2.00
   2   7   0   15.70    2.60
   2   7   0   12.80    2.20
   2   7   0   13.00    2.00
  -3  -7   0    2.40    1.50
  -3  -7   0    0.60    0.70
  -3  -7   0    0.20    1.30
   3   7   0   -0.70    1.10
   3   7   0   -0.60    1.30
   3   7   0    1.20    1.20
  -4  -7   0    4.70    1.90
  -4  -7   0    0.20    1.40
   4   7   0    1.90    1.60
   4   7   0    5.90    2.20
   4   7   0    2.20    1.60
  -5  -7   0    9.80    2.60
   5   7   0   12.60    2.50
   5   7   0   18.20    3.50
   5   7   0   13.50    4.20
  -6  -7   0   80.49    5.90
   6   7   0   70.19    6.00
   6   7   0   82.89    6.50
   6   7   0   82.69    5.90
   8  -8   0    5.00    2.50
  -8   8   0    5.50    2.40
  -8   8   0    5.30    2.40
   7  -8   0   51.69    4.70
  -7   8   0   56.89    5.90
  -7   8   0   57.69    4.90
   6  -8   0   99.59    5.80
   6  -8   0   90.79    3.90
  -6   8   0   95.39    6.00
  -6   8   0   89.59    5.70
   5  -8   0   58.69    4.50
   5  -8   0   62.09    4.30
   5  -8   0   59.59    3.10
  -5   8   0   68.89    4.70
  -5   8   0   67.49    4.80
   4  -8   0   47.10    3.80
   4  -8   0   47.10    2.70
  -4   8   0   47.60    3.80
  -4   8   0   45.50    2.20
  -4   8   0   47.00    2.30
   3  -8   0  208.88    6.90
   3  -8   0  196.08    5.90
   3  -8   0  198.48    7.40
  -3   8   0  200.68    7.30
  -3   8   0  198.38    6.00
   2  -8   0   28.50    2.80
   2  -8   0   26.10    2.10
   2  -8   0   25.70    2.40
   2  -8   0   29.80    2.70
  -2   8   0   26.60    2.40
  -2   8   0   26.00    2.60
  -2   8   0   26.50    2.30
   1  -8   0    2.50    1.10
   1  -8   0    4.20    1.30
   1  -8   0    3.50    1.30
   1  -8   0    2.00    1.00
  -1   8   0    2.80    1.20
  -1   8   0    2.40    1.00
  -1   8   0    0.50    1.00
   0  -8   0   35.60    2.90
   0  -8   0   31.80    3.60
   0  -8   0   30.20    2.60
   0   8   0   34.10    2.60
   0   8   0   31.10    3.50
   0   8   0   38.10    3.00
  -1  -8   0  152.48    5.40
  -1  -8   0  151.28    6.30
  -1  -8   0  151.38    6.30
   1   8   0  163.38    6.60
   1   8   0  159.38    6.60
   1   8   0  150.48    5.60
  -2  -8   0  199.78    7.70
  -2  -8   0  212.68    6.40
  -2  -8   0  226.08    8.20
   2   8   0  217.78    7.20
   2   8   0  216.18    8.20
   2   8   0  212.68    8.30
  -3  -8   0    6.50    1.90
  -3  -8   0    7.40    1.40
  -3  -8   0    6.50    2.20
   3   8   0    8.80    2.50
   3   8   0    5.60    2.00
   3   8   0    6.40    1.50
  -4  -8   0   38.70    4.90
  -4  -8   0   38.50    4.00
   4   8   0   32.70    6.80
   4   8   0   41.60    5.30
   4   8   0   37.40    3.40
  -5  -8   0    5.20    2.20
   5   8   0    8.60    2.90
   5   8   0    5.90    2.20
   5   8   0    2.00    1.70
  -6  -8   0    8.10    2.90
   6   8   0    2.70    1.90
   6   8   0    1.30    2.50
   6   8   0    3.00    2.30
   8  -9   0   -3.00    1.30
   8  -9   0    2.10    2.20
  -8   9   0   -2.10    2.00
  -8   9   0    1.60    2.00
   7  -9   0   53.59    4.90
  -7   9   0   46.80    4.90
  -7   9   0   51.59    4.90
   6  -9   0  108.39    6.50
   6  -9   0  109.19    6.10
  -6   9   0  117.29    6.70
  -6   9   0  108.19    6.60
   5  -9   0  141.79    6.50
   5  -9   0  142.49    4.90
   5  -9   0  134.79    7.00
  -5   9   0  129.59    6.60
  -5   9   0  137.09    7.10
   4  -9   0   62.69    3.10
   4  -9   0   64.49    4.60
   4  -9   0   67.99    4.20
  -4   9   0   66.39    3.10
  -4   9   0   69.79    4.70
   3  -9   0    5.50    1.90
   3  -9   0    5.30    1.60
   3  -9   0    6.30    1.30
  -3   9   0    3.10    1.70
  -3   9   0    6.40    1.50
   2  -9   0   33.10    2.70
   2  -9   0   29.20    2.50
   2  -9   0   29.20    3.00
   2  -9   0   34.80    3.20
  -2   9   0   27.70    2.70
  -2   9   0   27.20    2.90
  -2   9   0   32.10    2.70
   1  -9   0    3.40    1.30
   1  -9   0    3.20    1.60
   1  -9   0    3.70    2.30
  -1   9   0    4.60    1.50
  -1   9   0    4.70    1.60
  -1   9   0    4.10    1.40
   0  -9   0    3.80    1.50
   0  -9   0    2.50    1.20
   0  -9   0    1.80    1.50
   0   9   0    0.30    1.30
   0   9   0    1.80    1.30
   0   9   0    2.20    1.00
  -1  -9   0   56.89    4.20
  -1  -9   0   56.49    3.30
  -1  -9   0   56.99    4.10
   1   9   0   57.19    4.20
   1   9   0   57.89    3.50
   1   9   0   58.79    4.30
  -2  -9   0  258.27    9.60
  -2  -9   0  264.87    7.60
  -2  -9   0  267.67    9.50
   2   9   0  262.17    9.80
   2   9   0  263.87    8.40
   2   9   0  269.87    9.90
  -3  -9   0   14.20    4.40
  -3  -9   0   11.80    2.50
   3   9   0   14.10    4.30
   3   9   0   13.50    2.10
   3   9   0   16.60    3.10
  -4  -9   0   52.09    6.70
   4   9   0   55.49    5.30
   4   9   0   61.99    5.30
   4   9   0   57.29    4.20
  -5  -9   0   38.40    4.90
   5   9   0   42.50    5.30
   5   9   0   37.50    5.10
   5   9   0   38.90    3.90
   8 -10   0   -0.60    2.00
  -8  10   0    3.00    2.30
  -8  10   0    3.90    2.20
   7 -10   0    6.50    2.50
  -7  10   0    3.60    2.50
  -7  10   0    0.80    2.00
   6 -10   0    1.10    1.70
   6 -10   0    0.30    1.00
   6 -10   0    3.00    1.90
  -6  10   0    1.30    2.00
  -6  10   0    1.40    2.10
   5 -10   0    5.30    2.00
   5 -10   0    3.80    1.70
   5 -10   0    4.90    1.20
  -5  10   0    6.10    2.40
  -5  10   0    8.90    2.30
   4 -10   0   31.90    2.50
   4 -10   0   31.70    3.10
   4 -10   0   35.60    3.80
  -4  10   0   31.80    2.50
  -4  10   0   28.40    3.80
   3 -10   0    1.20    1.60
   3 -10   0    2.20    1.60
   3 -10   0    1.20    1.00
   3 -10   0    2.60    1.30
  -3  10   0    0.90    1.50
  -3  10   0    0.60    1.20
  -3  10   0    1.40    1.10
   2 -10   0  286.27    9.70
   2 -10   0  287.37    8.80
   2 -10   0  291.57    9.80
  -2  10   0  309.97    9.30
  -2  10   0  301.37    9.00
  -2  10   0  294.47   10.00
   1 -10   0  127.59    6.20
   1 -10   0  134.99    5.90
  -1  10   0  133.89    5.90
  -1  10   0  126.69    6.00
  -1  10   0  132.19    5.60
   0 -10   0    8.30    2.00
   0 -10   0   15.90    2.80
   0  10   0   11.70    2.50
   0  10   0   14.20    2.60
   0  10   0   11.90    2.00
  -1 -10   0   42.60    3.90
  -1 -10   0   35.10    3.10
   1  10   0   42.70    4.10
   1  10   0   46.50    4.10
   1  10   0   40.00    3.20
  -2 -10   0   -0.10    1.00
  -2 -10   0   -0.60    1.50
   2  10   0   -4.50    2.30
   2  10   0    2.30    1.90
   2  10   0    0.50    1.20
  -3 -10   0   -0.70    1.00
   3  10   0    4.10    2.10
   3  10   0   -2.30    1.70
   3  10   0   -0.50    1.20
  -4 -10   0   -0.20    1.90
   4  10   0    2.20    1.80
   4  10   0    0.50    2.10
   4  10   0    1.00    1.60
   7 -11   0   25.40    3.70
  -7  11   0   22.10    4.20
  -7  11   0   28.20    4.40
   6 -11   0   41.00    6.20
   6 -11   0   38.90    4.90
  -6  11   0   47.20    4.70
  -6  11   0   43.10    5.00
   5 -11   0   15.60    3.10
   5 -11   0   21.70    3.30
  -5  11   0   22.30    4.40
  -5  11   0   21.60    3.80
   4 -11   0    0.90    1.70
   4 -11   0   -1.20    0.80
   4 -11   0    1.60    1.50
  -4  11   0    1.20    0.90
  -4  11   0   -0.50    1.10
  -4  11   0   -0.40    1.70
  -4  11   0    1.40    1.60
   3 -11   0   17.40    3.20
   3 -11   0   16.40    2.50
   3 -11   0   17.60    2.80
  -3  11   0   16.80    2.20
  -3  11   0   19.20    3.20
  -3  11   0   16.20    2.40
   2 -11   0   74.89    5.20
   2 -11   0   85.29    5.30
   2 -11   0   78.59    4.30
  -2  11   0   79.99    4.50
  -2  11   0   76.29    4.60
  -2  11   0   81.29    4.70
  -2  11   0   83.49    5.40
   1 -11   0  136.79    6.30
   1 -11   0  136.59    6.70
  -1  11   0  144.89    6.80
  -1  11   0  127.39    6.10
  -1  11   0  144.49    6.00
   0 -11   0  237.58    8.40
   0 -11   0  236.18    9.20
   0  11   0  257.07    9.70
   0  11   0  242.98    8.10
   0  11   0  242.88    9.20
  -1 -11   0   15.00    2.90
  -1 -11   0   14.80    2.40
   1  11   0   12.90    2.70
   1  11   0   19.30    3.40
   1  11   0   12.50    2.00
  -2 -11   0   64.69    6.10
   2  11   0   64.39    5.50
   2  11   0   60.59    4.10
   2  11   0   48.20    5.00
  -3 -11   0   50.39    4.90
   3  11   0   45.60    5.00
   3  11   0   46.90    5.10
   3  11   0   45.40    4.10
   6 -12   0   56.99    5.00
   6 -12   0   57.79    5.30
  -6  12   0   58.59    5.80
  -6  12   0   61.29    5.40
   5 -12   0   39.20    4.20
   5 -12   0   30.50    4.60
  -5  12   0   33.50    4.70
  -5  12   0   27.30    2.90
  -5  12   0   38.70    5.00
  -5  12   0   32.10    2.70
   4 -12   0  177.78    7.60
   4 -12   0  182.68    8.60
  -4  12   0  182.48    6.70
  -4  12   0  179.98    8.70
  -4  12   0  164.18    6.80
  -4  12   0  181.18    8.50
   3 -12   0   47.50    3.60
   3 -12   0   48.50    5.10
  -3  12   0   42.40    3.70
  -3  12   0   33.10    3.20
   2 -12   0   13.20    2.30
   2 -12   0   10.50    2.50
   2 -12   0   10.70    2.40
  -2  12   0   14.30    3.10
  -2  12   0   11.20    2.30
  -2  12   0    8.60    2.30
  -2  12   0   13.00    2.60
   1 -12   0   70.49    4.90
   1 -12   0   62.79    4.90
  -1  12   0   68.29    4.90
  -1  12   0   64.59    4.90
  -1  12   0   64.39    4.10
   0 -12   0    2.00    1.60
   0  12   0   -0.40    1.60
   0  12   0   -1.90    1.30
   0  12   0   -1.50    1.30
  -1 -12   0    9.20    2.60
  -1 -12   0    3.40    1.60
   1  12   0    5.50    2.30
   1  12   0    3.50    1.50
   1  12   0    3.60    1.90
  -2 -12   0    8.80    2.80
   2  12   0    7.20    2.60
   2  12   0    7.10    2.00
   2  12   0    5.40    3.00
   5 -13   0   97.39    6.90
   5 -13   0  102.09    6.40
  -5  13   0   99.89    7.20
  -5  13   0   90.39    6.90
   4 -13   0   63.39    5.60
   4 -13   0   61.59    4.70
  -4  13   0   62.29    5.50
  -4  13   0   59.69    4.10
  -4  13   0   50.99    5.20
  -4  13   0   57.49    4.00
   3 -13   0   60.89    4.50
   3 -13   0   64.59    5.20
  -3  13   0   56.29    5.10
  -3  13   0   46.60    3.90
  -3  13   0   45.80    4.10
  -3  13   0   54.79    4.40
   2 -13   0  213.88    9.30
   2 -13   0  212.18    8.90
  -2  13   0  209.18    8.20
  -2  13   0  198.98    9.20
  -2  13   0  197.28    8.00
   1 -13   0   27.20    4.30
   1 -13   0   25.30    3.70
  -1  13   0   20.60    3.20
  -1  13   0   22.20    3.40
  -1  13   0   21.10    2.80
   0 -13   0   42.20    4.60
   0 -13   0   40.50    3.90
   0  13   0   35.90    4.60
   0  13   0   30.70    3.50
   0  13   0   43.90    4.20
   1  13  -1    1.70    1.50
   1  13  -1    0.30    2.00
   1  13  -1    0.00    1.90
  -1 -13   1    2.60    2.10
  -1 -13   1   -3.50    1.70
   0  13  -1   55.99    5.10
   0  13  -1   44.60    3.80
   0  13  -1   40.10    4.50
   0 -13   1   47.50    5.00
   0 -13   1   43.20    4.10
  -1  13  -1   80.09    5.60
  -1  13  -1   76.39    4.50
  -1  13  -1   71.39    4.90
   1 -13   1   76.49    5.80
  -2  13  -1   54.29    5.30
  -2  13  -1   42.80    3.70
  -2  13  -1   53.99    5.00
  -2  13  -1   50.29    4.00
   2 -13   1   43.00    4.70
   2 -13   1   58.89    4.80
  -3  13  -1   43.90    4.70
  -3  13  -1   41.40    3.90
  -3  13  -1   43.20    3.50
  -3  13  -1   37.60    3.90
   3 -13   1   45.00    3.80
   3 -13   1   48.30    5.00
  -4  13  -1  107.49    7.20
  -4  13  -1  122.89    6.00
  -4  13  -1  114.19    5.40
  -4  13  -1  108.99    7.00
   4 -13   1  118.29    6.20
   4 -13   1  124.99    7.40
  -5  13  -1   19.80    3.90
  -5  13  -1   12.30    3.40
   5 -13   1   13.00    3.20
   5 -13   1   16.10    3.50
   2  12  -1   69.19    6.10
   2  12  -1   78.09    6.00
   2  12  -1   63.19    4.20
  -2 -12   1   68.49    5.80
   1  12  -1   25.90    4.50
   1  12  -1   24.00    3.90
   1  12  -1   24.40    2.80
  -1 -12   1   20.30    2.80
  -1 -12   1   26.70    4.00
   0  12  -1    6.20    1.90
   0  12  -1    1.70    1.30
   0  12  -1    0.50    1.50
   0 -12   1    2.10    2.00
   0 -12   1    2.10    1.70
  -1  12  -1    3.30    1.60
  -1  12  -1    3.00    1.70
  -1  12  -1   -0.50    1.30
   1 -12   1    5.20    2.00
   1 -12   1    6.80    2.60
  -2  12  -1   12.90    2.50
  -2  12  -1   11.10    3.10
  -2  12  -1    9.00    2.00
  -2  12  -1   11.40    2.10
   2 -12   1   14.30    2.90
   2 -12   1   13.40    3.00
   2 -12   1   12.40    2.20
  -3  12  -1   26.30    2.90
  -3  12  -1   27.00    4.70
  -3  12  -1   29.80    3.80
   3 -12   1   29.40    7.00
   3 -12   1   32.10    3.10
  -4  12  -1   72.39    4.10
  -4  12  -1   61.79    3.60
  -4  12  -1   74.69    5.70
   4 -12   1   67.69    4.50
   4 -12   1   73.89    5.60
  -5  12  -1   72.19    5.90
  -5  12  -1   62.99    5.70
   5 -12   1   70.99    5.90
   5 -12   1   63.19    5.00
  -6  12  -1   20.00    3.80
  -6  12  -1   17.30    3.80
   6 -12   1   17.90    3.60
   6 -12   1   19.40    3.30
   3  11  -1    4.30    1.70
   3  11  -1    3.20    2.10
   3  11  -1    2.10    1.80
  -3 -11   1    2.50    1.90
  -3 -11   1   -0.90    1.20
   2  11  -1   91.19    6.20
   2  11  -1   94.69    4.60
   2  11  -1   87.89    6.20
  -2 -11   1   94.09    6.20
  -2 -11   1   67.49    4.20
   1  11  -1  104.69    7.50
   1  11  -1  104.09    5.30
   1  11  -1  112.29    6.30
  -1 -11   1  104.49    5.10
  -1 -11   1  108.29    6.20
   0  11  -1  155.88    6.00
   0  11  -1  175.58    7.30
   0  11  -1  153.08    7.40
   0 -11   1  166.98    7.70
   0 -11   1  164.88    6.90
  -1  11  -1  168.18    6.40
  -1  11  -1  178.08    7.50
  -1  11  -1  172.28    6.90
   1 -11   1  170.48    7.80
   1 -11   1  171.98    7.30
  -2  11  -1  177.48    7.00
  -2  11  -1  161.88    7.70
   2 -11   1  164.38    7.60
   2 -11   1  166.18    6.50
   2 -11   1  168.58    7.50
  -3  11  -1    2.80    1.80
  -3  11  -1    6.20    1.60
  -3  11  -1    2.00    1.20
   3 -11   1    5.70    2.20
   3 -11   1    2.90    1.50
   3 -11   1    3.00    1.90
  -4  11  -1    5.60    1.40
  -4  11  -1   12.90    2.70
  -4  11  -1    7.50    1.50
   4 -11   1   12.90    2.30
   4 -11   1   12.20    2.70
  -5  11  -1   12.00    2.80
  -5  11  -1   12.60    3.00
   5 -11   1   12.60    3.10
   5 -11   1   12.20    2.70
  -6  11  -1   48.00    5.00
  -6  11  -1   48.30    5.20
   6 -11   1   41.00    4.30
   6 -11   1   48.20    5.20
  -7  11  -1   20.90    3.90
  -7  11  -1   23.80    4.20
   7 -11   1   23.80    3.90
   4  10  -1   14.00    2.60
   4  10  -1   17.60    3.40
   4  10  -1   18.90    3.70
  -4 -10   1   18.80    3.40
   3  10  -1   31.10    4.30
   3  10  -1   26.90    4.10
   3  10  -1   30.60    3.10
   2  10  -1   -1.50    1.20
   2  10  -1    0.00    1.60
   2  10  -1    1.90    1.20
  -2 -10   1    2.40    1.90
  -2 -10   1    0.50    1.20
   1  10  -1   57.59    4.50
   1  10  -1   48.70    4.10
   1  10  -1   58.19    3.40
  -1 -10   1   51.59    3.60
  -1 -10   1   53.99    4.40
   0  10  -1    2.10    1.50
   0  10  -1   -0.10    1.10
   0  10  -1    0.30    1.00
   0 -10   1    2.70    1.50
   0 -10   1    0.50    0.80
  -1  10  -1  168.18    6.10
  -1  10  -1  167.68    6.50
  -1  10  -1  154.28    6.70
   1 -10   1  168.18    7.30
   1 -10   1  157.28    6.80
  -2  10  -1  283.47    8.50
  -2  10  -1  290.07    9.00
   2 -10   1  288.17    8.50
   2 -10   1  291.87    9.70
   2 -10   1  289.87   10.00
  -3  10  -1   23.20    2.30
  -3  10  -1   26.60    3.60
  -3  10  -1   26.70    2.60
   3 -10   1   26.10    3.00
   3 -10   1   20.70    3.30
   3 -10   1   23.40    3.40
  -4  10  -1   13.00    1.70
  -4  10  -1   10.10    1.70
  -4  10  -1   12.70    2.80
   4 -10   1   12.80    1.60
   4 -10   1   10.70    2.30
   4 -10   1   10.10    2.40
  -5  10  -1   48.60    4.50
  -5  10  -1   46.90    4.60
   5 -10   1   51.19    4.00
   5 -10   1   58.09    4.90
  -6  10  -1    4.40    2.30
  -6  10  -1    5.30    2.60
   6 -10   1   11.50    2.50
   6 -10   1   10.20    2.60
  -7  10  -1   -2.80    1.90
  -7  10  -1   -2.40    1.80
   7 -10   1   -0.70    1.80
   5   9  -1   34.80    4.90
   5   9  -1   37.00    4.90
   5   9  -1   36.70    4.00
  -5  -9   1   43.60    4.90
   4   9  -1   86.69    4.80
   4   9  -1   93.89    6.20
   4   9  -1   93.89    6.40
  -4  -9   1  108.59    7.50
   3   9  -1  114.59    6.50
   3   9  -1  129.29    7.00
   3   9  -1  123.79    5.50
  -3  -9   1  125.49    4.90
  -3  -9   1  122.59    6.70
   2   9  -1  452.45   13.40
   2   9  -1  433.06   11.30
   2   9  -1  448.96   13.50
  -2  -9   1  446.36   13.20
  -2  -9   1  434.46   11.20
   1   9  -1  184.68    7.30
   1   9  -1  188.18    7.60
   1   9  -1  173.18    6.00
  -1  -9   1  174.28    7.20
  -1  -9   1  178.68    6.40
   0   9  -1   35.30    3.40
   0   9  -1   34.20    3.10
   0   9  -1   39.00    2.80
   0  -9   1   32.50    2.80
   0  -9   1   30.90    3.20
  -1   9  -1   25.60    2.50
  -1   9  -1   28.70    2.90
  -1   9  -1   27.40    2.50
   1  -9   1   25.30    2.90
   1  -9   1   27.60    2.40
   1  -9   1   26.00    2.70
  -2   9  -1    3.30    1.30
  -2   9  -1    4.60    1.30
   2  -9   1    3.50    1.20
   2  -9   1    5.70    1.60
   2  -9   1    3.00    1.50
  -3   9  -1   32.80    2.60
  -3   9  -1   27.00    3.40
  -3   9  -1   28.00    2.30
   3  -9   1   32.60    3.40
   3  -9   1   34.50    2.80
   3  -9   1   31.80    3.30
   3  -9   1   32.10    2.20
  -4   9  -1   67.19    3.10
  -4   9  -1   67.29    4.60
   4  -9   1   65.09    3.00
   4  -9   1   69.89    4.70
   4  -9   1   65.39    4.00
  -5   9  -1   87.19    5.60
  -5   9  -1   91.29    5.70
   5  -9   1   89.89    5.10
   5  -9   1   85.99    5.70
  -6   9  -1    1.70    1.70
  -6   9  -1    2.90    2.10
   6  -9   1   -1.80    1.60
   6  -9   1    3.20    1.90
  -7   9  -1  167.88    8.50
  -7   9  -1  173.98    8.80
   7  -9   1  182.78    8.70
  -8   9  -1   -0.20    2.20
  -8   9  -1    0.50    1.80
   8  -9   1    2.80    2.10
   6   8  -1   34.50    4.90
   6   8  -1   43.20    4.80
  -6  -8   1   37.30    5.00
   5   8  -1    0.00    1.70
   5   8  -1    2.20    1.70
   5   8  -1    1.60    2.00
  -5  -8   1    3.40    2.10
   4   8  -1   25.80    3.60
   4   8  -1   36.40    3.10
   4   8  -1   30.10    4.00
  -4  -8   1   34.90    3.90
   3   8  -1   53.79    4.40
   3   8  -1   57.59    4.50
   3   8  -1   52.29    3.40
  -3  -8   1   49.99    4.20
  -3  -8   1   52.69    3.00
   2   8  -1   74.99    3.70
   2   8  -1   69.89    4.60
   2   8  -1   75.79    4.70
  -2  -8   1   62.69    4.40
  -2  -8   1   72.19    4.50
  -2  -8   1   66.69    3.50
   1   8  -1  377.66    9.40
   1   8  -1  358.96   10.80
  -1  -8   1  362.96    9.70
  -1  -8   1  368.36   10.70
  -1  -8   1  362.86   10.80
   0   8  -1  147.09    5.70
   0   8  -1  156.18    5.20
   0  -8   1  154.48    5.70
   0  -8   1  153.68    7.20
  -1   8  -1   14.60    1.90
  -1   8  -1   17.70    2.20
   1  -8   1   18.10    2.50
   1  -8   1   16.70    1.90
   1  -8   1   15.70    2.40
  -2   8  -1   79.59    3.60
  -2   8  -1   87.89    4.00
  -2   8  -1   89.29    5.50
   2  -8   1   85.19    4.60
   2  -8   1   85.69    3.80
   2  -8   1   86.29    3.50
   2  -8   1   85.99    5.40
  -3   8  -1    1.10    1.00
  -3   8  -1    4.00    1.60
  -3   8  -1    3.50    1.00
   3  -8   1    4.40    1.40
   3  -8   1    4.50    1.70
   3  -8   1    2.10    0.90
  -4   8  -1    7.60    1.30
  -4   8  -1    6.10    1.90
  -4   8  -1    5.70    1.00
   4  -8   1    9.70    2.00
   4  -8   1    7.70    2.10
   4  -8   1    5.80    1.20
  -5   8  -1   12.90    2.40
  -5   8  -1   13.50    2.70
   5  -8   1   16.90    1.70
   5  -8   1   16.10    2.70
   5  -8   1   13.90    2.60
  -6   8  -1  107.19    6.30
  -6   8  -1   97.09    6.10
   6  -8   1   88.79    3.80
   6  -8   1  106.39    5.90
   6  -8   1  109.49    6.30
  -7   8  -1    1.00    1.90
  -7   8  -1    0.20    2.10
   7  -8   1    0.30    1.70
  -8   8  -1  206.48    9.60
  -8   8  -1  196.98    9.80
   8  -8   1  212.98    9.80
   6   7  -1  100.69    6.50
   6   7  -1  106.29    6.10
   6   7  -1  119.39    7.60
  -6  -7   1  120.69    7.20
   5   7  -1  154.88    7.50
   5   7  -1  147.09    8.30
   5   7  -1  148.49    6.60
  -5  -7   1  149.69    7.50
   4   7  -1  158.78    6.30
   4   7  -1  157.68    7.60
   4   7  -1  173.08    7.60
  -4  -7   1  155.78    5.20
  -4  -7   1  168.48    7.40
   3   7  -1  157.68    5.70
   3   7  -1  151.08    6.70
   3   7  -1  145.69    6.80
  -3  -7   1  149.59    6.60
  -3  -7   1  148.09    5.10
  -3  -7   1  157.68    6.70
   2   7  -1   12.30    2.20
   2   7  -1   13.30    1.90
   2   7  -1   13.00    2.20
  -2  -7   1    9.00    2.00
  -2  -7   1   13.50    2.40
  -2  -7   1   14.00    1.60
   1   7  -1  294.97    8.80
   1   7  -1  292.57    7.70
   1   7  -1  294.37    9.00
  -1  -7   1  299.57    9.10
  -1  -7   1  315.87    8.20
  -1  -7   1  291.37    8.90
   0   7  -1   43.80    2.40
   0   7  -1   43.10    2.50
   0   7  -1   44.60    2.90
   0   7  -1   41.80    3.00
   0  -7   1   46.30    2.80
   0  -7   1   43.90    3.10
   0  -7   1   42.50    3.00
  -1   7  -1    0.40    0.70
  -1   7  -1    1.00    0.90
  -1   7  -1    1.80    0.90
   1  -7   1    1.20    1.00
   1  -7   1    2.60    1.10
   1  -7   1    0.70    0.70
  -2   7  -1  513.85   11.10
  -2   7  -1  510.85   11.50
  -2   7  -1  491.55   12.60
   2  -7   1  514.85   11.70
   2  -7   1  492.55   12.50
   2  -7   1  522.55   12.70
   2  -7   1  497.65   10.90
  -3   7  -1  104.79    3.60
  -3   7  -1  105.09    3.70
  -3   7  -1  101.29    3.50
  -3   7  -1  110.79    5.10
   3  -7   1  102.89    4.90
   3  -7   1  110.89    4.50
   3  -7   1  106.99    4.60
  -4   7  -1   65.09    2.80
  -4   7  -1   75.39    4.40
   4  -7   1   72.59    2.90
   4  -7   1   71.49    4.30
   4  -7   1   75.09    4.00
  -5   7  -1  918.61   21.30
  -5   7  -1  843.62   17.60
  -5   7  -1  901.31   21.00
   5  -7   1  908.51   20.50
   5  -7   1  869.51   20.90
   5  -7   1  868.21   17.60
  -6   7  -1   12.00    2.70
  -6   7  -1   13.50    2.70
   6  -7   1   12.90    2.70
   6  -7   1   15.20    2.80
   6  -7   1   12.70    1.70
  -7   7  -1  197.48    8.90
  -7   7  -1  211.08   10.20
   7  -7   1  208.38    8.90
  -8   7  -1   22.50    4.10
  -8   7  -1   24.90    3.80
  -9   7  -1   23.40    3.90
  -9   7  -1   36.10    4.70
   9  -7   1   24.90    4.50
   7   6  -1   38.80    5.10
   7   6  -1   27.80    4.00
   7   6  -1   34.30    3.90
  -7  -6   1   41.30    5.40
   6   6  -1   28.70    3.90
   6   6  -1   39.70    4.90
   6   6  -1   39.60    3.90
  -6  -6   1   50.09    4.90
   5   6  -1   80.29    5.20
   5   6  -1   77.09    4.70
   5   6  -1   81.49    5.70
  -5  -6   1   84.29    5.60
   4   6  -1  134.89    5.60
   4   6  -1  134.39    6.40
   4   6  -1  141.69    6.80
  -4  -6   1  134.69    4.60
  -4  -6   1  133.69    6.40
  -4  -6   1  135.19    6.20
   3   6  -1  230.78    8.30
   3   6  -1  230.68    7.10
   3   6  -1  231.28    8.00
  -3  -6   1  217.88    6.30
  -3  -6   1  232.68    8.00
  -3  -6   1  224.08    7.80
   2   6  -1  251.97    7.10
   2   6  -1  270.07    8.40
   2   6  -1  261.17    8.30
  -2  -6   1  255.67    8.00
  -2  -6   1  261.57    8.20
  -2  -6   1  266.57    7.00
   1   6  -1   14.50    2.00
   1   6  -1   12.50    1.50
   1   6  -1   13.10    1.50
   1   6  -1   13.30    2.00
  -1  -6   1   12.30    1.90
  -1  -6   1   12.30    1.60
  -1  -6   1   10.50    1.80
   0   6  -1   -0.70    0.60
   0   6  -1    0.30    0.50
   0   6  -1    0.80    0.90
   0   6  -1    0.20    0.80
   0  -6   1   -1.00    0.70
   0  -6   1    0.30    0.80
   0  -6   1    0.20    0.80
  -1   6  -1  144.19    4.40
  -1   6  -1  149.69    4.50
  -1   6  -1  153.58    5.00
  -1   6  -1  153.08    4.60
   1  -6   1  156.48    5.40
   1  -6   1  154.28    4.60
   1  -6   1  146.69    4.50
   1  -6   1  158.58    5.40
  -2   6  -1  352.46    9.30
  -2   6  -1  336.77    7.90
  -2   6  -1  322.07    7.60
  -2   6  -1  331.57    8.00
   2  -6   1  352.16    7.70
   2  -6   1  343.67    9.20
   2  -6   1  345.67    9.10
   2  -6   1  329.77    8.30
  -3   6  -1  171.08    4.50
  -3   6  -1  170.88    6.10
  -3   6  -1  171.48    4.50
  -3   6  -1  169.98    4.60
   3  -6   1  168.88    5.70
   3  -6   1  173.78    4.60
   3  -6   1  166.58    6.20
  -4   6  -1   43.50    2.60
  -4   6  -1   48.60    3.50
   4  -6   1   46.70    3.50
   4  -6   1   43.40    3.20
   4  -6   1   51.69    2.50
  -5   6  -1    0.70    0.80
  -5   6  -1    0.30    1.20
  -5   6  -1    2.50    1.50
   5  -6   1    2.10    1.40
   5  -6   1    1.20    1.40
   5  -6   1    2.00    0.90
  -6   6  -1  942.61   22.30
  -6   6  -1  941.71   22.30
   6  -6   1  927.81   22.00
   6  -6   1  942.41   19.30
  -7   6  -1    2.70    1.90
  -7   6  -1    3.80    1.90
   7  -6   1    2.60    2.00
   7  -6   1    4.50    1.40
  -8   6  -1   17.80    3.60
   8  -6   1   20.00    3.50
  -9   6  -1   13.30    3.20
  -9   6  -1   13.40    3.60
   9  -6   1   11.50    3.40
   7   5  -1    9.40    3.60
   7   5  -1   10.10    3.10
  -7  -5   1   10.30    2.70
   6   5  -1   16.30    2.90
   6   5  -1   20.10    4.90
   6   5  -1   12.70    2.60
  -6  -5   1   22.10    3.50
   5   5  -1  155.88    6.50
   5   5  -1  138.89    7.00
   5   5  -1  150.58    6.60
  -5  -5   1  161.08    7.20
  -5  -5   1  149.39    5.00
   4   5  -1   33.50    2.90
   4   5  -1   33.00    3.40
   4   5  -1   40.90    3.40
  -4  -5   1   41.90    3.50
  -4  -5   1   42.30    3.30
  -4  -5   1   36.50    2.30
   3   5  -1  546.45   12.20
   3   5  -1  586.94   14.10
   3   5  -1  572.74   14.30
   3   5  -1  562.34   13.00
  -3  -5   1  579.54   14.10
  -3  -5   1  549.45   12.10
  -3  -5   1  577.44   13.80
   2   5  -1  339.77    9.30
   2   5  -1  323.67    8.00
   2   5  -1  333.57    8.20
   2   5  -1  330.77    9.20
  -2  -5   1  340.97    8.00
  -2  -5   1  338.17    9.20
  -2  -5   1  333.47    9.10
  -2  -5   1  334.47    8.30
   1   5  -1   34.10    2.00
   1   5  -1   34.90    2.50
   1   5  -1   34.80    2.40
   1   5  -1   31.70    2.00
  -1  -5   1   34.40    2.50
  -1  -5   1   30.10    2.40
  -1  -5   1   31.00    2.10
   0   5  -1  297.47    6.90
   0   5  -1  310.77    7.90
   0   5  -1  308.47    7.50
   0   5  -1  309.67    7.60
   0   5  -1  326.37    7.70
   0   5  -1  321.47    7.20
   0  -5   1  305.27    7.80
   0  -5   1  298.67    7.90
   0  -5   1  300.47    7.00
   0  -5   1  314.07    7.70
  -1   5  -1    2.80    0.80
  -1   5  -1    0.10    0.60
  -1   5  -1    0.30    0.70
  -1   5  -1    1.20    0.60
  -1   5  -1    1.10    0.70
   1  -5   1    1.10    1.00
   1  -5   1    1.00    0.70
   1  -5   1    0.80    0.80
   1  -5   1    1.00    0.60
  -2   5  -1  146.49    5.20
  -2   5  -1  147.79    4.60
  -2   5  -1  147.59    4.10
  -2   5  -1  149.88    4.10
  -2   5  -1  150.08    4.00
   2  -5   1  150.78    5.10
   2  -5   1  146.49    4.60
   2  -5   1  160.08    4.00
   2  -5   1  146.39    5.10
  -3   5  -1 3012.00   52.69
  -3   5  -1 2974.60   54.99
   3  -5   1 2953.80   52.59
   3  -5   1 3034.30   54.39
   3  -5   1 2996.60   54.99
  -4   5  -1   72.09    4.10
   4  -5   1   74.79    2.90
   4  -5   1   75.69    4.10
   4  -5   1   72.29    3.90
  -5   5  -1  507.15   13.60
   5  -5   1  505.05   11.30
   5  -5   1  513.95   15.30
  -6   5  -1  284.17    9.80
  -6   5  -1  278.07    9.40
   6  -5   1  270.27    9.50
   6  -5   1  276.27    7.80
  -7   5  -1   63.59    4.70
  -7   5  -1   59.29    5.10
   7  -5   1   73.59    5.30
   7  -5   1   72.59    4.20
  -8   5  -1   18.20    3.20
  -8   5  -1   20.90    4.00
   8  -5   1   15.80    2.60
   8  -5   1   17.10    3.40
  -9   5  -1    9.90    2.90
  -9   5  -1    7.90    3.20
   9  -5   1    7.60    2.70
   8   4  -1   34.20    4.90
   8   4  -1   32.80    4.70
   8   4  -1   40.00    4.50
  -8  -4   1   26.50    4.40
   7   4  -1   15.20    3.00
   7   4  -1   16.50    2.90
   7   4  -1   19.10    3.50
  -7  -4   1   14.40    3.30
   6   4  -1  118.29    6.10
   6   4  -1  126.89    6.90
   6   4  -1  116.59    5.70
  -6  -4   1  117.99    4.60
  -6  -4   1  122.99    6.70
   5   4  -1  315.67    9.70
   5   4  -1  308.67    9.60
   5   4  -1  298.27   10.20
  -5  -4   1  313.77   10.30
  -5  -4   1  303.77    9.40
  -5  -4   1  298.07    8.00
   4   4  -1   52.49    3.30
   4   4  -1   57.99    3.90
   4   4  -1   51.59    3.40
   4   4  -1   43.10    2.50
  -4  -4   1   48.50    2.60
  -4  -4   1   51.29    3.40
   3   4  -1   71.39    3.70
   3   4  -1   70.89    4.00
   3   4  -1   68.69    3.30
   3   4  -1   69.19    2.90
  -3  -4   1   74.09    3.00
  -3  -4   1   73.19    3.90
  -3  -4   1   77.19    3.80
   2   4  -1  111.29    3.80
   2   4  -1  117.09    4.50
   2   4  -1  107.49    3.60
   2   4  -1  106.59    4.30
  -2  -4   1  110.09    3.80
  -2  -4   1  114.59    4.30
  -2  -4   1  113.19    3.60
  -2  -4   1  109.69    4.40
   1   4  -1 1552.54   28.60
   1   4  -1 1512.25   28.60
   1   4  -1 1547.45   27.60
   1   4  -1 1505.65   28.70
   1   4  -1 1497.25   27.60
   1   4  -1 1499.05   28.40
   1   4  -1 1517.75   27.90
  -1  -4   1 1525.85   28.70
  -1  -4   1 1527.45   27.60
  -1  -4   1 1508.55   28.40
  -1  -4   1 1519.25   27.90
  -1  -4   1 1467.85   28.50
   0   4  -1 1569.44   29.00
   0   4  -1 1580.74   28.50
   0   4  -1 1542.45   29.20
   0   4  -1 1598.54   28.60
   0   4  -1 1621.64   29.10
   0   4  -1 1566.74   29.50
   0   4  -1 1587.64   29.40
   0  -4   1 1557.04   28.50
   0  -4   1 1645.04   29.30
   0  -4   1 1633.04   29.60
   0  -4   1 1599.04   29.40
  -1   4  -1    2.50    0.70
  -1   4  -1    2.00    0.70
  -1   4  -1    3.00    0.80
  -1   4  -1    1.70    0.80
  -1   4  -1    3.30    0.90
  -1   4  -1    2.60    0.90
   1  -4   1    1.80    0.70
   1  -4   1    3.30    1.10
   1  -4   1    4.70    1.10
   1  -4   1    4.10    0.90
  -2   4  -1  112.59    3.00
  -2   4  -1  107.89    2.90
  -2   4  -1   96.39    3.80
  -2   4  -1  111.99    4.10
  -2   4  -1  103.39    3.60
  -2   4  -1  111.19    4.60
  -2   4  -1  106.29    3.00
   2  -4   1  108.49    2.90
   2  -4   1  109.59    4.00
  -3   4  -1    3.10    0.70
  -3   4  -1    3.00    1.20
   3  -4   1    4.40    1.30
   3  -4   1    4.00    1.00
   3  -4   1    3.60    0.80
  -4   4  -1 1759.42   33.30
  -4   4  -1 1797.82   35.30
  -4   4  -1 1853.11   35.30
   4  -4   1 1869.51   35.30
   4  -4   1 1836.02   35.20
  -5   4  -1   74.29    4.20
  -5   4  -1   76.89    5.30
   5  -4   1   79.19    3.50
   5  -4   1   73.89    4.90
  -6   4  -1  187.28    7.20
  -6   4  -1  174.98    7.40
   6  -4   1  179.48    7.50
   6  -4   1  183.48    6.20
  -7   4  -1  110.49    5.70
  -7   4  -1  109.09    6.30
   7  -4   1  110.29    5.30
   7  -4   1  101.79    6.10
  -8   4  -1   92.79    6.30
  -8   4  -1   81.69    5.60
   8  -4   1   91.99    5.00
   8  -4   1   89.29    6.20
  -9   4  -1    0.00    2.10
  -9   4  -1   -0.20    2.10
   9  -4   1    2.80    1.90
   9  -4   1   -0.40    2.20
   8   3  -1   18.90    2.90
   8   3  -1   19.10    3.80
   8   3  -1   25.50    4.00
  -8  -3   1   18.80    3.80
   7   3  -1   85.69    4.80
   7   3  -1   83.29    5.50
   6   3  -1   87.79    4.70
   6   3  -1   84.79    5.10
   6   3  -1   77.69    5.40
  -6  -3   1   94.89    5.70
  -6  -3   1   89.19    4.00
   5   3  -1 1117.89   23.30
   5   3  -1 1108.19   24.60
  -5  -3   1 1070.79   22.00
  -5  -3   1 1096.19   24.40
  -5  -3   1 1105.09   23.10
   4   3  -1  549.15   12.00
   4   3  -1  549.05   14.00
   4   3  -1  556.64   13.20
   4   3  -1  569.84   13.20
  -4  -3   1  555.74   12.10
  -4  -3   1  550.24   13.80
  -4  -3   1  560.34   13.00
   3   3  -1  180.48    5.60
   3   3  -1  189.78    6.20
   3   3  -1  182.38    5.80
  -3  -3   1  184.08    6.10
  -3  -3   1  180.58    5.70
  -3  -3   1  183.98    5.10
   2   3  -1   30.20    2.50
   2   3  -1   33.90    2.40
   2   3  -1   28.90    1.90
   2   3  -1   30.90    2.20
   2   3  -1   29.40    1.70
  -2  -3   1   31.40    2.20
  -2  -3   1   29.30    1.80
  -2  -3   1   28.40    2.10
  -2  -3   1   32.40    2.30
   1   3  -1   29.40    2.20
   1   3  -1   29.30    1.90
   1   3  -1   26.50    1.50
   1   3  -1   29.20    1.90
   1   3  -1   27.40    2.30
   1   3  -1   26.40    1.60
  -1  -3   1   28.90    2.30
  -1  -3   1   26.60    2.30
  -1  -3   1   26.90    1.60
  -1  -3   1   32.10    1.70
   0   3  -1  613.14   11.60
   0   3  -1  645.34   12.10
   0   3  -1  622.64   12.30
   0   3  -1  640.14   12.10
   0   3  -1  625.54   12.50
   0   3  -1  632.74   12.40
   0   3  -1  605.94   12.30
   0  -3   1  654.53   12.40
   0  -3   1  636.24   12.40
   0  -3   1  602.14   11.60
   0  -3   1  624.64   12.60
  -1   3  -1 9999.00  171.08
  -2   3  -1  379.06    8.60
  -2   3  -1  364.56    8.70
  -2   3  -1  375.16    7.50
  -2   3  -1  375.36    8.70
  -2   3  -1  387.36    8.70
   2  -3   1  378.16    8.70
   2  -3   1  395.06    8.80
   2  -3   1  387.86    7.50
   2  -3   1  385.26    8.50
  -3   3  -1 2007.20   36.30
  -3   3  -1 2071.89   38.00
   3  -3   1 2022.10   37.70
   3  -3   1 2002.30   37.60
   3  -3   1 2072.19   36.30
  -4   3  -1  438.66   10.00
  -4   3  -1  447.66   11.30
  -4   3  -1  451.55   11.10
   4  -3   1  467.95   11.40
   4  -3   1  464.85   10.10
   4  -3   1  456.45   11.10
  -5   3  -1    2.70    1.30
  -5   3  -1    1.60    1.30
   5  -3   1    3.10    1.00
   5  -3   1    3.20    1.50
  -6   3  -1   23.20    3.10
  -6   3  -1   19.10    2.60
   6  -3   1   19.10    2.80
   6  -3   1   19.90    2.50
  -7   3  -1   88.99    5.00
  -7   3  -1   80.79    5.60
   7  -3   1   83.19    5.70
   7  -3   1   86.49    4.80
  -8   3  -1   53.99    5.20
  -8   3  -1   50.59    4.20
   8  -3   1   49.10    5.00
   8  -3   1   46.70    4.20
  -9   3  -1    3.30    2.30
  -9   3  -1    0.20    1.70
   9  -3   1   -0.40    1.90
   9  -3   1   -0.20    1.90
   8   2  -1   80.39    5.90
   8   2  -1   83.79    6.20
   8   2  -1   80.79    4.60
  -8  -2   1   94.29    6.70
   7   2  -1   47.60    4.60
   7   2  -1   44.70    4.20
   7   2  -1   40.90    3.20
  -7  -2   1   43.40    3.20
  -7  -2   1   44.40    4.40
   6   2  -1    7.40    1.70
   6   2  -1    8.60    2.30
   6   2  -1    8.50    2.10
  -6  -2   1    9.00    1.70
  -6  -2   1    4.20    2.00
   5   2  -1  306.97    9.80
   5   2  -1  313.97    9.40
   5   2  -1  325.67    8.80
  -5  -2   1  315.37    8.40
  -5  -2   1  316.47    9.80
  -5  -2   1  317.67    8.70
   4   2  -1  674.03   15.20
   4   2  -1  639.14   14.00
   4   2  -1  684.43   14.80
   4   2  -1  698.03   15.90
  -4  -2   1  695.93   15.80
  -4  -2   1  682.83   14.30
  -4  -2   1  685.63   14.70
   3   2  -1  717.33   14.50
   3   2  -1  745.63   15.40
   3   2  -1  739.23   15.20
   3   2  -1  754.02   16.00
   3   2  -1  736.93   15.20
  -3  -2   1  727.43   15.30
  -3  -2   1  738.43   14.70
  -3  -2   1  738.73   15.10
  -3  -2   1  730.53   15.80
   2   2  -1 1859.01   33.10
   2   2  -1 1835.82   33.60
   2   2  -1 1822.62   33.30
   2   2  -1 1824.92   33.80
   2   2  -1 1816.22   32.80
  -2  -2   1 1847.42   32.90
  -2  -2   1 1829.52   33.10
  -2  -2   1 1860.61   33.80
  -2  -2   1 1800.12   33.70
   1   2  -1  154.28    3.80
   1   2  -1  145.19    4.00
   1   2  -1  150.48    3.60
   1   2  -1  159.28    4.20
  -1  -2   1  152.58    3.80
  -1  -2   1  150.48    4.10
  -1  -2   1  149.59    3.60
  -1  -2   1  149.79    4.00
   0   2  -1   35.60    1.40
   0   2  -1   30.00    1.10
   0   2  -1   30.90    1.30
   0   2  -1   31.10    1.40
   0   2  -1   29.80    1.50
   0  -2   1   29.50    1.60
   0  -2   1   29.90    1.30
   0  -2   1   30.30    1.40
   0  -2   1   29.40    1.10
  -1   2  -1   55.49    2.20
  -1   2  -1   50.69    1.90
  -1   2  -1   53.59    1.60
   1  -2   1   51.19    2.10
   1  -2   1   52.39    1.60
   1  -2   1   55.29    1.90
   1  -2   1   50.89    2.10
  -2   2  -1 2526.45   45.10
  -2   2  -1 2600.84   45.40
  -2   2  -1 2436.36   45.10
  -2   2  -1 2532.15   44.20
   2  -2   1 2567.24   44.20
   2  -2   1 2649.24   45.30
   2  -2   1 2520.95   45.20
   2  -2   1 2475.35   46.20
  -3   2  -1 1448.85   27.30
  -3   2  -1 1448.96   27.80
  -3   2  -1 1440.56   26.70
  -3   2  -1 1489.85   27.60
   3  -2   1 1439.76   27.80
   3  -2   1 1463.95   27.50
   3  -2   1 1496.75   26.80
  -4   2  -1  558.94   12.50
  -4   2  -1  550.34   12.00
  -4   2  -1  529.85   12.90
   4  -2   1  567.34   12.10
   4  -2   1  546.05   13.00
  -5   2  -1   23.50    2.40
  -5   2  -1   28.00    2.70
   5  -2   1   20.60    2.70
   5  -2   1   25.80    2.20
  -6   2  -1  100.79    5.60
  -6   2  -1  110.39    5.00
   6  -2   1  114.09    5.90
   6  -2   1  106.59    5.00
  -7   2  -1   11.60    2.70
  -7   2  -1   12.60    2.20
   7  -2   1   13.00    2.40
   7  -2   1   12.90    2.60
  -8   2  -1   15.90    2.90
  -8   2  -1   14.40    3.30
   8  -2   1   12.70    2.80
   8  -2   1   12.70    3.10
  -9   2  -1   -0.50    1.90
  -9   2  -1    3.40    1.70
   9  -2   1    0.90    2.20
   9  -2   1   -1.00    2.20
   9   1  -1   13.80    3.60
   9   1  -1   28.60    4.50
  -9  -1   1   18.60    3.90
   8   1  -1  202.58    9.20
   8   1  -1  201.08    9.10
  -8  -1   1  207.18    7.60
  -8  -1   1  197.98    9.40
   7   1  -1  400.56   10.60
   7   1  -1  406.56   12.70
   7   1  -1  404.56   12.90
  -7  -1   1  414.36   13.20
  -7  -1   1  400.76   11.20
   6   1  -1   95.49    4.20
   6   1  -1  106.39    5.50
   6   1  -1  108.69    5.50
  -6  -1   1   93.69    4.40
  -6  -1   1   94.79    5.40
   5   1  -1  216.78    7.50
   5   1  -1  223.78    6.50
   5   1  -1  213.78    7.50
  -5  -1   1  225.18    6.70
   4   1  -1  254.17    6.60
   4   1  -1  248.78    7.50
   4   1  -1  241.38    6.50
   4   1  -1  236.38    6.30
   4   1  -1  242.28    7.30
  -4  -1   1  251.67    6.70
  -4  -1   1  243.78    6.50
  -4  -1   1  250.27    7.50
   3   1  -1  107.19    4.00
   3   1  -1  104.99    3.50
   3   1  -1  110.49    4.00
   3   1  -1  104.99    3.90
   3   1  -1  113.69    4.20
  -3  -1   1  107.69    3.80
  -3  -1   1  106.99    4.10
  -3  -1   1  108.89    4.00
  -3  -1   1  106.29    3.60
   2   1  -1  108.49    3.40
   2   1  -1  107.89    3.60
   2   1  -1  109.49    3.20
   2   1  -1  107.39    3.20
   2   1  -1  107.99    3.60
   2   1  -1  100.39    3.10
  -2  -1   1  103.69    3.10
  -2  -1   1  111.49    3.60
  -2  -1   1  111.09    3.60
  -2  -1   1  102.59    3.20
  -2  -1   1  106.09    3.20
   1   1  -1 3086.69   53.19
   1   1  -1 3188.48   53.39
   1   1  -1 3027.00   53.19
   1   1  -1 3178.08   53.49
   1   1  -1 2906.11   53.39
   1   1  -1 3089.49   53.09
  -1  -1   1 3070.59   53.29
  -1  -1   1 3100.09   53.49
  -1  -1   1 3091.59   53.29
  -1  -1   1 3033.50   53.49
  -1  -1   1 3015.10   52.99
  -1   1  -1  302.47    6.30
  -1   1  -1  298.27    6.10
  -1   1  -1  304.17    5.60
  -1   1  -1  300.97    5.60
   1  -1   1  302.37    6.20
   1  -1   1  302.27    6.20
   1  -1   1  309.17    6.20
   1  -1   1  298.87    5.60
  -2   1  -1  653.43   12.30
  -2   1  -1  637.14   12.60
  -2   1  -1  657.23   11.50
  -2   1  -1  618.74   12.20
  -2   1  -1  606.74   12.50
  -2   1  -1  608.34   12.00
   2  -1   1  604.94   12.50
   2  -1   1  627.04   11.50
   2  -1   1  626.74   12.30
   2  -1   1  635.64   12.10
  -3   1  -1  190.48    5.90
  -3   1  -1  201.68    4.50
  -3   1  -1  203.58    5.40
  -3   1  -1  192.08    5.80
   3  -1   1  186.68    4.50
   3  -1   1  199.38    6.40
   3  -1   1  200.18    5.90
  -4   1  -1   46.90    2.50
  -4   1  -1   46.70    3.00
  -4   1  -1   46.40    2.00
  -4   1  -1   44.70    2.50
   4  -1   1   43.50    3.00
   4  -1   1   45.00    2.00
   4  -1   1   47.50    2.70
  -5   1  -1   59.09    3.90
  -5   1  -1   61.79    3.20
  -5   1  -1   61.39    2.60
   5  -1   1   58.69    2.50
   5  -1   1   57.29    3.90
   5  -1   1   59.99    3.40
  -6   1  -1  132.59    6.30
  -6   1  -1  127.59    5.20
  -6   1  -1  132.09    4.30
   6  -1   1  129.59    6.30
   6  -1   1  119.29    4.10
  -7   1  -1   66.69    4.90
  -7   1  -1   68.89    4.80
   7  -1   1   59.09    3.00
   7  -1   1   66.89    4.40
   7  -1   1   62.79    4.90
  -8   1  -1   44.40    3.70
  -8   1  -1   54.89    5.10
   8  -1   1   49.80    4.70
   8  -1   1   51.89    5.10
  -9   1  -1   63.09    6.10
   9  -1   1   63.79    5.60
   9  -1   1   56.89    6.00
   9   0  -1   -3.60    2.00
   9   0  -1    1.30    2.10
  -9   0   1    1.50    2.60
  -9   0   1   -2.50    1.60
   8   0  -1  149.49    7.60
   8   0  -1  157.88    8.10
  -8   0   1  171.78    8.40
  -8   0   1  144.49    6.40
   7   0  -1  293.47   10.20
   7   0  -1  281.87   10.20
   7   0  -1  263.77    7.70
  -7   0   1  305.27   10.70
   6   0  -1  117.39    5.80
   6   0  -1  134.29    5.90
   6   0  -1  112.89    4.20
  -6   0   1  124.29    6.10
  -6   0   1  119.99    5.10
   5   0  -1  258.17    8.30
   5   0  -1  270.87    6.70
   5   0  -1  267.07    8.20
   5   0  -1  256.07    6.60
  -5   0   1  262.27    8.40
  -5   0   1  254.77    7.50
   4   0  -1 1303.97   25.50
   4   0  -1 1284.07   23.90
   4   0  -1 1313.57   25.50
   4   0  -1 1259.97   24.70
  -4   0   1 1233.38   25.60
  -4   0   1 1287.57   24.80
   3   0  -1  126.09    3.60
   3   0  -1  134.89    4.40
   3   0  -1  126.89    4.30
   3   0  -1  134.19    4.40
   3   0  -1  130.19    3.50
  -3   0   1  132.79    4.30
  -3   0   1  133.89    3.60
  -3   0   1  131.89    4.30
  -3   0   1  132.89    4.10
  -3   0   1  136.09    4.60
   2   0  -1  245.48    5.20
   2   0  -1  248.28    5.90
   2   0  -1  243.58    5.80
   2   0  -1  248.88    5.20
   2   0  -1  251.47    6.00
   2   0  -1  239.18    5.60
  -2   0   1  253.87    5.70
   1   0  -1  879.61   16.00
   1   0  -1  896.31   15.60
  -1   0   1  872.11   15.90
  -1   0  -1 2511.65   43.20
  -1   0  -1 2550.34   43.20
  -1   0  -1 2464.45   43.70
  -1   0  -1 2507.35   43.70
  -1   0  -1 2501.85   43.60
  -1   0  -1 2554.84   43.40
   1   0   1 2448.96   43.60
   1   0   1 2550.24   43.60
   1   0   1 2451.45   43.80
   1   0   1 2507.55   43.20
   1   0   1 2539.75   43.40
  -2   0  -1  215.08    4.90
  -2   0  -1  218.28    4.90
  -2   0  -1  216.88    5.30
  -2   0  -1  216.98    5.50
  -2   0  -1  219.28    4.80
   2   0   1  212.68    4.90
   2   0   1  212.28    5.40
  -3   0  -1   91.59    3.00
  -3   0  -1   85.79    3.40
  -3   0  -1   85.89    2.90
  -3   0  -1   89.19    3.70
  -3   0  -1   88.19    3.00
   3   0   1   86.89    3.50
   3   0   1   86.29    2.90
   3   0   1   90.29    3.70
  -4   0  -1    0.20    0.70
  -4   0  -1    2.30    1.10
  -4   0  -1    0.10    0.70
  -4   0  -1    1.00    0.70
   4   0   1    0.70    0.60
   4   0   1    0.20    1.00
   4   0   1   -0.70    0.80
  -5   0  -1    6.00    1.30
  -5   0  -1    7.00    1.40
  -5   0  -1    5.00    1.60
   5   0   1    3.80    1.60
   5   0   1    9.10    3.10
  -6   0  -1   26.20    2.40
  -6   0  -1   24.20    2.20
  -6   0  -1   16.70    2.90
   6   0   1   26.70    3.00
   6   0   1   22.80    2.00
   6   0   1   24.00    3.20
  -7   0  -1   69.19    4.00
  -7   0  -1   61.89    4.90
   7   0   1   66.89    4.80
   7   0   1   64.69    3.50
   7   0   1   73.29    5.20
  -8   0  -1  134.39    7.80
   8   0   1  146.89    7.40
   8   0   1  141.69    7.90
  -9   0  -1   49.20    5.60
   9   0   1   36.60    5.30
   9   0   1   48.90    5.20
   9  -1  -1   35.50    4.40
   9  -1  -1   38.30    4.50
  -9   1   1   23.50    3.50
  -9   1   1   36.10    4.90
   8  -1  -1    3.70    1.80
   8  -1  -1    4.40    2.20
  -8   1   1    6.90    2.60
  -8   1   1    5.80    1.60
   7  -1  -1  366.76   11.50
   7  -1  -1  375.26   12.20
  -7   1   1  371.86   12.20
  -7   1   1  395.06   11.20
   6  -1  -1  229.48    6.00
   6  -1  -1  260.07    8.90
   6  -1  -1  240.38    6.10
  -6   1   1  244.08    7.90
  -6   1   1  247.38    8.80
   5  -1  -1   52.39    2.20
   5  -1  -1   56.19    3.60
   5  -1  -1   56.89    2.30
   5  -1  -1   52.19    3.30
  -5   1   1   55.79    3.20
  -5   1   1   56.19    3.60
   4  -1  -1  630.44   12.20
   4  -1  -1  633.54   14.00
   4  -1  -1  656.53   14.50
  -4   1   1  635.94   13.90
  -4   1   1  634.54   14.50
   3  -1  -1   16.20    2.10
   3  -1  -1   16.00    1.50
   3  -1  -1   16.30    1.80
   3  -1  -1   19.10    1.80
  -3   1   1   16.30    1.80
  -3   1   1   17.90    1.60
  -3   1   1   19.00    1.60
  -3   1   1   19.00    1.60
  -3   1   1   19.10    1.80
   2  -1  -1   11.20    1.30
   2  -1  -1   11.60    1.30
   2  -1  -1   11.60    1.40
   2  -1  -1   12.30    1.40
  -2   1   1   10.20    1.20
  -2   1   1   11.10    1.30
  -2   1   1    9.60    1.20
  -2   1   1   11.00    1.30
   1  -1  -1  227.18    4.60
   1  -1  -1  221.48    4.80
   1  -1  -1  214.98    4.60
   1  -1  -1  224.38    4.80
  -1   1   1  218.18    4.70
  -1   1   1  225.68    5.70
  -1   1   1  218.38    4.70
  -1   1   1  215.28    4.80
  -1   1   1  213.88    4.70
   0  -1  -1    0.90    0.50
   0  -1  -1    0.80    0.40
  -1  -1  -1 1268.07   23.10
  -1  -1  -1 1239.08   23.10
  -1  -1  -1 1308.27   23.30
   1   1   1 1285.77   23.10
   1   1   1 1287.27   23.10
   1   1   1 1279.27   23.30
   1   1   1 1325.67   23.40
  -2  -1  -1   29.30    2.20
  -2  -1  -1   27.60    1.40
  -2  -1  -1   30.50    2.20
  -2  -1  -1   27.80    1.90
  -2  -1  -1   29.70    1.80
   2   1   1   30.40    2.40
   2   1   1   29.30    1.30
   2   1   1   28.50    1.90
   2   1   1   27.30    1.70
   2   1   1   33.10    2.40
  -3  -1  -1  313.37    8.10
  -3  -1  -1  319.87    6.90
  -3  -1  -1  314.17    6.80
  -3  -1  -1  315.07    7.50
   3   1   1  311.37    8.20
   3   1   1  304.87    7.30
   3   1   1  308.77    6.80
  -4  -1  -1  496.75   11.30
  -4  -1  -1  475.85   10.90
  -4  -1  -1  477.25   12.00
  -4  -1  -1  471.65   10.80
   4   1   1  480.75   12.00
   4   1   1  487.75   12.00
  -5  -1  -1   12.50    1.60
  -5  -1  -1   12.50    2.60
  -5  -1  -1   13.20    1.60
   5   1   1   16.00    2.40
   5   1   1   16.50    2.50
  -6  -1  -1   34.80    2.50
  -6  -1  -1   29.00    2.50
  -6  -1  -1   36.70    3.70
   6   1   1   25.90    2.50
   6   1   1   35.40    3.50
   6   1   1   30.10    3.40
  -7  -1  -1   24.00    3.60
  -7  -1  -1   19.30    2.40
   7   1   1   22.40    3.50
   7   1   1   26.10    3.60
  -8  -1  -1   43.30    4.90
   8   1   1   32.70    4.40
   8   1   1   33.00    4.50
   9  -2  -1   29.90    4.20
   9  -2  -1   30.50    4.60
  -9   2   1   24.10    3.70
  -9   2   1   35.40    4.80
   8  -2  -1   46.40    4.50
   8  -2  -1   50.59    4.80
  -8   2   1   45.40    4.10
  -8   2   1   50.39    4.80
   7  -2  -1   27.20    3.70
   7  -2  -1   34.00    3.50
  -7   2   1   34.20    3.40
  -7   2   1   32.50    3.80
   6  -2  -1  108.29    5.60
   6  -2  -1  105.19    4.90
  -6   2   1   94.79    4.80
  -6   2   1  104.59    5.50
   5  -2  -1  192.38    7.00
   5  -2  -1  196.48    6.40
  -5   2   1  204.98    6.70
  -5   2   1  196.38    7.00
   4  -2  -1  748.33   15.50
   4  -2  -1  731.73   16.20
  -4   2   1  742.93   16.00
  -4   2   1  741.13   16.20
   3  -2  -1 1983.80   35.20
   3  -2  -1 1928.81   35.80
   3  -2  -1 1870.91   35.60
  -3   2   1 1858.31   35.60
  -3   2   1 1878.01   35.40
  -3   2   1 2018.90   35.90
  -3   2   1 2007.40   35.80
   2  -2  -1 2676.33   47.10
   2  -2  -1 2663.83   47.50
   2  -2  -1 2693.33   47.70
   2  -2  -1 2689.43   47.70
  -2   2   1 2616.74   47.60
  -2   2   1 2725.03   47.80
  -2   2   1 2735.73   47.60
  -2   2   1 2700.23   47.20
  -2   2   1 2643.74   47.60
   1  -2  -1 2281.37   39.80
   1  -2  -1 2299.27   39.10
   1  -2  -1 2364.46   39.60
   1  -2  -1 2227.28   39.80
  -1   2   1 2264.17   39.80
  -1   2   1 2248.88   39.70
  -1   2   1 2236.28   39.10
  -1   2   1 2162.08   39.40
  -1   2   1 2229.58   39.60
  -1   2   1 2236.98   39.60
   0  -2  -1  359.96    7.40
   0  -2  -1  367.96    7.00
   0  -2  -1  364.96    7.40
   0  -2  -1  347.17    7.10
   0  -2  -1  358.86    7.30
   0   2   1  355.46    7.40
   0   2   1  360.76    7.30
   0   2   1  357.86    7.40
   0   2   1  352.76    7.30
   0   2   1  343.07    7.10
   0   2   1  350.46    6.90
  -1  -2  -1   50.19    2.20
  -1  -2  -1   49.80    2.30
  -1  -2  -1   54.39    2.20
   1   2   1   45.40    2.20
   1   2   1   51.29    2.20
   1   2   1   49.70    2.30
   1   2   1   50.89    2.10
   1   2   1   52.09    2.40
  -2  -2  -1  248.48    6.50
  -2  -2  -1  253.97    6.60
  -2  -2  -1  250.77    6.40
  -2  -2  -1  244.18    6.40
   2   2   1  251.07    6.50
   2   2   1  250.47    6.30
   2   2   1  266.37    6.80
   2   2   1  242.78    6.30
  -3  -2  -1  220.08    6.60
  -3  -2  -1  221.58    5.20
  -3  -2  -1  231.58    6.30
   3   2   1  222.88    6.80
   3   2   1  214.58    5.10
   3   2   1  227.48    6.70
  -4  -2  -1  581.34   11.90
  -4  -2  -1  558.94   11.60
  -4  -2  -1  587.94   13.10
  -4  -2  -1  574.04   13.90
   4   2   1  566.34   11.70
   4   2   1  569.94   13.80
   4   2   1  586.74   14.10
  -5  -2  -1   97.09    4.30
  -5  -2  -1   98.79    5.10
  -5  -2  -1   84.59    3.30
  -5  -2  -1  100.69    3.70
   5   2   1   92.29    5.00
   5   2   1   93.39    5.00
  -6  -2  -1   83.29    4.40
  -6  -2  -1   80.29    3.60
  -6  -2  -1   80.19    5.10
   6   2   1   83.09    5.20
   6   2   1   76.39    4.90
   6   2   1   78.59    5.10
  -7  -2  -1   22.90    3.80
  -7  -2  -1   27.70    2.90
   7   2   1   29.80    2.90
   7   2   1   35.20    4.10
   7   2   1   21.80    3.60
  -8  -2  -1    0.00    2.00
   8   2   1   -4.30    1.40
   8   2   1    0.40    2.20
   8   2   1    1.50    1.90
   9  -3  -1  170.78    9.20
   9  -3  -1  163.48    8.10
  -9   3   1  162.68    8.70
  -9   3   1  161.68    9.10
   8  -3  -1  146.09    6.90
   8  -3  -1  146.89    7.90
  -8   3   1  150.38    7.90
  -8   3   1  135.79    6.90
   7  -3  -1  132.49    6.70
   7  -3  -1  130.49    6.00
  -7   3   1  121.69    6.10
  -7   3   1  119.29    6.40
   6  -3  -1   74.59    4.10
   6  -3  -1   70.89    4.60
  -6   3   1   67.29    5.00
  -6   3   1   73.89    4.60
   5  -3  -1    1.20    0.90
   5  -3  -1    1.70    1.20
  -5   3   1   -0.60    0.90
  -5   3   1    0.70    1.10
   4  -3  -1  143.49    5.30
   4  -3  -1  141.99    4.70
  -4   3   1  141.29    4.60
  -4   3   1  147.29    5.40
  -4   3   1  153.48    5.40
   3  -3  -1 1539.25   28.20
   3  -3  -1 1461.45   28.90
   3  -3  -1 1540.35   29.20
  -3   3   1 1559.14   29.00
  -3   3   1 1514.35   29.00
  -3   3   1 1561.04   29.20
   2  -3  -1  118.29    5.60
   2  -3  -1  116.39    3.90
   2  -3  -1  111.09    3.40
  -2   3   1  114.89    3.90
  -2   3   1  109.99    3.70
  -2   3   1  111.09    3.80
  -2   3   1  110.49    3.30
   1  -3  -1  282.97    6.30
   1  -3  -1  282.57    6.40
   1  -3  -1  294.67    6.60
   1  -3  -1  280.47    6.50
   1  -3  -1  280.77    6.00
  -1   3   1  276.97    6.00
  -1   3   1  277.17    6.40
  -1   3   1  275.87    6.20
  -1   3   1  279.17    6.50
  -1   3   1  270.57    6.30
   0  -3  -1  268.17    6.30
   0  -3  -1  276.47    6.40
   0  -3  -1  279.57    6.00
   0  -3  -1  283.47    6.30
   0  -3  -1  279.17    6.50
   0   3   1  280.07    6.40
   0   3   1  274.17    6.40
   0   3   1  264.87    6.20
   0   3   1  274.07    6.20
   0   3   1  276.97    6.00
   0   3   1  265.97    6.30
  -1  -3  -1  480.75   10.60
  -1  -3  -1  512.35    9.50
  -1  -3  -1  483.75   10.50
  -1  -3  -1  493.65   10.50
   1   3   1  513.15   11.00
   1   3   1  495.25   10.50
   1   3   1  496.85   10.80
   1   3   1  482.95    9.50
   1   3   1  483.05   10.60
   1   3   1  499.45   10.50
  -2  -3  -1   26.50    2.10
  -2  -3  -1   27.70    2.00
  -2  -3  -1   25.80    2.10
   2   3   1   26.30    2.00
   2   3   1   26.70    2.30
   2   3   1   27.10    2.20
  -3  -3  -1    4.70    1.30
  -3  -3  -1    5.80    1.30
   3   3   1    4.90    1.30
   3   3   1    5.10    1.40
  -4  -3  -1   53.79    3.40
  -4  -3  -1   54.69    3.70
   4   3   1   54.59    3.50
   4   3   1   57.59    4.00
  -5  -3  -1   39.60    3.60
  -5  -3  -1   45.30    3.90
   5   3   1   40.90    3.70
   5   3   1   41.80    3.60
  -6  -3  -1  120.89    5.60
  -6  -3  -1  118.99    6.40
   6   3   1  114.09    6.20
   6   3   1  122.09    6.60
   6   3   1  113.69    5.50
  -7  -3  -1   14.00    3.10
   7   3   1   13.30    2.60
   7   3   1   13.30    2.90
  -8  -3  -1   57.29    5.70
   8   3   1   52.19    4.60
   8   3   1   55.79    5.50
   8   3   1   62.09    5.60
   9  -4  -1    7.00    2.50
   9  -4  -1    6.00    2.70
  -9   4   1    9.60    3.00
  -9   4   1    7.20    2.60
   8  -4  -1    3.60    1.80
   8  -4  -1   -0.10    1.80
  -8   4   1   -0.80    1.50
  -8   4   1    0.20    1.70
   7  -4  -1  305.17   10.80
   7  -4  -1  315.07    9.60
  -7   4   1  281.37   10.00
  -7   4   1  302.07   10.70
   6  -4  -1  279.97    9.60
   6  -4  -1  297.67    8.60
  -6   4   1  266.67    9.40
  -6   4   1  280.47    9.30
   5  -4  -1  240.88    7.10
   5  -4  -1  268.77    8.50
  -5   4   1  253.37    8.40
  -5   4   1  276.57    8.60
   4  -4  -1 1673.43   30.50
   4  -4  -1 1643.04   31.90
  -4   4   1 1644.44   31.90
  -4   4   1 1623.94   32.00
  -4   4   1 1554.24   30.30
   3  -4  -1  708.93   15.30
   3  -4  -1  719.13   15.50
   3  -4  -1  741.33   14.50
  -3   4   1  708.03   15.30
  -3   4   1  722.83   15.60
  -3   4   1  691.03   15.20
   2  -4  -1    0.10    0.50
   2  -4  -1    0.10    0.80
   2  -4  -1    0.50    0.70
   2  -4  -1    0.60    0.90
  -2   4   1    0.60    0.70
  -2   4   1    1.70    0.60
  -2   4   1   -0.50    0.80
  -2   4   1    0.00    0.60
  -2   4   1    1.30    0.50
  -2   4   1   -0.30    0.70
   1  -4  -1   78.59    3.00
   1  -4  -1   75.39    3.50
   1  -4  -1   79.89    3.00
   1  -4  -1   80.59    2.90
  -1   4   1   77.79    3.40
  -1   4   1   78.39    2.80
  -1   4   1   82.29    3.10
  -1   4   1   73.39    2.80
   0  -4  -1 1501.35   27.50
   0  -4  -1 1550.94   28.90
   0  -4  -1 1472.85   28.00
   0  -4  -1 1531.95   28.10
   0  -4  -1 1488.45   27.90
   0   4   1 1478.45   28.70
   0   4   1 1453.15   27.50
   0   4   1 1587.04   29.00
   0   4   1 1503.05   28.00
   0   4   1 1506.95   28.10
   0   4   1 1468.75   28.00
   0   4   1 1554.34   28.30
  -1  -4  -1 1669.93   29.20
  -1  -4  -1 1616.84   30.60
  -1  -4  -1 1609.44   30.20
  -1  -4  -1 1634.24   30.40
   1   4   1 1625.34   30.30
   1   4   1 1624.54   29.20
   1   4   1 1577.84   30.10
   1   4   1 1616.14   30.30
   1   4   1 1635.24   30.90
  -2  -4  -1  644.14   14.20
  -2  -4  -1  651.13   14.20
   2   4   1  630.14   14.60
   2   4   1  645.04   14.10
  -3  -4  -1    0.10    1.00
  -3  -4  -1    0.70    1.00
   3   4   1    1.30    1.00
   3   4   1    0.90    1.00
   4   4   1   49.70    3.70
   4   4   1   50.09    3.60
  -5  -4  -1    2.70    1.50
  -5  -4  -1    4.00    1.60
   5   4   1    7.00    2.10
   5   4   1    9.80    2.10
   5   4   1    5.70    1.80
  -6  -4  -1   24.80    3.70
  -6  -4  -1   29.60    3.30
   6   4   1   24.40    3.50
   6   4   1   26.00    3.30
   6   4   1   22.10    3.50
  -7  -4  -1   63.09    5.40
   7   4   1   67.79    5.00
   7   4   1   65.09    5.90
   7   4   1   71.29    5.60
   9  -5  -1   11.50    2.50
   9  -5  -1    9.70    3.00
  -9   5   1   17.10    3.60
  -9   5   1    9.00    2.70
   8  -5  -1   -0.60    1.90
   8  -5  -1    1.30    1.30
  -8   5   1    1.20    1.80
  -8   5   1    0.40    1.90
   7  -5  -1   16.30    3.60
   7  -5  -1   19.90    3.30
  -7   5   1   14.60    2.90
  -7   5   1   22.30    3.20
   6  -5  -1  226.58    8.60
   6  -5  -1  250.27    7.50
  -6   5   1  234.88    8.70
  -6   5   1  240.48    8.80
   5  -5  -1  400.56   13.30
   5  -5  -1  389.66    9.80
  -5   5   1  416.46   13.20
  -5   5   1  410.36   12.90
   4  -5  -1  211.48    7.20
   4  -5  -1  213.88    6.00
   4  -5  -1  214.78    7.10
  -4   5   1  209.98    7.00
  -4   5   1  206.98    6.00
  -4   5   1  224.28    7.30
   3  -5  -1  191.58    6.10
   3  -5  -1  201.18    5.40
   3  -5  -1  191.08    6.30
  -3   5   1  189.48    5.30
  -3   5   1  194.88    6.20
  -3   5   1  185.58    6.30
   2  -5  -1   30.70    2.30
   2  -5  -1   33.50    2.40
   2  -5  -1   28.80    2.10
   2  -5  -1   26.20    2.30
   2  -5  -1   29.60    1.70
  -2   5   1   30.40    1.80
  -2   5   1   29.10    1.70
  -2   5   1   28.20    2.20
   1  -5  -1   88.09    3.30
   1  -5  -1   81.59    3.30
   1  -5  -1   86.99    3.50
   1  -5  -1   87.29    3.30
   1  -5  -1   84.49    3.40
  -1   5   1   81.89    3.30
  -1   5   1   80.99    3.10
  -1   5   1   88.99    3.30
  -1   5   1   86.09    3.30
  -1   5   1   82.19    3.30
   0  -5  -1  160.58    5.10
   0  -5  -1  154.38    5.30
   0  -5  -1  154.78    5.00
   0  -5  -1  158.88    5.00
   0   5   1  150.98    4.90
   0   5   1  150.78    4.60
   0   5   1  158.08    5.10
   0   5   1  160.28    4.60
   0   5   1  154.68    4.90
  -1  -5  -1  228.08    5.60
  -1  -5  -1  220.48    6.70
  -1  -5  -1  219.88    6.50
   1   5   1  224.08    6.90
   1   5   1  218.48    6.30
   1   5   1  212.38    5.60
  -2  -5  -1  228.28    5.50
  -2  -5  -1  244.38    7.20
  -2  -5  -1  231.08    7.30
   2   5   1  231.58    7.00
   2   5   1  231.78    7.60
   2   5   1  229.48    5.70
  -3  -5  -1   96.59    4.80
   3   5   1  115.09    4.90
   3   5   1  109.29    5.30
  -4  -5  -1  464.55   12.60
  -4  -5  -1  481.15   12.90
   4   5   1  465.05   12.50
   4   5   1  440.36   13.20
  -5  -5  -1    6.70    1.80
  -5  -5  -1    2.20    1.70
   5   5   1    3.60    1.60
   5   5   1    5.70    2.10
   5   5   1    4.00    1.80
  -6  -5  -1   15.70    3.10
  -6  -5  -1   16.20    2.90
   6   5   1   15.60    2.90
   6   5   1   12.90    2.70
   6   5   1   15.20    3.30
  -7  -5  -1    4.30    2.50
   7   5   1   -0.30    1.60
   7   5   1    1.30    2.00
   7   5   1    3.80    2.40
   9  -6  -1   33.80    3.90
   9  -6  -1   45.00    5.70
  -9   6   1   49.10    5.50
  -9   6   1   43.50    5.50
   8  -6  -1   30.20    4.10
   8  -6  -1   27.50    3.00
  -8   6   1   37.10    7.00
  -8   6   1   30.70    4.30
   7  -6  -1   51.39    3.60
   7  -6  -1   59.59    5.00
  -7   6   1   51.39    4.70
  -7   6   1   54.29    4.70
   6  -6  -1  207.58    6.80
   6  -6  -1  210.68    8.30
  -6   6   1  213.48    8.30
  -6   6   1  215.08    8.40
   5  -6  -1  149.39    5.10
   5  -6  -1  144.69    6.20
  -5   6   1  145.69    6.20
  -5   6   1  145.29    6.40
   4  -6  -1   16.00    2.30
   4  -6  -1   15.30    1.70
   4  -6  -1   13.60    2.10
  -4   6   1   16.10    2.40
  -4   6   1   15.20    2.20
   3  -6  -1  648.14   14.60
   3  -6  -1  641.64   14.90
   3  -6  -1  634.14   13.50
  -3   6   1  629.34   12.60
  -3   6   1  641.04   12.70
  -3   6   1  616.34   13.30
  -3   6   1  655.53   14.80
   2  -6  -1  781.32   15.80
   2  -6  -1  781.22   17.00
   2  -6  -1  798.62   16.70
   2  -6  -1  786.42   16.80
   2  -6  -1  792.12   16.10
  -2   6   1  767.02   15.70
  -2   6   1  769.92   16.00
  -2   6   1  789.82   16.90
  -2   6   1  799.62   16.00
   1  -6  -1  599.54   13.30
   1  -6  -1  603.84   13.50
   1  -6  -1  596.64   13.10
   1  -6  -1  593.14   13.10
   1  -6  -1  601.84   13.20
   0  -6  -1  711.93   15.70
   0  -6  -1  734.93   15.00
   0  -6  -1  703.23   15.50
   0  -6  -1  724.83   15.60
   0   6   1  721.43   15.10
   0   6   1  709.03   15.30
   0   6   1  713.23   15.70
  -1  -6  -1  125.79    4.10
  -1  -6  -1  122.29    5.00
  -1  -6  -1  123.29    4.90
   1   6   1  122.89    4.70
   1   6   1  122.49    4.10
   1   6   1  124.89    5.20
  -2  -6  -1    1.60    1.10
  -2  -6  -1    1.00    1.80
   2   6   1    1.50    1.20
   2   6   1   -0.30    1.20
   2   6   1    1.10    0.80
  -3  -6  -1    6.50    1.90
  -3  -6  -1    5.90    1.80
   3   6   1    5.80    2.00
   3   6   1    7.60    1.80
  -4  -6  -1  203.18    7.90
  -4  -6  -1  215.68    8.20
   4   6   1  205.68    8.60
   4   6   1  206.08    8.20
   4   6   1  208.98    7.70
  -5  -6  -1  288.67   10.40
  -5  -6  -1  295.87   10.20
   5   6   1  295.27   10.10
   5   6   1  283.57   11.00
   5   6   1  283.57   10.30
  -6  -6  -1   39.20    4.20
  -6  -6  -1   42.30    4.60
   6   6   1   32.20    4.60
   6   6   1   32.80    4.30
   6   6   1   37.20    4.00
  -7  -6  -1   15.20    3.60
   7   6   1   15.50    3.50
   7   6   1   14.60    3.10
   7   6   1   17.00    3.80
   9  -7  -1   14.50    3.50
  -9   7   1   19.30    3.70
  -9   7   1   18.40    3.70
   8  -7  -1   40.90    3.60
   8  -7  -1   43.60    4.80
  -8   7   1   43.80    4.70
  -8   7   1   50.29    4.90
   7  -7  -1  241.18    9.60
   7  -7  -1  231.78    7.60
  -7   7   1  226.68    9.50
  -7   7   1  229.68    9.50
   6  -7  -1  148.39    6.80
   6  -7  -1  137.09    5.30
  -6   7   1  139.09    6.90
  -6   7   1  150.28    7.00
   5  -7  -1   26.90    3.10
   5  -7  -1   33.30    2.40
   5  -7  -1   32.70    3.40
  -5   7   1   24.70    3.30
  -5   7   1   30.20    3.40
   4  -7  -1    1.40    1.10
   4  -7  -1    0.30    1.00
   4  -7  -1    0.60    0.70
  -4   7   1    0.10    1.00
   3  -7  -1   26.30    2.50
   3  -7  -1   24.80    2.00
   3  -7  -1   24.70    2.60
  -3   7   1   25.70    2.60
  -3   7   1   24.20    1.70
  -3   7   1   22.30    1.80
   2  -7  -1  533.45   11.90
   2  -7  -1  526.55   12.40
   2  -7  -1  527.15   12.90
   2  -7  -1  531.35   12.10
   2  -7  -1  536.25   12.80
  -2   7   1  534.05   12.10
  -2   7   1  528.15   12.90
   1  -7  -1   13.30    1.80
   1  -7  -1   10.20    1.80
   1  -7  -1   11.90    1.80
   1  -7  -1   11.00    1.70
   1  -7  -1    9.20    1.70
  -1   7   1   11.90    1.80
   0  -7  -1  245.88    7.60
   0  -7  -1  245.18    7.60
   0  -7  -1  250.27    7.00
   0   7   1  236.58    7.20
   0   7   1  234.78    7.60
  -1  -7  -1  435.76   11.90
  -1  -7  -1  454.05   10.40
  -1  -7  -1  446.86   11.70
   1   7   1  443.16   11.20
   1   7   1  457.85   12.10
  -2  -7  -1  264.87   10.20
  -2  -7  -1  283.27    7.10
  -2  -7  -1  277.37    9.10
   2   7   1  301.77    8.70
   2   7   1  275.77    7.20
   2   7   1  282.17    9.40
  -3  -7  -1   15.60    2.60
  -3  -7  -1   15.90    2.70
   3   7   1   16.90    3.00
   3   7   1   12.20    2.60
   3   7   1   14.40    2.70
  -4  -7  -1    4.60    1.80
  -4  -7  -1    7.80    2.20
   4   7   1    3.40    1.70
   4   7   1    2.90    1.80
   4   7   1    1.80    1.90
  -5  -7  -1   58.59    4.90
  -5  -7  -1   67.19    5.00
   5   7   1   60.79    5.40
   5   7   1   60.89    4.70
   5   7   1   54.59    4.70
  -6  -7  -1   22.80    3.80
   6   7   1   17.60    3.60
   6   7   1   25.40    4.20
   6   7   1   24.80    3.50
   8  -8  -1   14.70    3.30
  -8   8   1   13.60    3.30
  -8   8   1    5.20    2.40
   7  -8  -1   13.90    2.20
   7  -8  -1   19.50    3.40
  -7   8   1   22.00    4.40
   6  -8  -1  123.79    6.50
   6  -8  -1  127.89    4.90
  -6   8   1  120.39    6.50
  -6   8   1  131.29    7.00
   5  -8  -1  172.08    7.10
   5  -8  -1  169.68    5.70
   5  -8  -1  162.38    7.30
  -5   8   1  168.68    7.50
  -5   8   1  168.88    7.20
   4  -8  -1   34.20    3.40
   4  -8  -1   44.20    3.40
   4  -8  -1   36.00    2.50
  -4   8   1   32.00    2.00
  -4   8   1   40.00    3.50
  -4   8   1   38.90    3.50
   3  -8  -1  237.58    7.10
   3  -8  -1  263.17    8.60
   3  -8  -1  256.47    8.00
  -3   8   1  255.27    7.10
   2  -8  -1  196.18    6.50
   2  -8  -1  222.28    7.40
   2  -8  -1  208.68    6.90
   2  -8  -1  199.58    7.10
   2  -8  -1  221.88    6.70
  -2   8   1  211.18    6.70
  -2   8   1  218.98    7.40
   1  -8  -1  134.19    5.30
   1  -8  -1  129.09    5.20
   1  -8  -1  135.29    5.20
   1  -8  -1  128.19    5.40
   1  -8  -1  131.49    5.20
  -1   8   1  126.59    5.20
  -1   8   1  135.99    5.40
  -1   8   1  131.79    5.40
   0  -8  -1    1.20    1.10
   0  -8  -1    2.00    1.10
   0  -8  -1   -0.50    1.00
   0   8   1    1.00    1.00
   0   8   1    1.20    1.10
   0   8   1    0.70    1.10
  -1  -8  -1   96.19    3.90
  -1  -8  -1   92.29    4.90
  -1  -8  -1  104.49    5.90
   1   8   1  102.79    5.20
   1   8   1   96.09    4.60
   1   8   1   88.89    5.10
  -2  -8  -1  322.07   10.40
  -2  -8  -1  312.27    8.10
  -2  -8  -1  314.97   10.00
   2   8   1  329.27   10.80
   2   8   1  325.57    9.60
   2   8   1  314.77   10.60
  -3  -8  -1  105.09    5.80
  -3  -8  -1  110.09    6.10
   3   8   1  113.19    5.50
   3   8   1  109.19    6.30
   3   8   1  118.79    6.40
  -4  -8  -1   24.40    3.60
  -4  -8  -1   20.90    3.30
   4   8   1   30.20    4.00
   4   8   1   22.90    3.20
   4   8   1   23.10    3.90
  -5  -8  -1    5.30    2.00
  -5  -8  -1    8.80    2.50
   5   8   1    1.30    2.20
   5   8   1    3.60    2.30
   5   8   1    6.50    2.20
   8  -9  -1   18.90    3.70
  -8   9   1   15.80    3.70
  -8   9   1   13.80    3.50
   7  -9  -1   89.09    6.00
  -7   9   1   90.69    6.20
  -7   9   1   80.49    6.20
   6  -9  -1   71.19    5.10
   6  -9  -1   64.79    3.50
  -6   9   1   57.69    4.80
  -6   9   1   51.49    4.90
   5  -9  -1   71.29    4.70
   5  -9  -1   74.79    3.60
   5  -9  -1   68.69    4.90
  -5   9   1   76.49    5.10
  -5   9   1   67.39    5.20
   4  -9  -1   86.29    5.10
   4  -9  -1   81.09    3.80
   4  -9  -1   90.29    4.90
  -4   9   1   81.99    3.50
  -4   9   1   72.89    4.90
  -4   9   1   83.59    5.00
   3  -9  -1   43.70    5.10
   3  -9  -1   41.40    3.60
   3  -9  -1   41.00    2.90
  -3   9   1   41.20    2.90
  -3   9   1   41.40    3.50
   2  -9  -1  217.48    7.20
   2  -9  -1  224.98    7.30
   2  -9  -1  230.58    7.50
   2  -9  -1  233.68    8.00
   2  -9  -1  226.08    7.90
  -2   9   1  212.38    7.30
  -2   9   1  226.88    7.40
  -2   9   1  229.58    8.10
   1  -9  -1  190.28    7.20
   1  -9  -1  190.38    7.00
   1  -9  -1  202.78    7.00
   1  -9  -1  198.98    6.80
  -1   9   1  189.58    7.10
  -1   9   1  190.08    6.80
  -1   9   1  189.68    7.10
   0  -9  -1   49.10    3.30
   0  -9  -1   53.59    3.90
   0  -9  -1   52.59    3.70
   0   9   1   56.49    3.90
   0   9   1   50.79    3.80
   0   9   1   47.40    3.40
  -1  -9  -1   74.49    3.70
  -1  -9  -1   72.89    4.60
  -1  -9  -1   73.29    4.70
   1   9   1   72.19    4.10
   1   9   1   75.89    4.90
   1   9   1   84.39    5.10
  -2  -9  -1  155.18    5.30
  -2  -9  -1  159.58    7.30
  -2  -9  -1  158.78    7.00
   2   9   1  157.58    6.40
   2   9   1  156.08    7.40
   2   9   1  145.89    7.30
  -3  -9  -1   47.60    4.50
  -3  -9  -1   51.29    4.40
   3   9   1   44.70    5.70
   3   9   1   52.19    4.90
   3   9   1   49.70    3.90
  -4  -9  -1    9.00    3.70
  -4  -9  -1    4.00    2.30
   4   9   1    8.20    2.30
   4   9   1    8.80    2.70
   4   9   1    7.00    2.40
  -5  -9  -1   16.60    3.40
   5   9   1   11.10    2.80
   5   9   1   16.20    3.80
   5   9   1   16.50    3.50
   8 -10  -1   15.90    3.30
  -8  10   1   16.10    3.60
  -8  10   1   14.70    3.70
   7 -10  -1   26.80    4.10
  -7  10   1   21.30    3.60
  -7  10   1   16.10    3.60
   6 -10  -1    3.60    1.80
  -6  10   1    3.60    2.50
  -6  10   1    1.00    2.00
   5 -10  -1   20.30    3.10
   5 -10  -1   20.40    2.30
   5 -10  -1   23.10    3.60
  -5  10   1   22.70    3.60
  -5  10   1   19.80    3.50
   4 -10  -1   85.19    4.30
   4 -10  -1   94.79    5.20
   4 -10  -1   96.39    5.80
  -4  10   1   94.89    4.00
  -4  10   1   95.89    5.80
  -4  10   1   92.09    5.70
   3 -10  -1   50.39    3.60
   3 -10  -1   46.30    3.20
   3 -10  -1   48.20    4.00
  -3  10   1   51.19    4.10
  -3  10   1   46.40    3.20
  -3  10   1   55.39    3.60
   2 -10  -1   59.49    4.10
   2 -10  -1   63.49    4.20
   2 -10  -1   72.69    4.30
  -2  10   1   55.49    3.80
  -2  10   1   66.29    4.80
  -2  10   1   69.39    4.60
   1 -10  -1   48.90    3.60
   1 -10  -1   45.50    3.60
   1 -10  -1   41.90    3.70
  -1  10   1   56.89    4.20
  -1  10   1   46.20    3.70
   0 -10  -1   34.60    3.60
   0 -10  -1   36.30    3.70
   0 -10  -1   44.00    3.70
   0  10   1   37.20    3.80
   0  10   1   36.50    3.60
   0  10   1   34.00    3.60
  -1 -10  -1   10.30    2.30
  -1 -10  -1   13.80    2.10
  -1 -10  -1   13.00    2.80
   1  10   1   11.30    2.60
   1  10   1   11.60    2.70
   1  10   1   14.30    2.40
  -2 -10  -1    3.30    2.00
  -2 -10  -1    3.20    1.70
   2  10   1    2.40    1.60
   2  10   1    4.20    1.70
   2  10   1    2.60    1.70
  -3 -10  -1   56.69    5.00
  -3 -10  -1   63.29    6.90
   3  10   1   58.89    5.30
   3  10   1   61.89    4.50
   3  10   1   55.39    5.20
  -4 -10  -1    0.40    1.90
   4  10   1    1.80    1.70
   4  10   1   -0.30    2.00
   4  10   1   -2.90    1.70
   7 -11  -1   15.80    3.30
  -7  11   1   16.50    3.40
  -7  11   1   18.70    3.70
   6 -11  -1   54.29    5.40
  -6  11   1   42.30    4.70
  -6  11   1   43.20    5.00
   5 -11  -1   41.70    4.20
   5 -11  -1   36.60    4.30
  -5  11   1   41.20    4.60
   4 -11  -1   36.40    3.60
   4 -11  -1   33.00    3.60
   4 -11  -1   42.80    4.30
  -4  11   1   39.80    3.00
  -4  11   1   41.30    4.10
  -4  11   1   33.10    3.80
   3 -11  -1   38.10    3.40
   3 -11  -1   40.30    3.20
   3 -11  -1   40.50    3.80
  -3  11   1   44.90    3.60
  -3  11   1   46.40    4.30
  -3  11   1   40.10    3.40
   2 -11  -1   24.20    2.80
   2 -11  -1   31.10    3.60
   2 -11  -1   23.90    3.30
  -2  11   1   25.00    3.00
  -2  11   1   29.80    3.80
  -2  11   1   27.40    3.20
  -2  11   1   21.70    2.90
   1 -11  -1  101.49    5.90
   1 -11  -1  109.79    5.50
  -1  11   1   99.59    5.20
  -1  11   1   99.29    5.50
  -1  11   1  111.49    6.00
   0 -11  -1   93.49    5.00
   0 -11  -1  106.29    6.10
   0 -11  -1  102.89    5.90
   0  11   1  101.19    5.20
   0  11   1  113.99    6.20
   0  11   1  105.39    6.20
  -1 -11  -1   13.80    2.20
  -1 -11  -1   19.40    2.90
  -1 -11  -1   12.10    2.90
   1  11   1   15.10    3.10
   1  11   1   12.30    2.30
   1  11   1   14.00    2.90
   2  11   1    7.60    2.60
   2  11   1   10.70    2.60
   2  11   1   12.20    2.60
  -3 -11  -1   17.60    3.20
   3  11   1   12.30    3.30
   3  11   1    8.20    2.30
   3  11   1   12.60    3.20
   6 -12  -1    0.40    1.50
   6 -12  -1    1.20    2.20
  -6  12   1    6.10    2.50
  -6  12   1    0.00    2.30
   5 -12  -1   42.90    4.70
   5 -12  -1   36.50    4.20
  -5  12   1   45.00    5.10
  -5  12   1   42.80    4.70
  -5  12   1   42.80    3.50
   4 -12  -1   29.30    3.80
   4 -12  -1   24.20    2.80
   4 -12  -1   23.70    3.60
  -4  12   1   29.10    4.10
  -4  12   1   27.50    4.10
  -4  12   1   19.70    2.70
  -4  12   1   27.60    3.00
   3 -12  -1    7.30    2.30
   3 -12  -1    8.10    2.10
  -3  12   1    8.50    2.00
  -3  12   1    7.30    2.60
  -3  12   1    7.80    2.30
   2 -12  -1   11.70    2.60
   2 -12  -1    9.00    2.60
  -2  12   1    7.50    2.10
  -2  12   1    7.40    2.20
  -2  12   1   11.80    2.50
  -2  12   1    8.00    2.20
   1 -12  -1   19.90    3.10
   1 -12  -1   20.10    3.20
  -1  12   1   21.50    3.30
  -1  12   1   21.20    3.40
  -1  12   1   16.10    2.50
   0 -12  -1   12.20    2.40
   0 -12  -1   13.60    3.40
   0  12   1   11.20    2.30
   0  12   1   12.20    2.90
   0  12   1   15.00    3.20
  -1 -12  -1   83.49    5.90
   1  12   1   82.19    5.10
   1  12   1   88.59    6.40
   1  12   1   89.19    6.30
  -2 -12  -1   12.00    3.00
   2  12   1   16.80    3.60
   2  12   1   11.90    3.30
   2  12   1   11.60    2.70
   5 -13  -1   11.20    2.70
   5 -13  -1   10.00    2.90
  -5  13   1   14.50    3.20
  -5  13   1    8.70    2.00
  -5  13   1   13.00    3.20
   4 -13  -1   37.30    4.10
   4 -13  -1   36.40    4.60
  -4  13   1   30.30    3.30
  -4  13   1   43.40    4.80
  -4  13   1   44.90    4.70
  -4  13   1   37.70    3.70
   3 -13  -1   25.00    3.80
   3 -13  -1   31.70    3.50
  -3  13   1   23.80    3.50
  -3  13   1   24.70    3.90
  -3  13   1   20.30    3.20
  -3  13   1   22.70    3.70
  -3  13   1   26.20    3.50
   2 -13  -1  114.39    6.60
   2 -13  -1  113.39    6.70
  -2  13   1  115.49    6.90
  -2  13   1   99.79    6.20
  -2  13   1  117.19    6.60
  -2  13   1  105.59    5.90
  -2  13   1  107.39    5.90
   1 -13  -1    1.70    1.80
   1 -13  -1   -0.20    1.60
  -1  13   1    0.60    1.80
  -1  13   1    3.00    2.00
   0 -13  -1    5.40    2.20
   0 -13  -1   10.80    2.90
   0  13   1    6.10    2.80
   0  13   1    4.40    2.20
   0  13   1    7.00    2.30
   1  13  -2   -2.60    1.70
   1  13  -2    0.50    2.20
  -1 -13   2    1.70    1.90
  -1 -13   2    2.40    1.90
   0  13  -2    1.20    2.10
   0  13  -2   -2.20    1.10
   0  13  -2    1.60    1.80
   0 -13   2   -1.70    1.70
   0 -13   2   -1.30    2.00
  -1  13  -2   79.79    4.50
  -1  13  -2   73.39    4.80
  -1  13  -2   81.39    5.70
   1 -13   2   83.49    5.80
   1 -13   2   76.39    5.90
  -2  13  -2   15.00    2.90
  -2  13  -2   18.00    3.50
  -2  13  -2   13.20    2.60
  -2  13  -2   14.50    2.30
   2 -13   2   13.50    3.40
   2 -13   2   18.60    3.30
  -3  13  -2   27.50    4.40
  -3  13  -2   30.10    3.60
  -3  13  -2   28.50    3.30
  -3  13  -2   33.30    3.10
   3 -13   2   25.90    4.00
   3 -13   2   33.00    4.60
  -4  13  -2   65.59    4.30
  -4  13  -2   74.49    6.10
   4 -13   2   68.49    5.90
   4 -13   2   68.69    4.70
  -5  13  -2   64.49    6.00
  -5  13  -2   75.29    6.20
   5 -13   2   64.39    5.10
   5 -13   2   68.79    6.00
   2  12  -2   11.70    2.20
   2  12  -2   13.20    3.20
   2  12  -2    9.10    2.70
  -2 -12   2   17.80    3.50
   1  12  -2   30.30    3.90
   1  12  -2   24.00    3.80
   1  12  -2   25.00    2.70
  -1 -12   2   24.80    3.30
  -1 -12   2   27.20    4.00
   0  12  -2    1.10    1.50
   0  12  -2    0.80    1.20
   0  12  -2    2.80    1.70
   0 -12   2   -2.60    1.70
   0 -12   2    1.10    1.50
  -1  12  -2    4.30    1.80
  -1  12  -2    0.30    1.30
  -1  12  -2    0.50    1.30
   1 -12   2    6.30    2.00
  -2  12  -2   12.80    3.90
  -2  12  -2   13.90    2.20
  -2  12  -2   10.40    2.00
  -2  12  -2   11.40    2.40
   2 -12   2   15.80    3.10
  -3  12  -2    4.40    2.20
  -3  12  -2   -1.10    1.30
  -3  12  -2   -0.30    1.30
   3 -12   2    0.00    1.50
   3 -12   2    0.10    1.30
   3 -12   2    3.40    1.90
  -4  12  -2   43.40    3.30
  -4  12  -2   46.10    4.70
   4 -12   2   34.80    3.60
   4 -12   2   43.40    4.80
  -5  12  -2  102.29    7.00
  -5  12  -2  104.29    6.90
   5 -12   2  106.99    7.00
   5 -12   2  106.09    5.80
  -6  12  -2   33.00    4.90
  -6  12  -2   34.20    4.80
   6 -12   2   32.30    4.80
   6 -12   2   26.20    3.80
   3  11  -2    0.20    1.80
   3  11  -2    3.30    1.40
   3  11  -2    0.20    1.70
  -3 -11   2   -0.90    1.10
  -3 -11   2   -0.20    1.80
   2  11  -2   19.10    2.30
   2  11  -2   23.40    3.90
   2  11  -2   21.20    3.70
  -2 -11   2   24.60    3.80
  -2 -11   2   21.70    2.90
   1  11  -2  136.19    6.70
   1  11  -2  123.09    5.10
  -1 -11   2  125.69    5.80
  -1 -11   2  133.69    7.00
   0  11  -2   29.10    3.90
   0  11  -2   29.60    3.50
   0 -11   2   31.70    3.60
   0 -11   2   35.60    3.50
  -1  11  -2   48.20    3.70
  -1  11  -2   45.60    3.10
  -1  11  -2   47.80    4.10
   1 -11   2   48.80    4.10
   1 -11   2   44.20    4.20
  -2  11  -2  127.89    6.80
  -2  11  -2  117.29    5.10
  -2  11  -2  129.59    5.90
   2 -11   2  116.69    6.40
   2 -11   2  126.29    6.70
   2 -11   2  129.59    5.30
  -3  11  -2    8.70    2.40
  -3  11  -2    7.30    1.90
  -3  11  -2    8.00    1.60
   3 -11   2    7.30    1.80
   3 -11   2    5.80    2.40
   3 -11   2    6.80    2.60
  -4  11  -2    4.70    1.90
  -4  11  -2    5.20    1.40
   4 -11   2    6.30    2.10
   4 -11   2    1.40    1.30
  -5  11  -2    5.20    2.60
   5 -11   2   10.20    2.70
   5 -11   2   10.00    2.30
  -6  11  -2   64.69    6.00
  -6  11  -2   68.19    5.80
   6 -11   2   74.79    5.40
   6 -11   2   70.29    5.90
  -7  11  -2   40.20    5.40
  -7  11  -2   51.49    5.60
   7 -11   2   44.30    5.30
   7 -11   2   46.90    4.80
   4  10  -2   13.30    3.40
   4  10  -2    9.10    2.00
   4  10  -2    3.40    2.10
  -4 -10   2   13.70    2.80
   3  10  -2   55.29    4.90
   3  10  -2   50.19    6.60
  -3 -10   2   44.60    3.30
  -3 -10   2   52.09    6.70
   2  10  -2   28.80    2.50
   2  10  -2   32.70    3.80
   2  10  -2   27.00    3.70
  -2 -10   2   26.70    2.70
  -2 -10   2   31.10    3.90
   1  10  -2  100.19    5.50
   1  10  -2   98.09    5.70
   1  10  -2   98.59    4.20
  -1 -10   2  106.79    5.10
  -1 -10   2  101.69    5.90
   0  10  -2   29.00    2.90
   0  10  -2   29.20    3.30
   0  10  -2   27.70    2.30
   0 -10   2   25.10    3.40
   0 -10   2   26.40    2.90
  -1  10  -2    9.30    2.20
  -1  10  -2    8.60    1.80
  -1  10  -2   12.70    1.90
   1 -10   2    7.90    2.10
   1 -10   2   10.00    2.10
  -2  10  -2  216.08    7.40
  -2  10  -2  202.18    6.60
   2 -10   2  200.38    8.00
   2 -10   2  209.88    8.40
   2 -10   2  202.28    6.70
  -3  10  -2   80.79    4.10
  -3  10  -2   74.19    3.50
  -3  10  -2   77.99    5.10
   3 -10   2   79.89    4.20
   3 -10   2   83.39    5.20
   3 -10   2   75.59    5.10
  -4  10  -2   13.60    1.90
  -4  10  -2    6.60    2.20
   4 -10   2   12.90    2.20
   4 -10   2    9.80    2.40
  -5  10  -2  107.39    6.50
   5 -10   2  113.39    6.70
   5 -10   2  116.29    5.90
  -6  10  -2   24.70    3.90
  -6  10  -2   17.20    3.60
   6 -10   2   18.80    3.50
   6 -10   2   18.80    3.20
  -7  10  -2   15.80    3.30
  -7  10  -2   18.20    3.80
   7 -10   2   19.80    3.50
   7 -10   2   12.70    3.00
   5   9  -2   15.00    2.80
   5   9  -2   17.80    3.60
   5   9  -2   20.10    3.90
  -5  -9   2   27.40    4.20
   4   9  -2   48.20    4.80
   4   9  -2   45.60    4.60
   4   9  -2   39.90    3.40
  -4  -9   2   49.40    4.60
   3   9  -2   95.99    5.90
   3   9  -2   90.99    4.30
   3   9  -2   89.99    5.80
  -3  -9   2   89.29    5.80
  -3  -9   2   93.49    4.40
   2   9  -2   96.49    5.70
   2   9  -2   97.09    4.20
   2   9  -2   97.19    5.50
  -2  -9   2   97.19    5.80
  -2  -9   2  100.89    4.70
   1   9  -2    0.60    1.30
   1   9  -2   -1.40    1.20
   1   9  -2    1.60    0.80
  -1  -9   2    0.60    1.10
  -1  -9   2    2.40    1.50
   0   9  -2   43.60    3.60
   0   9  -2   47.40    2.80
   0   9  -2   47.30    3.40
   0  -9   2   39.40    6.00
   0  -9   2   46.50    3.90
  -1   9  -2   15.50    2.80
  -1   9  -2   16.10    2.20
  -1   9  -2   18.10    1.90
   1  -9   2   14.10    2.60
   1  -9   2   16.60    2.50
   1  -9   2   19.90    1.90
  -2   9  -2   17.90    2.30
  -2   9  -2   14.40    1.90
   2  -9   2   15.50    2.60
   2  -9   2   14.80    2.00
   2  -9   2   20.20    3.00
  -3   9  -2   23.60    3.20
  -3   9  -2   25.90    2.30
  -3   9  -2   21.10    1.90
  -3   9  -2   20.80    1.90
   3  -9   2   20.10    2.30
   3  -9   2   21.40    3.20
   3  -9   2   24.50    3.30
  -4   9  -2   94.49    3.70
  -4   9  -2   96.59    5.50
   4  -9   2   95.79    5.50
   4  -9   2   94.69    5.30
  -5   9  -2  174.58    8.00
   5  -9   2  186.08    7.30
   5  -9   2  167.98    7.90
  -6   9  -2  105.19    7.60
  -6   9  -2   98.69    7.20
   6  -9   2   97.49    5.90
   6  -9   2   98.99    7.20
  -7   9  -2  265.77   11.10
  -7   9  -2  261.67   10.90
   7  -9   2  255.67   10.40
  -8   9  -2   18.10    3.60
  -8   9  -2   24.70    4.40
   8  -9   2   13.40    3.20
   6   8  -2    7.20    2.30
   6   8  -2    7.00    2.60
   6   8  -2    3.40    2.10
  -6  -8   2    6.70    2.80
   5   8  -2   47.30    4.80
   5   8  -2   46.30    4.70
   5   8  -2   49.30    3.70
  -5  -8   2   51.69    4.90
   4   8  -2  240.68    8.10
   4   8  -2  231.48    9.60
   4   8  -2  258.17    9.90
  -4  -8   2  242.08    9.60
  -4  -8   2  244.98    7.40
   3   8  -2  135.59    6.60
   3   8  -2  123.79    6.40
   3   8  -2  134.79    5.20
  -3  -8   2  124.49    5.00
  -3  -8   2  128.39    6.50
   2   8  -2   77.49    3.60
   2   8  -2   71.89    4.60
   2   8  -2   72.09    4.60
  -2  -8   2   77.69    3.90
  -2  -8   2   80.59    4.90
   1   8  -2   13.40    2.20
   1   8  -2   12.90    1.60
   1   8  -2   14.40    2.40
  -1  -8   2   15.80    2.60
  -1  -8   2   10.40    1.80
   0   8  -2  169.98    6.00
   0   8  -2  171.48    5.20
   0   8  -2  183.58    7.70
   0   8  -2  171.68    5.30
   0  -8   2  172.98    6.30
   0  -8   2  183.98    8.80
  -1   8  -2   75.29    3.50
  -1   8  -2   74.49    3.90
   1  -8   2   69.79    3.20
   1  -8   2   76.39    5.10
   1  -8   2   73.79    4.10
  -2   8  -2   40.90    2.80
  -2   8  -2   37.10    2.30
  -2   8  -2   32.20    2.10
   2  -8   2   38.70    2.40
   2  -8   2   33.90    3.70
  -3   8  -2    6.90    1.00
  -3   8  -2    6.30    1.30
  -3   8  -2    5.50    1.60
  -3   8  -2    5.10    1.20
   3  -8   2    4.90    1.50
   3  -8   2    7.10    1.50
  -4   8  -2   78.69    3.00
  -4   8  -2   80.89    5.00
  -4   8  -2   78.09    3.00
   4  -8   2   85.39    4.50
   4  -8   2   76.79    4.80
  -5   8  -2   28.00    3.60
   5  -8   2   26.90    3.60
   5  -8   2   29.10    3.10
  -6   8  -2   20.70    3.20
  -6   8  -2   17.00    3.30
   6  -8   2   21.60    3.30
   6  -8   2   29.40    3.50
  -7   8  -2   -1.70    1.70
  -7   8  -2    0.00    1.70
   7  -8   2   -1.60    1.80
  -8   8  -2    1.10    2.30
  -8   8  -2    2.10    2.30
   8  -8   2    0.70    2.10
   6   7  -2   64.79    5.20
   6   7  -2   62.79    4.70
   6   7  -2   71.79    5.90
  -6  -7   2   66.09    5.50
   5   7  -2   73.69    5.30
   5   7  -2   84.99    4.90
  -5  -7   2   88.39    5.80
   4   7  -2   14.00    2.10
   4   7  -2   12.20    2.50
   4   7  -2   13.00    2.60
  -4  -7   2   14.70    1.90
  -4  -7   2   17.70    3.10
   3   7  -2   81.29    3.90
   3   7  -2   86.29    5.10
   3   7  -2   88.69    5.00
  -3  -7   2   88.59    3.90
  -3  -7   2   94.59    5.30
   2   7  -2  117.89    4.30
   2   7  -2  117.99    5.60
  -2  -7   2  121.79    5.60
  -2  -7   2  114.99    4.60
   1   7  -2   15.60    1.50
   1   7  -2   10.00    1.40
   1   7  -2   10.30    2.00
   1   7  -2    7.20    1.50
  -1  -7   2    9.50    1.60
  -1  -7   2    9.00    1.80
   0   7  -2    6.90    1.10
   0   7  -2    8.90    1.30
   0   7  -2    7.80    1.40
   0   7  -2    8.80    1.70
   0  -7   2    6.90    1.60
   0  -7   2    7.80    1.60
  -1   7  -2    2.20    0.90
  -1   7  -2    3.80    1.30
  -1   7  -2    4.30    0.90
  -1   7  -2    3.60    0.90
   1  -7   2   10.20    1.90
   1  -7   2    8.20    1.70
   1  -7   2    0.90    0.80
  -2   7  -2  416.96   11.30
  -2   7  -2  426.06   10.00
  -2   7  -2  429.96   10.00
   2  -7   2  424.56    9.30
   2  -7   2  425.86   11.20
   2  -7   2  429.56   10.00
   2  -7   2  414.96   11.20
  -3   7  -2  188.78    5.40
  -3   7  -2  192.68    4.90
  -3   7  -2  190.38    7.00
  -3   7  -2  194.88    5.30
   3  -7   2  201.48    6.30
   3  -7   2  191.78    7.00
  -4   7  -2    5.70    1.90
   4  -7   2    5.90    1.70
   4  -7   2    1.80    1.40
  -5   7  -2  707.33   18.00
  -5   7  -2  722.83   18.10
   5  -7   2  717.43   17.90
   5  -7   2  728.33   17.40
  -6   7  -2   27.20    3.80
  -6   7  -2   26.90    3.50
   6  -7   2   31.50    3.70
   6  -7   2   32.50    3.60
   6  -7   2   21.60    1.90
  -7   7  -2   12.10    2.90
   7  -7   2   17.40    3.30
  -8   7  -2    4.70    2.30
  -8   7  -2    0.20    2.20
   8  -7   2    0.00    2.10
   7   6  -2    4.20    2.30
   7   6  -2    7.30    2.40
   7   6  -2    5.30    2.50
  -7  -6   2    2.10    2.50
   6   6  -2  275.57   10.20
   6   6  -2  269.17    9.40
   6   6  -2  269.67   11.00
  -6  -6   2  271.87   10.80
   5   6  -2  133.69    5.80
   5   6  -2  117.59    6.70
   5   6  -2  140.99    6.70
  -5  -6   2  129.79    6.80
  -5  -6   2  114.29    4.60
   4   6  -2  128.89    6.10
   4   6  -2  132.09    5.20
   4   6  -2  113.69    6.00
  -4  -6   2  125.49    4.70
  -4  -6   2  121.69    6.10
   3   6  -2   40.40    3.40
   3   6  -2   42.30    2.70
   3   6  -2   39.90    3.30
  -3  -6   2   38.30    2.50
  -3  -6   2   37.50    3.30
   2   6  -2  477.65   12.30
   2   6  -2  474.35   10.60
   2   6  -2  460.75   10.60
   2   6  -2  495.85   12.40
  -2  -6   2  464.25   10.70
  -2  -6   2  463.85   12.20
  -2  -6   2  479.45   11.10
   1   6  -2   94.09    4.10
   1   6  -2   84.49    4.20
   1   6  -2   93.79    3.30
  -1  -6   2   90.89    3.80
  -1  -6   2   90.89    4.20
   0   6  -2   45.50    2.20
   0   6  -2   40.10    2.60
   0   6  -2   42.50    2.80
   0   6  -2   50.79    2.20
   0   6  -2   51.09    2.70
   0  -6   2   46.10    2.80
   0  -6   2   43.70    2.90
  -1   6  -2   49.10    2.70
  -1   6  -2   47.30    2.40
   1  -6   2   48.90    3.10
   1  -6   2   47.80    2.90
   1  -6   2   47.00    2.20
  -2   6  -2   99.29    4.50
  -2   6  -2  100.09    3.50
  -2   6  -2  101.09    3.60
  -2   6  -2  102.19    3.10
  -2   6  -2  100.19    3.70
   2  -6   2  101.79    4.40
   2  -6   2  102.99    3.80
   2  -6   2   93.49    4.30
   2  -6   2  103.99    3.00
  -3   6  -2   69.09    2.60
  -3   6  -2   69.89    2.60
  -3   6  -2   68.99    3.90
   3  -6   2   65.49    3.80
   3  -6   2   69.39    3.40
  -4   6  -2    0.40    1.30
   4  -6   2   -0.70    1.10
   4  -6   2    2.60    1.20
  -5   6  -2   60.89    4.30
  -5   6  -2   62.49    4.20
   5  -6   2   61.79    4.20
   5  -6   2   58.89    4.10
   5  -6   2   53.69    2.50
  -6   6  -2   35.50    3.70
  -6   6  -2   30.80    3.60
   6  -6   2   36.50    3.80
   6  -6   2   35.30    2.40
   6  -6   2   37.80    3.70
  -7   6  -2    1.80    1.70
  -7   6  -2   -0.30    1.60
   7  -6   2    0.20    1.80
   7  -6   2    2.30    1.20
  -8   6  -2    5.40    2.30
   8  -6   2    5.00    2.50
  -9   6  -2   25.00    4.20
  -9   6  -2   19.60    3.90
   9  -6   2   20.20    4.00
   7   5  -2    3.70    2.00
   7   5  -2   -2.50    1.70
   7   5  -2    1.90    1.70
  -7  -5   2   -0.10    1.00
  -7  -5   2    1.00    2.00
   6   5  -2    7.90    2.20
   6   5  -2    6.10    2.10
   6   5  -2    7.10    2.00
  -6  -5   2    6.00    1.40
  -6  -5   2    2.50    1.60
   5   5  -2   65.29    4.80
   5   5  -2   62.69    4.00
   5   5  -2   54.79    4.00
  -5  -5   2   65.09    3.30
  -5  -5   2   60.39    4.50
   4   5  -2   38.20    2.90
   4   5  -2   32.20    3.30
   4   5  -2   37.30    3.30
  -4  -5   2   39.40    2.50
  -4  -5   2   34.50    3.20
   3   5  -2   34.10    2.90
   3   5  -2   33.20    3.00
   3   5  -2   32.20    2.30
  -3  -5   2   32.70    2.90
  -3  -5   2   36.00    2.30
   2   5  -2   32.90    2.00
   2   5  -2   33.10    2.20
   2   5  -2   36.00    2.70
   2   5  -2   29.40    2.50
  -2  -5   2   31.90    2.20
  -2  -5   2   27.90    2.00
  -2  -5   2   29.80    2.60
   1   5  -2   12.50    1.70
   1   5  -2    9.60    1.40
   1   5  -2    8.70    1.10
   1   5  -2    9.30    1.10
   1   5  -2    8.40    1.40
  -1  -5   2    9.20    1.40
  -1  -5   2    6.90    1.50
   0   5  -2  201.28    5.90
   0   5  -2  202.48    5.90
   0   5  -2  195.48    4.80
   0   5  -2  204.88    5.40
   0   5  -2  203.78    4.90
   0  -5   2  204.38    6.10
   0  -5   2  204.18    4.90
   0  -5   2  206.18    5.90
  -1   5  -2    1.20    0.70
  -1   5  -2   -0.20    0.50
  -1   5  -2    0.70    0.70
  -1   5  -2    0.60    0.50
  -1   5  -2    0.70    0.60
   1  -5   2    2.20    0.90
   1  -5   2    0.10    0.50
   1  -5   2    0.40    0.80
  -2   5  -2   77.19    3.60
  -2   5  -2   78.19    3.10
  -2   5  -2   73.89    2.80
  -2   5  -2   75.89    2.70
   2  -5   2   73.89    3.60
   2  -5   2   76.39    3.10
   2  -5   2   71.69    3.50
  -3   5  -2 1557.74   30.20
  -3   5  -2 1545.55   27.50
   3  -5   2 1537.95   29.40
   3  -5   2 1485.95   29.90
  -4   5  -2   67.39    4.10
  -4   5  -2   70.59    2.60
   4  -5   2   73.69    2.70
   4  -5   2   73.69    3.90
   4  -5   2   65.59    3.80
  -5   5  -2   32.00    2.10
  -5   5  -2   31.00    3.10
   5  -5   2   30.00    3.10
   5  -5   2   35.10    4.20
   5  -5   2   29.10    2.00
  -6   5  -2   57.99    4.40
  -6   5  -2   66.19    4.30
   6  -5   2   70.09    4.70
   6  -5   2   68.19    3.30
  -7   5  -2   75.49    5.50
  -7   5  -2   64.69    4.70
   7  -5   2   66.69    3.90
   7  -5   2   80.59    5.50
  -8   5  -2    7.10    2.60
  -8   5  -2    7.70    2.40
   8  -5   2    6.80    2.50
   8  -5   2    5.20    1.70
  -9   5  -2   -1.50    2.00
  -9   5  -2    2.80    2.30
   9  -5   2    5.00    2.20
   9  -5   2    0.00    1.70
   8   4  -2  213.08    9.40
   8   4  -2  214.18   10.80
   8   4  -2  212.18   10.30
  -8  -4   2  209.48   10.20
   7   4  -2   10.80    3.10
   7   4  -2   16.60    2.80
   7   4  -2   13.90    2.70
  -7  -4   2   13.70    3.10
   6   4  -2   56.89    4.80
   6   4  -2   59.79    4.00
   6   4  -2   57.89    4.20
  -6  -4   2   61.59    3.50
  -6  -4   2   60.59    4.80
   5   4  -2    7.00    2.20
   5   4  -2   10.90    2.40
   5   4  -2    3.90    1.60
  -5  -4   2    7.40    2.10
  -5  -4   2    6.90    1.40
   4   4  -2  294.47    8.80
   4   4  -2  300.57    8.40
   4   4  -2  297.97    9.40
  -4  -4   2  285.87    7.80
   3   4  -2    6.50    1.20
   3   4  -2    4.50    1.40
   3   4  -2    8.10    1.30
   3   4  -2    7.60    1.60
  -3  -4   2    7.10    1.60
  -3  -4   2    8.70    1.30
   2   4  -2  229.48    6.70
   2   4  -2  237.48    6.90
   2   4  -2  233.18    5.80
   2   4  -2  226.38    6.10
  -2  -4   2  229.38    6.80
  -2  -4   2  229.68    5.80
  -2  -4   2  232.88    6.10
  -2  -4   2  224.58    6.60
   1   4  -2  889.61   18.00
   1   4  -2  938.61   17.90
   1   4  -2  878.61   16.60
   1   4  -2  905.31   19.10
   1   4  -2  878.21   17.50
   1   4  -2  886.01   16.60
  -1  -4   2  889.51   17.70
  -1  -4   2  896.01   18.10
  -1  -4   2  886.01   16.70
   0   4  -2    3.60    1.00
   0   4  -2    6.00    0.80
   0   4  -2    6.60    1.00
   0   4  -2    5.60    1.00
   0   4  -2    5.30    1.10
   0   4  -2    5.50    1.10
   0   4  -2    4.50    0.90
   0  -4   2    6.10    1.20
   0  -4   2    6.70    1.00
   0  -4   2    5.10    1.10
   0  -4   2    5.70    0.80
  -1   4  -2   55.69    1.80
  -1   4  -2   52.29    2.00
  -1   4  -2   47.50    2.10
  -1   4  -2   51.69    2.60
  -1   4  -2   54.29    2.60
  -1   4  -2   52.09    1.80
  -1   4  -2   50.19    2.30
   1  -4   2   51.39    2.60
   1  -4   2   48.00    2.20
   1  -4   2   52.89    2.70
   1  -4   2   48.90    2.10
  -2   4  -2  122.49    4.00
  -2   4  -2  122.89    4.40
  -2   4  -2  125.79    3.40
   2  -4   2  135.69    6.00
   2  -4   2  129.49    4.50
   2  -4   2  124.59    3.40
  -3   4  -2  205.78    6.50
   3  -4   2  209.78    6.20
   3  -4   2  215.08    6.50
  -4   4  -2   11.60    1.90
  -4   4  -2   18.00    1.40
   4  -4   2   15.30    2.20
   4  -4   2   11.80    1.90
   4  -4   2   14.50    1.40
  -5   4  -2   19.00    2.50
  -5   4  -2   20.20    2.70
   5  -4   2   27.40    2.70
  -6   4  -2   74.59    4.40
  -6   4  -2   86.89    5.20
   6  -4   2   81.19    5.00
   6  -4   2   77.59    3.80
  -7   4  -2  176.98    7.40
  -7   4  -2  170.88    8.00
   7  -4   2  171.48    8.10
   7  -4   2  176.78    6.60
  -8   4  -2   71.59    5.10
  -8   4  -2   79.09    5.90
   8  -4   2   79.39    6.10
   8  -4   2   69.29    4.60
  -9   4  -2    2.60    3.40
  -9   4  -2    7.20    2.80
   9  -4   2    2.70    2.70
   9  -4   2    1.20    2.20
   8   3  -2    2.30    2.10
   8   3  -2   -0.30    1.70
   8   3  -2    1.50    1.90
  -8  -3   2   -1.40    1.10
  -8  -3   2    1.00    2.20
   7   3  -2   31.40    3.70
   7   3  -2   20.40    4.10
   7   3  -2   23.60    2.90
  -7  -3   2   21.50    2.70
  -7  -3   2   24.30    5.20
   6   3  -2    4.10    1.50
   6   3  -2    3.60    1.60
   6   3  -2    2.90    1.60
  -6  -3   2    3.20    1.30
  -6  -3   2    1.90    1.60
   5   3  -2   30.10    2.70
   5   3  -2   27.10    3.20
   5   3  -2   27.00    2.80
  -5  -3   2   33.30    2.60
  -5  -3   2   33.90    3.30
   4   3  -2   98.99    4.80
   4   3  -2   95.29    4.20
   4   3  -2   90.79    4.10
  -4  -3   2   91.79    4.60
  -4  -3   2   89.79    3.70
   3   3  -2  169.18    5.50
   3   3  -2  179.48    6.10
   3   3  -2  172.58    5.20
   3   3  -2  164.58    4.90
  -3  -3   2  176.58    5.10
  -3  -3   2  170.48    5.80
  -3  -3   2  172.28    5.10
   2   3  -2  108.19    4.10
   2   3  -2  102.29    3.90
   2   3  -2  104.69    3.30
   2   3  -2  108.89    3.90
   2   3  -2   98.09    3.50
  -2  -3   2  102.39    3.60
  -2  -3   2  105.99    3.30
  -2  -3   2  111.79    4.60
   1   3  -2  224.58    5.80
   1   3  -2  213.28    5.60
   1   3  -2  218.98    5.50
   1   3  -2  216.88    6.50
   1   3  -2  219.78    4.70
  -1  -3   2  220.98    5.60
  -1  -3   2  218.48    4.70
  -1  -3   2  210.68    6.50
  -1  -3   2  215.38    5.50
   0   3  -2  447.96    9.40
   0   3  -2  438.26    9.50
   0   3  -2  456.95    9.40
   0   3  -2  424.06    9.20
   0   3  -2  459.45    8.90
   0  -3   2  444.46    8.80
   0  -3   2  455.75    9.50
   0  -3   2  442.36    9.30
   0  -3   2  457.05    9.60
  -1   3  -2  393.16    8.20
  -1   3  -2  418.66    8.90
  -1   3  -2  404.66    8.20
   1  -3   2  403.86    8.90
   1  -3   2  405.26    8.20
   1  -3   2  411.56    8.30
   1  -3   2  416.56    9.00
  -2   3  -2   76.79    3.20
  -2   3  -2   75.69    3.00
  -2   3  -2   72.49    3.30
  -2   3  -2   73.99    2.20
   2  -3   2   76.89    3.20
   2  -3   2   76.39    3.00
   2  -3   2   71.59    2.20
   2  -3   2   71.99    3.10
  -3   3  -2  575.84   11.60
  -3   3  -2  598.14   13.30
   3  -3   2  600.54   13.10
   3  -3   2  597.44   13.00
   3  -3   2  607.04   11.70
  -4   3  -2   29.90    2.50
  -4   3  -2   30.30    2.50
  -4   3  -2   28.50    1.90
   4  -3   2   30.70    2.40
   4  -3   2   27.00    2.10
   4  -3   2   28.60    2.60
  -5   3  -2    7.80    1.60
   5  -3   2    6.90    1.30
  -6   3  -2   29.00    2.90
  -6   3  -2   30.20    3.40
   6  -3   2   24.80    2.70
   6  -3   2   37.40    3.70
  -7   3  -2   44.60    4.40
  -7   3  -2   50.19    3.90
   7  -3   2   49.90    4.60
   7  -3   2   48.60    3.70
  -8   3  -2   89.49    5.40
  -8   3  -2   84.29    6.30
   8  -3   2   85.59    5.20
   8  -3   2   98.19    6.70
  -9   3  -2   32.40    4.20
  -9   3  -2   26.80    4.20
   9  -3   2   45.70    5.10
   9  -3   2   27.30    4.00
   8   2  -2   -0.60    1.70
   8   2  -2   -0.50    2.00
   8   2  -2    1.30    1.20
  -8  -2   2   -0.10    1.40
  -8  -2   2   -4.40    1.70
   7   2  -2   66.59    5.00
   7   2  -2   62.29    5.10
   7   2  -2   58.59    3.80
  -7  -2   2   67.69    5.20
  -7  -2   2   59.79    4.50
   6   2  -2   92.19    5.40
   6   2  -2   98.99    4.50
   6   2  -2   95.89    5.30
  -6  -2   2  103.19    4.70
  -6  -2   2   91.89    5.40
   5   2  -2  161.48    6.30
   5   2  -2  172.68    5.90
   5   2  -2  172.58    6.80
  -5  -2   2  177.28    5.90
  -5  -2   2  184.98    7.10
   4   2  -2  707.13   15.40
   4   2  -2  705.53   15.10
   4   2  -2  697.33   16.20
  -4  -2   2  675.83   16.00
  -4  -2   2  728.33   15.10
   3   2  -2  590.74   12.10
   3   2  -2  532.65   11.50
   3   2  -2  541.05   12.50
   3   2  -2  528.55   11.70
   3   2  -2  559.54   11.90
  -3  -2   2  530.95   12.80
  -3  -2   2  533.55   11.70
  -3  -2   2  547.45   12.50
   2   2  -2  119.49    3.50
   2   2  -2  117.39    4.10
   2   2  -2  118.69    3.60
   2   2  -2  122.49    4.00
   2   2  -2  118.79    3.80
  -2  -2   2  122.79    3.70
  -2  -2   2  124.49    4.00
  -2  -2   2  121.39    3.50
  -2  -2   2  116.89    4.10
   1   2  -2  271.67    6.30
   1   2  -2  274.17    6.30
   1   2  -2  268.87    6.40
   1   2  -2  286.77    6.40
   1   2  -2  283.27    5.60
   1   2  -2  292.27    6.50
  -1  -2   2  283.87    5.60
  -1  -2   2  281.17    6.50
  -1  -2   2  281.67    6.30
  -1  -2   2  301.47    6.40
   0   2  -2  329.97    7.20
   0   2  -2  356.06    6.70
   0   2  -2  334.77    7.10
   0  -2   2  340.57    7.20
   0  -2   2  333.27    7.00
   0  -2   2  346.67    6.60
   0  -2   2  362.16    7.30
  -1   2  -2  895.11   17.20
  -1   2  -2  913.61   16.60
  -1   2  -2  911.11   17.20
  -1   2  -2  906.11   16.80
   1  -2   2  940.21   17.30
   1  -2   2  935.21   17.30
   1  -2   2  912.41   16.60
   1  -2   2  928.81   16.80
  -2   2  -2    7.20    1.10
  -2   2  -2    7.60    0.80
  -2   2  -2    7.80    1.50
  -2   2  -2    7.20    0.80
  -2   2  -2    5.90    1.00
   2  -2   2    6.20    1.10
   2  -2   2    5.60    1.20
   2  -2   2    7.10    0.80
   2  -2   2    7.50    1.20
   2  -2   2    7.20    0.80
  -3   2  -2  747.83   16.10
  -3   2  -2  772.62   15.00
  -3   2  -2  783.62   15.70
  -3   2  -2  762.42   14.30
   3  -2   2  793.32   15.10
   3  -2   2  766.52   16.10
   3  -2   2  801.12   15.80
   3  -2   2  770.52   14.40
  -4   2  -2  190.08    5.90
  -4   2  -2  189.28    4.60
  -4   2  -2  201.48    6.50
  -4   2  -2  175.48    5.30
   4  -2   2  190.38    5.50
   4  -2   2  191.68    6.50
  -5   2  -2   90.69    4.90
  -5   2  -2   97.99    4.30
   5  -2   2  100.19    4.30
  -6   2  -2  107.19    4.90
  -6   2  -2  106.89    5.70
  -6   2  -2  110.79    3.60
   6  -2   2  109.69    5.90
   6  -2   2  114.79    5.10
  -7   2  -2    1.20    1.90
  -7   2  -2    0.50    1.10
   7  -2   2    1.50    1.80
   7  -2   2    1.70    1.50
  -8   2  -2    7.50    1.90
  -8   2  -2   15.00    3.30
   8  -2   2   14.60    2.80
   8  -2   2   10.50    2.90
  -9   2  -2   13.90    3.70
   9  -2   2   17.40    3.80
   9  -2   2   18.50    3.40
   9   1  -2   -0.60    1.30
   9   1  -2    3.30    2.30
   9   1  -2    5.30    2.20
  -9  -1   2   -0.70    1.80
  -9  -1   2    7.90    3.00
   8   1  -2   86.49    6.00
   8   1  -2   70.09    5.70
  -8  -1   2   86.99    4.90
  -8  -1   2   78.99    6.10
   7   1  -2   11.60    2.00
   7   1  -2    8.00    2.20
   7   1  -2    7.40    2.10
  -7  -1   2    3.30    2.00
  -7  -1   2   13.60    2.70
   6   1  -2    1.70    1.20
   6   1  -2    0.80    1.30
   6   1  -2   -0.30    1.30
  -6  -1   2    0.80    1.00
  -6  -1   2    1.60    1.10
   5   1  -2   41.90    2.60
   5   1  -2   51.79    3.40
   5   1  -2   52.39    3.60
  -5  -1   2   39.60    3.80
  -5  -1   2   44.70    2.90
   4   1  -2   14.60    2.00
   4   1  -2   16.40    1.60
   4   1  -2   16.00    1.50
   4   1  -2   18.40    2.00
  -4  -1   2   16.40    2.10
  -4  -1   2   19.40    1.90
   3   1  -2  698.43   14.20
   3   1  -2  704.03   14.40
   3   1  -2  715.63   14.10
   3   1  -2  675.53   14.70
  -3  -1   2  690.83   14.30
   2   1  -2   19.80    1.40
   2   1  -2   17.60    1.50
   2   1  -2   18.50    1.50
   2   1  -2   21.60    1.70
   2   1  -2   21.50    1.50
   2   1  -2   19.60    1.70
  -2  -1   2   20.00    1.50
  -2  -1   2   19.10    1.60
  -2  -1   2   17.50    1.70
  -2  -1   2   19.90    1.70
   1   1  -2  207.38    4.70
   1   1  -2  205.68    4.50
   1   1  -2  192.28    4.60
   1   1  -2  197.98    4.10
  -1  -1   2  195.58    4.10
  -1  -1   2  193.38    4.60
  -1  -1   2  197.78    4.50
   0   1  -2   24.00    1.80
   0  -1   2   23.10    1.50
   0  -1   2   24.30    0.90
   0  -1   2   22.80    1.40
  -1   1  -2   76.19    2.30
  -1   1  -2   75.69    1.90
  -1   1  -2   74.39    2.40
  -1   1  -2   76.59    2.20
  -1   1  -2   75.79    2.40
   1  -1   2   77.69    2.40
   1  -1   2   74.89    1.80
   1  -1   2   73.49    2.40
   1  -1   2   77.39    2.30
   1  -1   2   77.89    1.90
  -2   1  -2    7.30    0.90
  -2   1  -2    5.10    0.80
  -2   1  -2    6.30    0.90
  -2   1  -2    6.20    1.10
   2  -1   2    6.80    1.10
   2  -1   2    6.20    0.90
   2  -1   2    5.80    0.80
   2  -1   2    5.00    0.90
   2  -1   2    5.10    1.10
  -3   1  -2  106.99    3.20
  -3   1  -2  103.99    3.50
  -3   1  -2  105.79    4.10
  -3   1  -2  114.39    4.10
  -3   1  -2  101.39    3.50
   3  -1   2  104.79    4.10
   3  -1   2  105.69    3.50
   3  -1   2  104.99    4.10
   3  -1   2  102.29    3.10
  -4   1  -2  295.87    6.80
  -4   1  -2  283.67    7.20
  -4   1  -2  281.77    8.20
  -4   1  -2  292.27    7.40
   4  -1   2  300.07    7.80
  -5   1  -2   36.00    2.50
  -5   1  -2   34.80    2.10
  -5   1  -2   33.70    3.10
   5  -1   2   28.60    3.80
   5  -1   2   35.90    2.80
   5  -1   2   31.10    1.90
  -6   1  -2  307.07    8.80
  -6   1  -2  326.57   10.40
  -6   1  -2  320.07    7.90
   6  -1   2  312.87   10.50
  -7   1  -2  156.08    5.20
  -7   1  -2  150.78    6.10
  -7   1  -2  161.88    7.60
   7  -1   2  170.38    7.10
   7  -1   2  157.38    7.70
   7  -1   2  156.68    5.20
  -8   1  -2   44.90    3.60
  -8   1  -2   44.60    4.90
   8  -1   2   40.90    4.80
   8  -1   2   43.90    4.40
  -9   1  -2    2.70    2.50
  -9   1  -2   -1.30    1.70
   9  -1   2    2.50    2.40
   9  -1   2    0.10    2.20
   9   0  -2   50.59    5.10
   9   0  -2   50.09    5.30
  -9   0   2   45.90    4.20
  -9   0   2   39.30    5.10
   8   0  -2    6.20    2.50
   8   0  -2   -1.10    1.90
   8   0  -2   -0.30    1.00
  -8   0   2    0.00    1.70
  -8   0   2    3.10    1.60
   7   0  -2  337.27   11.00
   7   0  -2  336.37   11.20
   7   0  -2  316.57    8.40
  -7   0   2  328.57   10.10
  -7   0   2  320.77   11.20
   6   0  -2   74.79    3.30
   6   0  -2   73.89    4.60
   6   0  -2   71.79    4.40
  -6   0   2   68.29    4.50
  -6   0   2   77.29    4.20
   5   0  -2  335.27    8.00
   5   0  -2  352.56    9.90
   5   0  -2  347.87    8.20
   5   0  -2  333.37    9.70
  -5   0   2  348.97   10.00
  -5   0   2  352.56    9.40
   4   0  -2  148.39    4.20
   4   0  -2  151.78    4.20
   4   0  -2  139.39    5.20
   4   0  -2  142.59    5.20
  -4   0   2  141.69    4.90
  -4   0   2  145.59    5.30
   3   0  -2   16.20    1.20
   3   0  -2   14.30    1.40
   3   0  -2   12.80    1.60
   3   0  -2   13.90    1.60
   3   0  -2   14.70    1.70
   3   0  -2   14.70    1.20
  -3   0   2   12.60    1.70
  -3   0   2   14.20    1.50
  -3   0   2   14.30    1.70
  -3   0   2   13.80    1.50
   2   0  -2  107.49    3.40
   2   0  -2  112.89    3.40
   2   0  -2  108.29    2.90
   2   0  -2  111.29    3.50
  -2   0   2  113.19    3.50
  -2   0   2  112.59    3.50
  -2   0   2  111.29    2.90
  -2   0   2  113.49    3.30
   1   0  -2 1055.99   18.60
   1   0  -2 1040.60   18.60
   1   0  -2 1061.19   18.50
   1   0  -2 1026.80   18.90
   1   0  -2 1011.50   18.80
  -1   0   2 1048.20   18.60
  -1   0   2 1028.30   18.80
  -1   0   2 1055.09   18.60
  -1   0   2 1055.69   18.90
  -1   0   2 1035.20   18.60
  -1   0  -2  660.23   11.90
  -1   0  -2  666.93   12.50
  -1   0  -2  668.33   12.40
   1   0   2  647.04   12.40
   1   0   2  669.33   12.80
   1   0   2  683.53   12.00
   1   0   2  687.03   12.50
   1   0   2  656.83   12.50
   1   0   2  658.23   12.40
  -2   0  -2   18.60    1.50
  -2   0  -2   20.10    1.70
  -2   0  -2   19.20    1.20
  -2   0  -2   19.40    1.50
  -2   0  -2   18.80    1.70
  -2   0  -2   18.80    1.20
   2   0   2   19.70    1.60
   2   0   2   20.90    1.60
   2   0   2   19.70    1.40
   2   0   2   17.90    1.20
  -3   0  -2  345.37    7.90
  -3   0  -2  350.56    7.50
  -3   0  -2  345.07    8.30
  -3   0  -2  345.67    8.60
  -3   0  -2  344.47    7.60
   3   0   2  343.97    8.40
   3   0   2  346.47    8.90
   3   0   2  349.96   10.00
  -4   0  -2   32.80    2.70
  -4   0  -2   26.50    2.00
  -4   0  -2   30.00    2.00
  -4   0  -2   27.30    1.70
   4   0   2   25.00    2.30
   4   0   2   26.50    1.90
   4   0   2   30.20    2.70
  -5   0  -2   28.00    5.20
  -5   0  -2   30.20    2.20
  -5   0  -2   28.20    2.20
   5   0   2   31.10    2.70
   5   0   2   36.20    3.30
  -6   0  -2   11.80    1.80
  -6   0  -2   14.70    1.90
  -6   0  -2   12.60    2.50
   6   0   2    9.90    2.00
   6   0   2   19.70    3.00
  -7   0  -2  201.78    8.70
  -7   0  -2  189.28    6.20
  -7   0  -2  174.98    6.40
   7   0   2  200.18    8.60
   7   0   2  183.88    6.30
   7   0   2  188.98    8.00
   9  -1  -2    8.70    2.90
   9  -1  -2    3.50    2.30
  -9   1   2    3.30    1.80
  -9   1   2    1.40    2.10
   8  -1  -2    0.30    1.70
  -8   1   2    2.80    1.90
  -8   1   2    0.90    1.40
   7  -1  -2   76.89    5.00
   7  -1  -2   79.69    5.30
  -7   1   2   80.69    4.60
  -7   1   2   67.39    5.00
   6  -1  -2  108.89    3.60
   6  -1  -2  107.29    6.30
   6  -1  -2  108.39    5.50
  -6   1   2  108.29    5.00
  -6   1   2  104.59    5.50
   5  -1  -2  310.67    9.00
   5  -1  -2  311.87    9.20
   5  -1  -2  309.37    7.00
  -5   1   2  312.57    8.70
  -5   1   2  304.57    9.10
   4  -1  -2  423.46   10.60
   4  -1  -2  439.76   10.50
   4  -1  -2  437.06    8.70
   4  -1  -2  420.76    8.70
  -4   1   2  429.86   10.40
  -4   1   2  443.86   10.80
   3  -1  -2   33.50    2.30
   3  -1  -2   30.20    2.10
   3  -1  -2   31.40    2.00
   3  -1  -2   31.20    2.10
  -3   1   2   32.80    2.30
  -3   1   2   33.00    2.20
  -3   1   2   30.90    2.00
  -3   1   2   35.60    2.10
   2  -1  -2  393.56    8.40
   2  -1  -2  391.06    8.60
   2  -1  -2  391.36    8.40
  -2   1   2  398.36    7.40
  -2   1   2  402.86    8.40
  -2   1   2  401.86    8.40
  -2   1   2  395.16    8.50
  -2   1   2  397.76    8.60
   1  -1  -2   15.30    1.00
   1  -1  -2   17.90    1.30
   1  -1  -2   18.40    1.00
   1  -1  -2   14.90    1.20
  -1   1   2   16.40    1.20
  -1   1   2   15.70    1.20
  -1   1   2   15.00    1.20
  -1   1   2   16.80    1.00
  -1   1   2   16.10    0.90
   0  -1  -2   78.99    2.40
   0  -1  -2   81.89    2.40
   0   1   2   80.39    1.90
   0   1   2   79.29    2.30
  -1  -1  -2 1535.05   27.40
  -1  -1  -2 1507.35   27.50
  -1  -1  -2 1496.85   27.30
  -1  -1  -2 1532.95   27.00
   1   1   2 1557.94   27.50
   1   1   2 1483.65   27.50
   1   1   2 1502.35   26.90
   1   1   2 1535.65   27.30
   1   1   2 1472.45   27.30
  -2  -1  -2  109.79    3.60
  -2  -1  -2  105.59    3.70
  -2  -1  -2  104.49    3.60
  -2  -1  -2   97.79    3.50
   2   1   2  107.39    4.00
   2   1   2  107.39    3.80
   2   1   2  110.39    3.70
   2   1   2  111.59    3.90
  -3  -1  -2   97.59    3.60
  -3  -1  -2  104.49    4.10
  -3  -1  -2  100.59    2.90
  -3  -1  -2  102.79    2.90
   3   1   2   99.89    4.10
   3   1   2   99.19    3.60
   3   1   2   98.69    4.20
  -4  -1  -2 1734.23   33.40
  -4  -1  -2 1662.93   30.90
  -4  -1  -2 1718.53   32.20
  -4  -1  -2 1701.43   31.10
   4   1   2 1690.93   33.50
   4   1   2 1718.93   33.30
  -5  -1  -2   47.20    2.30
  -5  -1  -2   40.60    3.40
  -5  -1  -2   42.60    2.40
  -5  -1  -2   43.20    2.80
   5   1   2   39.90    3.40
   5   1   2   40.60    3.90
  -6  -1  -2   48.30    4.10
  -6  -1  -2   51.39    3.20
  -6  -1  -2   49.00    2.90
   6   1   2   45.70    3.80
   6   1   2   47.60    4.30
  -7  -1  -2    7.00    2.30
  -7  -1  -2   10.00    1.80
   7   1   2    4.60    2.20
   7   1   2    4.30    1.60
   7   1   2    4.00    1.90
  -8  -1  -2   16.60    3.40
   8   1   2   15.50    3.10
   8   1   2   24.80    4.00
   9  -2  -2  129.19    7.80
   9  -2  -2  116.59    6.90
  -9   2   2  125.69    7.80
  -9   2   2  117.69    6.80
   8  -2  -2    6.50    2.30
  -8   2   2    9.50    2.40
  -8   2   2   10.80    2.90
   7  -2  -2  115.49    5.90
   7  -2  -2  114.29    6.20
  -7   2   2  110.29    5.70
  -7   2   2  119.49    6.30
   6  -2  -2   15.80    2.40
   6  -2  -2   20.50    2.90
  -6   2   2   16.00    2.30
  -6   2   2   19.20    2.80
   5  -2  -2   10.40    2.00
   5  -2  -2   10.10    1.80
  -5   2   2    8.90    1.90
  -5   2   2    8.20    1.80
   4  -2  -2  149.69    5.00
   4  -2  -2  150.38    5.40
  -4   2   2  151.88    5.30
  -4   2   2  158.18    5.50
   3  -2  -2 1050.29   20.60
   3  -2  -2 1066.79   20.90
   3  -2  -2 1012.10   20.70
   3  -2  -2 1051.79   20.50
  -3   2   2 1094.09   20.90
  -3   2   2 1039.20   20.80
  -3   2   2 1078.49   20.80
  -3   2   2 1074.59   20.70
  -3   2   2 1049.09   20.30
   2  -2  -2 2292.17   40.80
   2  -2  -2 2268.77   40.40
   2  -2  -2 2132.99   40.80
   2  -2  -2 2354.86   40.50
  -2   2   2 2345.07   40.50
  -2   2   2 2278.97   40.80
  -2   2   2 2270.97   40.40
  -2   2   2 2248.68   40.80
  -2   2   2 2232.08   40.80
   1  -2  -2  408.36    7.90
   1  -2  -2  400.36    8.40
   1  -2  -2  395.26    8.30
  -1   2   2  404.26    7.90
  -1   2   2  391.86    8.30
  -1   2   2  401.06    7.90
  -1   2   2  390.16    8.20
  -1   2   2  414.36    8.00
  -1   2   2  395.46    8.40
  -1   2   2  403.66    8.30
   0  -2  -2    0.80    0.50
   0  -2  -2    3.10    0.80
   0  -2  -2    0.50    0.70
   0  -2  -2    1.20    0.60
   0  -2  -2    1.10    0.80
   0   2   2    2.20    0.70
   0   2   2    0.50    0.50
   0   2   2   -0.20    0.80
   0   2   2   -0.10    0.60
   0   2   2    1.60    0.70
   0   2   2    0.60    0.50
   0   2   2    1.00    0.80
  -1  -2  -2   38.50    2.20
  -1  -2  -2   38.90    1.90
  -1  -2  -2   41.30    2.20
  -1  -2  -2   43.70    2.30
   1   2   2   39.40    2.30
   1   2   2   41.50    1.90
  -2  -2  -2  149.69    4.90
  -2  -2  -2  156.88    4.80
  -2  -2  -2  165.78    4.80
  -2  -2  -2  154.28    7.00
   2   2   2  154.08    4.60
   2   2   2  149.99    4.70
   2   2   2  156.88    5.10
   2   2   2  158.88    5.10
  -3  -2  -2  129.59    4.60
  -3  -2  -2  132.59    4.80
   3   2   2  134.99    5.10
   3   2   2  139.49    5.20
  -4  -2  -2  174.28    5.90
  -4  -2  -2  179.68    6.40
   4   2   2  161.48    6.30
   4   2   2  185.18    6.60
  -5  -2  -2  396.76   10.60
  -5  -2  -2  410.96   11.70
   5   2   2  413.56   11.80
   5   2   2  392.96   11.70
  -6  -2  -2  325.97    9.60
  -6  -2  -2  330.47   11.00
   6   2   2  334.97   11.10
   6   2   2  327.17   11.10
  -7  -2  -2  179.68    8.80
  -7  -2  -2  184.28    7.00
   7   2   2  178.48    8.50
   7   2   2  183.18    7.20
  -8  -2  -2   36.50    5.00
   8   2   2   32.70    3.60
   8   2   2   42.20    4.90
   8   2   2   32.70    4.50
   9  -3  -2   29.20    4.30
   9  -3  -2   23.80    4.10
  -9   3   2   20.10    3.80
   8  -3  -2  193.98    8.00
   8  -3  -2  195.08   11.60
  -8   3   2  177.08    9.80
  -8   3   2  176.98    8.00
   7  -3  -2  218.58    8.90
   7  -3  -2  215.38    8.00
  -7   3   2  216.48    8.80
  -7   3   2  231.78    8.40
   6  -3  -2   37.00    3.40
   6  -3  -2   41.30    3.20
  -6   3   2   36.30    3.30
  -6   3   2   39.90    3.60
   5  -3  -2   20.80    2.60
   5  -3  -2   17.00    2.10
  -5   3   2   24.20    2.60
  -5   3   2   19.70    2.40
   4  -3  -2  320.67    9.00
   4  -3  -2  334.77    8.40
  -4   3   2  343.47    9.00
  -4   3   2  334.37    9.10
   3  -3  -2  734.93   15.60
   3  -3  -2  773.62   15.30
   3  -3  -2  771.12   16.00
  -3   3   2  752.42   15.20
  -3   3   2  765.52   15.70
  -3   3   2  755.52   16.00
   2  -3  -2   11.60    1.40
   2  -3  -2   10.40    1.00
   2  -3  -2    7.70    1.30
   2  -3  -2    9.70    1.40
   2  -3  -2   11.10    1.40
  -2   3   2   11.20    1.20
  -2   3   2    9.20    1.40
  -2   3   2   11.90    1.40
  -2   3   2    9.40    1.20
  -2   3   2   11.90    1.00
  -2   3   2   10.50    1.30
  -2   3   2    8.20    1.20
   1  -3  -2 1465.85   26.50
   1  -3  -2 1466.45   26.90
   1  -3  -2 1492.35   27.10
   1  -3  -2 1481.85   26.60
   1  -3  -2 1500.15   26.90
  -1   3   2 1481.65   26.60
  -1   3   2 1462.85   26.50
  -1   3   2 1403.66   26.80
  -1   3   2 1467.95   26.80
  -1   3   2 1491.35   26.90
  -1   3   2 1443.86   27.00
   0  -3  -2  952.30   18.40
   0  -3  -2  950.30   17.40
   0  -3  -2  961.80   18.30
   0  -3  -2  946.11   18.20
   0  -3  -2  949.11   17.70
   0   3   2  950.00   17.40
   0   3   2  945.11   18.20
   0   3   2  942.11   18.30
   0   3   2  909.51   17.60
  -1  -3  -2   37.30    2.30
  -1  -3  -2   34.40    2.00
  -1  -3  -2   34.50    2.20
  -1  -3  -2   36.40    2.20
   1   3   2   33.50    2.20
   1   3   2   34.20    2.10
   1   3   2   32.10    2.30
   1   3   2   35.10    1.90
   1   3   2   36.90    2.20
  -2  -3  -2 1486.85   28.50
  -2  -3  -2 1500.95   28.30
   2   3   2 1492.65   28.70
   2   3   2 1448.36   28.10
   2   3   2 1527.95   29.10
  -3  -3  -2   50.89    3.20
  -3  -3  -2   52.59    3.10
   3   3   2   48.00    3.10
   3   3   2   56.99    3.40
  -4  -3  -2    1.20    1.10
  -4  -3  -2    0.20    1.00
   4   3   2    1.90    1.40
   4   3   2    0.00    1.00
  -5  -3  -2   50.19    3.90
  -5  -3  -2   47.60    3.50
   5   3   2   52.19    4.00
   5   3   2   46.40    4.00
  -6  -3  -2   13.60    2.50
  -6  -3  -2   16.70    3.10
   6   3   2   12.60    2.70
   6   3   2   12.10    2.90
   6   3   2    9.50    2.10
  -7  -3  -2  100.59    5.50
  -7  -3  -2   88.59    6.00
   7   3   2   96.59    6.40
   7   3   2   76.39    5.00
   7   3   2  100.39    6.50
  -8  -3  -2  223.48   10.50
   8   3   2  210.88   10.20
   8   3   2  231.18   10.60
   8   3   2  239.08   10.80
   9  -4  -2    5.70    2.60
   9  -4  -2    8.90    2.70
  -9   4   2    8.80    2.80
  -9   4   2   13.00    3.50
   8  -4  -2    3.40    1.90
   8  -4  -2    1.80    1.70
  -8   4   2    2.20    2.10
  -8   4   2    1.00    1.80
   7  -4  -2  117.49    6.50
   7  -4  -2  127.69    5.80
  -7   4   2  130.49    6.70
  -7   4   2  137.89    6.60
   6  -4  -2  127.59    5.30
   6  -4  -2  131.19    6.20
  -6   4   2  120.29    5.90
  -6   4   2  114.49    5.80
   5  -4  -2   79.59    4.40
   5  -4  -2   79.39    3.80
  -5   4   2   89.09    4.50
  -5   4   2   80.09    4.40
   4  -4  -2 1898.51   36.30
   4  -4  -2 1914.11   37.40
  -4   4   2 1978.80   37.30
  -4   4   2 2020.20   37.70
   3  -4  -2  259.47    7.40
   3  -4  -2  254.57    7.30
   3  -4  -2  255.07    6.70
  -3   4   2  262.27    7.10
  -3   4   2  266.97    7.50
  -3   4   2  255.77    6.60
   2  -4  -2   90.69    3.70
   2  -4  -2   91.39    3.60
   2  -4  -2   92.09    2.90
  -2   4   2   90.39    3.50
  -2   4   2   90.89    3.60
  -2   4   2  101.59    3.90
  -2   4   2   92.89    3.40
  -2   4   2   93.49    2.80
  -2   4   2   81.99    3.20
  -2   4   2   90.59    3.40
   1  -4  -2    8.20    1.40
   1  -4  -2    9.00    1.30
   1  -4  -2    8.00    1.20
   1  -4  -2    8.10    1.80
   1  -4  -2    7.80    1.20
  -1   4   2    8.00    1.20
  -1   4   2    6.70    1.10
  -1   4   2    8.80    1.20
  -1   4   2    7.80    1.20
  -1   4   2    7.10    1.10
   0  -4  -2 2095.39   38.20
   0  -4  -2 2146.39   38.40
   0  -4  -2 2112.39   38.20
   0  -4  -2 2124.59   37.80
   0  -4  -2 2124.99   37.30
   0   4   2 2037.90   38.20
   0   4   2 2093.89   38.30
   0   4   2 2043.00   38.50
   0   4   2 2083.19   37.30
   0   4   2 2062.89   38.10
   0   4   2 2069.69   38.10
  -1  -4  -2  572.74   10.90
  -1  -4  -2  547.25   12.00
  -1  -4  -2  551.24   12.50
  -1  -4  -2  551.44   12.50
   1   4   2  567.24   10.90
   1   4   2  557.64   12.00
   1   4   2  583.34   13.50
   1   4   2  556.94   12.40
   1   4   2  573.34   12.80
  -2  -4  -2    2.40    1.00
  -2  -4  -2    2.50    1.20
   2   4   2    0.90    1.00
   2   4   2    0.00    0.80
  -3  -4  -2  276.97    8.20
  -3  -4  -2  282.17    8.30
   3   4   2  277.07    8.30
   3   4   2  281.57    8.70
  -4  -4  -2  308.17    9.30
   4   4   2  300.17   10.00
   4   4   2  319.37    9.70
  -5  -4  -2   34.80    3.30
  -5  -4  -2   38.30    3.60
   5   4   2   38.80    3.90
   5   4   2   39.60    3.70
  -6  -4  -2    7.10    2.60
  -6  -4  -2    7.40    1.90
   6   4   2    8.80    2.10
   6   4   2    3.50    2.10
   6   4   2    9.80    2.60
  -7  -4  -2   66.69    4.80
  -7  -4  -2   58.89    5.30
   7   4   2   55.99    5.30
   7   4   2   51.19    5.40
   7   4   2   51.09    4.50
   9  -5  -2    4.30    2.50
   9  -5  -2    6.00    2.20
  -9   5   2    3.30    2.20
  -9   5   2    2.20    1.90
   8  -5  -2    3.70    1.40
   8  -5  -2    3.90    2.30
  -8   5   2    3.10    2.00
  -8   5   2    2.50    2.00
   7  -5  -2   50.89    3.70
   7  -5  -2   52.89    4.80
  -7   5   2   48.70    4.30
  -7   5   2   47.70    4.30
   6  -5  -2  387.96   10.40
   6  -5  -2  389.06   11.70
  -6   5   2  394.56   11.80
  -6   5   2  386.06   11.80
   5  -5  -2  294.57    9.50
   5  -5  -2  289.97    8.10
  -5   5   2  295.27   12.00
  -5   5   2  282.77    9.30
   4  -5  -2   48.80    2.70
   4  -5  -2   45.10    3.10
  -4   5   2   40.80    3.00
  -4   5   2   42.50    3.30
   3  -5  -2 1471.05   26.20
   3  -5  -2 1433.96   27.60
   3  -5  -2 1455.45   28.70
   3  -5  -2 1472.65   28.50
  -3   5   2 1489.95   26.20
  -3   5   2 1471.85   28.30
  -3   5   2 1382.56   27.40
  -3   5   2 1464.25   28.80
   2  -5  -2  244.18    6.80
   2  -5  -2  229.48    6.40
   2  -5  -2  239.38    6.60
   2  -5  -2  240.68    6.80
   2  -5  -2  236.28    6.30
  -2   5   2  224.18    6.30
  -2   5   2  222.08    6.20
  -2   5   2  240.78    6.60
  -2   5   2  237.78    6.80
   1  -5  -2  114.69    4.10
   1  -5  -2  119.69    4.20
   1  -5  -2  115.99    4.00
   1  -5  -2  119.79    4.10
   1  -5  -2  113.89    4.20
  -1   5   2  110.09    3.80
  -1   5   2  118.09    4.00
  -1   5   2  113.29    3.90
   0  -5  -2  234.48    6.70
   0  -5  -2  235.88    6.70
   0  -5  -2  235.48    6.40
   0  -5  -2  244.68    6.60
   0   5   2  229.98    6.60
   0   5   2  239.28    6.90
   0   5   2  235.88    6.70
   0   5   2  224.18    6.20
  -1  -5  -2 1098.59   21.70
  -1  -5  -2 1064.89   22.10
  -1  -5  -2 1095.19   20.20
   1   5   2 1076.79   20.30
   1   5   2 1066.79   21.90
   1   5   2 1098.09   22.50
  -2  -5  -2   13.30    1.90
  -2  -5  -2   10.20    1.90
   2   5   2   11.60    2.10
   2   5   2   11.30    1.90
  -3  -5  -2   19.90    2.30
  -3  -5  -2   18.30    2.50
   3   5   2   18.60    2.70
   3   5   2   18.30    2.50
  -4  -5  -2  113.99    5.50
  -4  -5  -2  105.39    5.30
   4   5   2  102.59    5.70
   4   5   2   96.79    5.20
  -5  -5  -2   40.50    3.80
  -5  -5  -2   34.20    3.60
   5   5   2   30.40    4.00
   5   5   2   34.30    4.10
  -6  -5  -2  223.88    8.80
  -6  -5  -2  233.58    9.50
   6   5   2  231.28   10.10
   6   5   2  233.28    9.20
   6   5   2  222.68    9.30
  -7  -5  -2   25.30    4.20
  -7  -5  -2   22.20    3.40
   7   5   2   30.80    4.50
   7   5   2   22.20    4.30
   7   5   2   26.80    4.10
   9  -6  -2   15.70    3.60
   9  -6  -2   18.00    2.90
  -9   6   2   17.80    3.70
  -9   6   2   16.60    3.70
   8  -6  -2   12.70    3.20
   8  -6  -2    6.20    1.80
  -8   6   2   10.70    3.00
  -8   6   2    8.70    2.60
   7  -6  -2   24.90    2.90
   7  -6  -2   24.90    3.60
  -7   6   2   24.90    3.60
  -7   6   2   24.10    3.60
   6  -6  -2  541.95   14.90
   6  -6  -2  542.85   13.30
  -6   6   2  559.84   15.00
  -6   6   2  553.24   15.20
   5  -6  -2   33.60    3.20
   5  -6  -2   24.20    2.30
  -5   6   2   31.00    3.10
  -5   6   2   31.10    3.10
   4  -6  -2   54.89    3.00
   4  -6  -2   55.19    3.60
   4  -6  -2   51.29    3.50
  -4   6   2   55.99    3.80
  -4   6   2   54.89    3.50
   3  -6  -2  582.14   12.90
   3  -6  -2  593.94   13.80
   3  -6  -2  569.94   12.00
   3  -6  -2  587.44   14.00
  -3   6   2  586.14   14.20
  -3   6   2  582.34   13.60
   2  -6  -2 2028.20   37.20
   2  -6  -2 2006.20   36.70
   2  -6  -2 2018.20   37.70
   2  -6  -2 1986.80   37.40
   2  -6  -2 1970.50   37.70
  -2   6   2 2010.70   37.50
  -2   6   2 1948.11   36.60
   1  -6  -2   32.20    2.30
   1  -6  -2   29.60    2.30
   1  -6  -2   32.80    2.30
   1  -6  -2   26.80    2.30
   1  -6  -2   29.20    2.20
   0  -6  -2   31.60    2.40
   0  -6  -2   33.20    2.60
   0  -6  -2   33.90    2.60
   0  -6  -2   29.50    2.00
   0   6   2   34.90    2.10
   0   6   2   33.90    2.50
   0   6   2   38.30    2.80
  -1  -6  -2   56.29    3.20
  -1  -6  -2   57.29    3.40
   1   6   2   59.29    3.40
   1   6   2   58.99    2.60
   1   6   2   60.19    3.70
  -2  -6  -2   24.40    2.70
  -2  -6  -2   25.10    2.50
   2   6   2   24.40    2.90
   2   6   2   20.80    2.50
  -3  -6  -2    0.40    1.50
  -3  -6  -2   -1.20    1.10
   3   6   2    1.20    1.40
  -4  -6  -2   90.19    5.20
  -4  -6  -2   84.39    5.00
   4   6   2   80.59    5.00
   4   6   2   79.19    5.40
  -5  -6  -2  297.67   10.50
  -5  -6  -2  310.77   10.90
   5   6   2  309.97   10.70
   5   6   2  319.97   11.10
  -6  -6  -2   93.39    6.10
  -6  -6  -2  114.19    6.80
   6   6   2   97.19    6.90
   6   6   2  103.89    6.40
   6   6   2  109.09    6.50
   9  -7  -2   24.30    4.30
  -9   7   2   29.80    4.60
  -9   7   2   20.90    3.80
   8  -7  -2   94.09    6.30
   8  -7  -2   86.69    4.80
  -8   7   2   85.79    6.30
  -8   7   2   88.09    6.20
   7  -7  -2  254.07   10.00
   7  -7  -2  270.67   10.40
  -7   7   2  268.27   10.20
  -7   7   2  253.87   10.20
   6  -7  -2   71.99    3.90
   6  -7  -2   83.39    5.10
  -6   7   2   73.29    4.90
  -6   7   2   71.19    5.20
   5  -7  -2   94.49    4.20
   5  -7  -2   81.09    5.00
  -5   7   2   89.89    5.00
  -5   7   2   88.49    5.20
   4  -7  -2   20.80    3.10
   4  -7  -2   20.00    2.70
   4  -7  -2   20.90    2.10
  -4   7   2   18.10    2.50
  -4   7   2   20.90    2.80
   3  -7  -2  309.27    8.30
   3  -7  -2  306.37    9.00
   3  -7  -2  320.67    7.70
   3  -7  -2  324.77    9.40
  -3   7   2  298.27    7.60
  -3   7   2  325.07    7.90
  -3   7   2  317.57    9.10
  -3   7   2  309.87    9.40
   2  -7  -2  222.28    7.20
   2  -7  -2  234.18    7.20
   2  -7  -2  238.78    6.70
   2  -7  -2  237.58    7.20
   2  -7  -2  228.98    6.90
  -2   7   2  237.88    7.30
   1  -7  -2  584.44   13.40
   1  -7  -2  592.24   13.70
   1  -7  -2  586.94   13.70
   1  -7  -2  595.14   13.70
   1  -7  -2  583.24   13.60
  -1   7   2  588.94   13.80
   0  -7  -2   12.70    2.00
   0  -7  -2   12.30    2.10
   0  -7  -2    8.90    1.70
   0  -7  -2   10.60    1.50
   0   7   2   12.00    1.90
   0   7   2   12.50    2.10
  -1  -7  -2  189.68    6.60
  -1  -7  -2  178.68    5.30
  -1  -7  -2  191.78    7.00
   1   7   2  194.88    6.60
   1   7   2  167.98    5.30
   1   7   2  191.68    7.80
  -2  -7  -2   73.19    4.30
  -2  -7  -2   69.59    4.40
   2   7   2   73.69    4.70
   2   7   2   75.29    4.30
  -3  -7  -2   50.29    4.10
  -3  -7  -2   59.09    4.20
   3   7   2   50.69    3.70
   3   7   2   47.70    4.20
  -4  -7  -2  133.19    6.80
  -4  -7  -2  145.79    6.80
   4   7   2  140.79    7.20
   4   7   2  137.19    6.50
   4   7   2  128.49    7.20
  -5  -7  -2   17.70    3.20
  -5  -7  -2   20.00    3.30
   5   7   2   18.70    3.20
   5   7   2   22.90    4.00
   5   7   2   18.00    3.20
  -6  -7  -2   90.09    6.20
  -6  -7  -2   95.09    6.30
   6   7   2   72.99    5.80
   6   7   2   83.19    6.10
   6   7   2   79.79    6.60
   8  -8  -2  148.29    8.10
  -8   8   2  131.19    7.60
  -8   8   2  125.29    7.50
   7  -8  -2    0.60    2.00
   7  -8  -2    1.30    1.40
  -7   8   2   -1.20    1.50
  -7   8   2    1.60    2.10
   6  -8  -2  154.58    7.30
   6  -8  -2  139.69    5.60
  -6   8   2  146.79    7.10
  -6   8   2  158.48    7.60
   5  -8  -2  200.08    6.60
   5  -8  -2  195.28    7.70
  -5   8   2  219.08    8.60
  -5   8   2  199.08    7.80
   4  -8  -2  382.66   11.60
   4  -8  -2  405.16   11.30
   4  -8  -2  383.86   10.10
  -4   8   2  414.36   11.50
  -4   8   2  389.86    8.90
  -4   8   2  382.96   11.70
  -4   8   2  388.46    9.00
   3  -8  -2   27.40    2.90
   3  -8  -2   31.50    2.30
   3  -8  -2   32.90    2.90
   3  -8  -2   35.10    2.70
  -3   8   2   30.90    2.50
  -3   8   2   32.80    3.10
  -3   8   2   32.30    3.00
   2  -8  -2   91.49    4.40
   2  -8  -2   88.79    4.40
   2  -8  -2   94.99    4.20
   2  -8  -2   83.99    4.10
   2  -8  -2   88.39    4.40
  -2   8   2   96.39    4.60
  -2   8   2   89.39    4.20
   1  -8  -2   16.60    2.40
   1  -8  -2   15.10    2.30
   1  -8  -2   16.50    2.10
   1  -8  -2   18.90    2.50
   1  -8  -2   13.50    2.10
  -1   8   2   14.80    2.20
  -1   8   2   13.80    2.10
   0  -8  -2    2.50    1.00
   0  -8  -2   -0.20    1.20
   0  -8  -2    4.50    1.50
   0   8   2    3.30    1.30
   0   8   2    1.10    1.20
  -1  -8  -2  227.08    6.50
  -1  -8  -2  222.18    8.10
   1   8   2  237.28    8.50
   1   8   2  229.58    7.80
  -2  -8  -2  442.16   12.30
  -2  -8  -2  452.45   13.00
   2   8   2  432.26   12.10
   2   8   2  434.36   13.20
  -3  -8  -2  135.69    6.50
  -3  -8  -2  138.79    6.90
   3   8   2  138.49    6.40
   3   8   2  149.09    7.50
   3   8   2  152.38    7.50
  -4  -8  -2   24.10    3.50
  -4  -8  -2   24.90    3.50
   4   8   2   23.90    3.80
   4   8   2   21.20    3.30
   4   8   2   24.00    3.80
  -5  -8  -2   39.20    4.50
  -5  -8  -2   39.90    4.40
   5   8   2   26.60    4.40
   5   8   2   42.80    4.70
   8  -9  -2    5.00    2.50
   8  -9  -2   -1.10    1.20
  -8   9   2    5.00    2.30
  -8   9   2    1.80    2.00
   7  -9  -2   11.00    2.80
   7  -9  -2   11.40    2.10
  -7   9   2   10.40    2.80
  -7   9   2   10.10    2.60
   6  -9  -2   24.70    2.60
   6  -9  -2   26.80    3.70
  -6   9   2   33.10    4.20
  -6   9   2   26.70    3.90
   5  -9  -2  258.57    7.90
   5  -9  -2  261.57    9.40
   5  -9  -2  252.37    9.70
  -5   9   2  253.77    9.90
  -5   9   2  264.27    9.60
   4  -9  -2  151.28    5.70
   4  -9  -2  143.69    6.40
   4  -9  -2  151.98    6.90
  -4   9   2  154.88    6.80
  -4   9   2  162.28    7.20
  -4   9   2  149.69    5.00
   3  -9  -2  248.98    8.70
   3  -9  -2  250.37    7.80
   3  -9  -2  252.07    8.50
   3  -9  -2  238.18    7.30
  -3   9   2  251.17    8.80
  -3   9   2  258.87    8.70
  -3   9   2  245.98    7.50
   2  -9  -2   59.59    3.60
   2  -9  -2   54.59    3.70
   2  -9  -2   51.29    3.30
   2  -9  -2   52.69    3.70
   2  -9  -2   56.19    3.80
  -2   9   2   53.59    3.50
  -2   9   2   51.49    3.70
   1  -9  -2   71.99    4.20
   1  -9  -2   70.39    4.10
   1  -9  -2   65.29    4.00
   1  -9  -2   69.69    3.90
   1  -9  -2   67.89    4.20
  -1   9   2   68.99    4.10
  -1   9   2   71.09    4.30
  -1   9   2   70.99    4.20
   0  -9  -2   12.40    2.00
   0  -9  -2   16.60    2.60
   0  -9  -2   13.70    2.40
   0   9   2   16.00    2.80
   0   9   2   12.90    2.50
   0   9   2   14.00    2.50
  -1  -9  -2  344.07   10.50
  -1  -9  -2  329.57   10.70
  -1  -9  -2  321.97    8.80
   1   9   2  319.37   10.90
   1   9   2  332.67   10.10
   1   9   2  331.47   11.10
  -2  -9  -2    2.00    1.50
  -2  -9  -2    2.30    1.80
  -2  -9  -2   -0.20    0.90
   2   9   2   -1.90    1.20
   2   9   2   -0.60    1.40
   2   9   2    2.90    1.60
  -3  -9  -2   57.69    4.50
  -3  -9  -2   54.59    4.70
   3   9   2   49.20    4.80
   3   9   2   56.39    4.30
   3   9   2   51.59    5.00
  -4  -9  -2   57.69    5.00
   4   9   2   56.49    5.40
   4   9   2   61.79    5.50
   4   9   2   67.59    5.00
   8 -10  -2   18.70    3.50
  -8  10   2   20.30    3.80
  -8  10   2   10.50    3.10
   7 -10  -2   29.50    4.20
  -7  10   2   34.20    4.60
  -7  10   2   33.60    4.90
   6 -10  -2   52.99    4.60
  -6  10   2   49.10    4.80
  -6  10   2   55.19    6.10
   5 -10  -2    1.20    1.60
   5 -10  -2    3.60    1.90
   5 -10  -2    4.30    1.30
  -5  10   2    2.00    1.60
  -5  10   2    1.80    1.80
   4 -10  -2   27.80    2.70
   4 -10  -2   21.90    3.40
   4 -10  -2   24.70    3.30
  -4  10   2   22.40    2.20
  -4  10   2   27.40    3.60
  -4  10   2   24.30    3.60
   3 -10  -2   57.49    4.40
   3 -10  -2   62.39    4.40
   3 -10  -2   55.69    4.10
  -3  10   2   66.99    4.50
  -3  10   2   61.49    4.40
  -3  10   2   62.49    4.50
   2 -10  -2  134.09    5.90
   2 -10  -2  126.59    5.60
   2 -10  -2  122.89    5.90
   2 -10  -2  114.19    5.70
   2 -10  -2  126.09    5.70
  -2  10   2  125.59    5.80
  -2  10   2  135.19    6.20
  -2  10   2  140.49    6.20
  -2  10   2  120.99    5.60
   1 -10  -2  187.38    7.40
   1 -10  -2  183.88    6.90
   1 -10  -2  189.68    7.30
  -1  10   2  198.98    7.70
  -1  10   2  182.68    7.20
  -1  10   2  167.18    7.20
   0 -10  -2  245.38    7.90
   0 -10  -2  242.08    8.60
   0 -10  -2  238.88    8.90
   0  10   2  235.78    9.10
   0  10   2  248.18    8.50
   0  10   2  260.57    9.40
  -1 -10  -2   24.00    3.30
  -1 -10  -2   23.50    3.60
  -1 -10  -2   20.30    2.20
   1  10   2   21.90    3.50
   1  10   2   19.80    2.80
   1  10   2   23.90    3.50
  -2 -10  -2    9.00    2.60
  -2 -10  -2   12.30    2.70
   2  10   2    9.90    3.20
   2  10   2    9.80    2.20
   2  10   2   14.70    3.00
  -3 -10  -2    1.40    1.60
  -3 -10  -2   -0.90    1.70
   3  10   2    1.10    1.40
   3  10   2    1.20    2.20
   3  10   2    0.40    1.90
  -4 -10  -2   24.50    4.00
  -4 -10  -2   21.20    3.90
   4  10   2   18.90    3.80
   4  10   2   27.80    4.60
   4  10   2   23.90    3.50
   7 -11  -2   70.89    5.80
  -7  11   2   75.59    6.40
  -7  11   2   69.09    5.80
   6 -11  -2  126.59    7.10
  -6  11   2  122.09    7.50
  -6  11   2  118.09    7.20
   5 -11  -2   37.30    4.80
   5 -11  -2   35.30    3.10
   5 -11  -2   38.70    4.00
  -5  11   2   40.30    4.50
  -5  11   2   38.70    4.30
   4 -11  -2    5.60    1.50
   4 -11  -2    6.40    2.20
   4 -11  -2    6.00    2.20
  -4  11   2    3.80    2.20
  -4  11   2    7.30    1.90
  -4  11   2    4.90    2.20
   3 -11  -2   14.10    2.30
   3 -11  -2   12.90    2.50
   3 -11  -2   19.60    3.10
  -3  11   2   15.90    2.60
  -3  11   2   16.20    3.10
  -3  11   2   17.00    3.00
  -3  11   2   14.80    2.50
   2 -11  -2   21.00    2.90
   2 -11  -2   16.60    2.80
   2 -11  -2   14.70    3.00
  -2  11   2   21.10    2.80
  -2  11   2   22.60    3.00
  -2  11   2   20.40    3.10
  -2  11   2   17.00    2.80
  -2  11   2   12.60    2.60
   1 -11  -2  375.56   11.80
   1 -11  -2  395.36   12.10
   1 -11  -2  379.46   11.30
  -1  11   2  398.46   12.30
  -1  11   2  381.96   12.10
  -1  11   2  377.96   11.60
   0 -11  -2    2.50    1.80
   0 -11  -2   -0.90    1.60
   0 -11  -2    0.70    1.30
   0  11   2   -0.60    1.20
   0  11   2    0.60    1.40
   0  11   2    4.20    1.90
  -1 -11  -2   69.69    5.10
  -1 -11  -2   75.09    5.70
   1  11   2   75.79    6.30
   1  11   2   72.59    4.70
   1  11   2   85.19    5.90
  -2 -11  -2   49.10    4.90
   2  11   2   59.29    5.30
   2  11   2   42.10    4.20
   2  11   2   49.70    4.80
  -3 -11  -2   -0.20    2.00
  -3 -11  -2    0.20    2.10
   3  11   2    2.60    2.40
   3  11   2    5.60    2.70
   3  11   2    1.80    2.40
   6 -12  -2   27.30    4.10
  -6  12   2   29.60    4.60
  -6  12   2   21.60    3.80
  -5  12   2   74.99    5.60
  -5  12   2   73.59    6.00
  -5  12   2   76.49    3.90
   4 -12  -2   35.80    4.10
   4 -12  -2   50.39    4.50
   4 -12  -2   35.90    3.10
  -4  12   2   33.90    5.90
  -4  12   2   34.90    3.40
  -4  12   2   29.70    4.10
  -4  12   2   34.10    3.40
   3 -12  -2   39.30    4.10
   3 -12  -2   38.60    3.80
   3 -12  -2   45.50    3.70
  -3  12   2   42.40    3.80
  -3  12   2   44.20    4.20
  -3  12   2   44.30    4.50
  -3  12   2   38.90    3.60
  -3  12   2   37.40    4.00
   2 -12  -2   64.79    4.80
   2 -12  -2   50.09    4.40
  -2  12   2   65.09    4.80
  -2  12   2   60.59    4.50
  -2  12   2   54.99    4.50
  -2  12   2   55.29    4.50
  -2  12   2   57.29    4.60
   1 -12  -2   22.20    3.40
   1 -12  -2   16.70    2.70
  -1  12   2   22.20    3.30
  -1  12   2   21.70    4.70
  -1  12   2   15.10    2.80
  -1  12   2   14.00    2.70
   0 -12  -2   15.30    2.50
   0 -12  -2   15.10    3.00
   0 -12  -2   13.10    3.00
   0  12   2   16.50    3.20
   0  12   2   16.70    3.20
   0  12   2   13.80    2.70
  -1 -12  -2    0.80    1.30
  -1 -12  -2    5.70    2.20
  -1 -12  -2    9.00    2.60
   1  12   2    2.20    2.20
   1  12   2    3.90    1.90
   1  12   2    9.80    2.60
   1  12   2    7.30    2.00
   5 -13  -2   14.40    3.20
  -5  13   2   11.10    2.50
  -5  13   2   16.20    3.20
  -5  13   2    8.90    3.00
   4 -13  -2   10.60    2.90
   4 -13  -2    9.20    4.30
  -4  13   2   15.40    2.60
  -4  13   2    9.30    2.70
  -4  13   2   12.10    2.50
  -4  13   2   13.10    3.10
   3 -13  -2  125.99    7.00
   3 -13  -2  113.39    6.40
  -3  13   2  132.79    6.30
  -3  13   2  112.39    6.90
  -3  13   2  117.59    6.60
  -3  13   2  112.89    6.20
  -3  13   2  109.89    6.90
   2 -13  -2   16.80    3.10
  -2  13   2   24.30    3.60
  -2  13   2   15.80    2.90
  -2  13   2   20.00    3.50
  -2  13   2   20.90    3.30
  -2  13   2   28.00    3.80
   1 -13  -2   63.29    4.70
   1 -13  -2   64.79    5.40
  -1  13   2   56.59    4.60
  -1  13   2   65.59    4.90
  -1  13   2   54.39    5.00
  -1  13   2   50.19    4.70
   0 -13  -2    8.10    2.60
   0  13   2    3.50    2.50
   0  13   2    4.50    2.20
   0  13   2    5.50    2.50
   0  13   2    8.90    2.70
   1  13  -3   13.40    3.20
   1  13  -3   17.70    3.30
  -1 -13   3   10.50    3.20
  -1 -13   3   13.90    3.10
   0  13  -3    2.70    1.80
   0  13  -3    2.00    2.10
   0 -13   3   -0.80    2.10
   0 -13   3    5.70    2.40
  -1  13  -3  101.49    4.70
  -1  13  -3  108.59    6.50
  -1  13  -3   96.19    5.40
   1 -13   3  112.69    6.70
   1 -13   3  116.49    7.00
  -2  13  -3  134.89    7.90
  -2  13  -3  129.49    5.80
  -2  13  -3  150.78    6.10
  -2  13  -3  149.19    7.30
   2 -13   3  133.49    7.60
   2 -13   3  147.09    7.70
  -3  13  -3   70.59    3.90
  -3  13  -3   71.59    6.10
  -3  13  -3   82.79    5.10
   3 -13   3   84.19    6.20
   3 -13   3   81.29    6.20
  -4  13  -3   34.30    4.60
  -4  13  -3   32.50    3.20
   4 -13   3   29.40    4.50
  -5  13  -3   52.19    5.70
   5 -13   3   60.59    4.80
   5 -13   3   62.19    5.80
   2  12  -3  113.29    6.90
   2  12  -3  135.69    7.90
  -2 -12   3  123.89    6.10
  -2 -12   3  120.09    7.40
   1  12  -3   12.00    2.60
   1  12  -3   12.60    2.90
  -1 -12   3    9.40    2.20
  -1 -12   3   17.80    3.30
   0  12  -3  129.99    4.90
   0  12  -3  130.39    6.40
   0  12  -3  147.89    7.40
   0 -12   3  131.79    7.50
   0 -12   3  131.99    6.70
  -1  12  -3    2.20    1.70
  -1  12  -3    1.90    1.20
  -1  12  -3    2.20    1.50
   1 -12   3    3.20    1.80
   1 -12   3    7.40    2.50
  -2  12  -3  113.49    5.20
  -2  12  -3  120.49    7.10
  -2  12  -3  127.59    6.20
  -2  12  -3  114.69    5.10
   2 -12   3  132.39    7.30
   2 -12   3  125.79    6.90
  -3  12  -3   22.40    2.90
  -3  12  -3   20.70    3.70
   3 -12   3   25.60    4.10
   3 -12   3   18.90    3.30
   3 -12   3   17.50    2.50
  -4  12  -3   32.30    4.20
  -4  12  -3   32.40    2.90
   4 -12   3   27.30    4.10
   4 -12   3   32.30    3.10
  -5  12  -3  116.29    7.40
   5 -12   3  110.19    7.30
   5 -12   3  121.09    6.20
  -6  12  -3   46.00    5.30
  -6  12  -3   41.00    5.40
   6 -12   3   46.40    6.00
   6 -12   3   42.30    5.80
   4  11  -3   42.00    5.30
   4  11  -3   37.90    5.00
  -4 -11   3   50.89    5.40
   3  11  -3    4.30    1.90
   3  11  -3    6.60    1.60
   3  11  -3    6.60    2.50
  -3 -11   3    3.20    2.00
  -3 -11   3    1.90    1.30
   2  11  -3   11.10    2.90
   2  11  -3   16.60    3.10
  -2 -11   3   13.50    2.50
  -2 -11   3   12.40    3.00
   1  11  -3  445.96   16.10
   1  11  -3  442.36   13.20
  -1 -11   3  465.65   14.20
  -1 -11   3  428.66   12.70
   0  11  -3  278.07    9.20
   0  11  -3  260.37    7.50
   0  11  -3  276.47   10.10
   0 -11   3  267.87   10.30
   0 -11   3  275.07    9.50
  -1  11  -3  117.29    6.00
  -1  11  -3  112.09    5.90
  -1  11  -3  110.89    4.60
   1 -11   3  113.39    6.50
   1 -11   3  116.19    6.20
  -2  11  -3   31.40    2.50
  -2  11  -3   33.40    4.30
  -2  11  -3   24.70    3.10
   2 -11   3   32.80    3.80
   2 -11   3   30.10    2.60
   2 -11   3   28.80    4.00
  -3  11  -3    1.10    1.20
  -3  11  -3    1.00    1.50
   3 -11   3   -1.00    1.50
   3 -11   3   -2.50    1.50
   3 -11   3    0.40    1.10
  -4  11  -3    3.20    3.20
  -4  11  -3    1.20    1.10
   4 -11   3    1.60    1.30
  -5  11  -3   24.90    3.90
   5 -11   3   29.80    4.20
   5 -11   3   34.00    3.70
  -6  11  -3   61.99    5.60
  -6  11  -3   64.69    5.60
   6 -11   3   58.19    5.40
   6 -11   3   53.19    4.70
  -7  11  -3   62.49    6.10
  -7  11  -3   60.39    5.70
   7 -11   3   48.80    5.10
   7 -11   3   58.49    5.60
   4  10  -3   43.30    4.80
   4  10  -3   44.40    4.90
   4  10  -3   39.90    3.30
  -4 -10   3   47.70    4.70
   3  10  -3    2.20    2.00
   3  10  -3    4.50    2.20
   3  10  -3    2.10    1.20
  -3 -10   3    3.40    1.90
  -3 -10   3    3.60    1.50
   2  10  -3  105.79    6.00
   2  10  -3  102.29    4.20
   2  10  -3  105.39    6.30
  -2 -10   3  105.59    6.30
  -2 -10   3   98.39    4.90
   1  10  -3  149.09    6.70
   1  10  -3  153.58    7.20
   1  10  -3  159.18    5.20
  -1 -10   3  150.48    7.30
  -1 -10   3  154.68    6.50
   0  10  -3  620.04   13.40
   0  10  -3  583.64   16.70
   0  10  -3  609.04   16.10
   0 -10   3  634.94   15.80
   0 -10   3  596.44   16.30
  -1  10  -3  163.38    6.70
  -1  10  -3  153.68    5.70
  -1  10  -3  157.28    5.30
   1 -10   3  159.48    7.20
   1 -10   3  151.48    6.70
  -2  10  -3   57.39    3.90
  -2  10  -3   60.29    3.10
   2 -10   3   47.40    4.00
   2 -10   3   57.19    4.50
   2 -10   3   56.79    3.20
  -3  10  -3  107.39    6.10
  -3  10  -3  105.69    4.70
   3 -10   3  104.99    6.00
   3 -10   3   95.89    5.70
   3 -10   3  103.99    4.60
  -4  10  -3   40.50    4.10
  -4  10  -3   32.30    2.50
   4 -10   3   32.50    3.20
   4 -10   3   36.00    3.90
  -5  10  -3  106.59    6.70
   5 -10   3  104.39    5.60
   5 -10   3  114.69    7.90
  -6  10  -3  118.89    7.30
  -6  10  -3  125.19    7.40
   6 -10   3  123.49    7.40
   6 -10   3  132.29    6.80
  -7  10  -3  130.09    8.10
  -7  10  -3  143.99    8.40
   7 -10   3  134.99    7.40
   7 -10   3  141.19    8.20
   5   9  -3    5.10    2.10
   5   9  -3   10.80    3.30
   5   9  -3    4.60    1.60
  -5  -9   3    3.30    2.10
   4   9  -3   88.49    6.10
   4   9  -3   86.49    5.90
  -4  -9   3   92.19    5.30
  -4  -9   3   83.59    5.90
   3   9  -3  474.25   11.60
   3   9  -3  475.75   14.30
   3   9  -3  477.75   14.50
  -3  -9   3  483.45   14.50
   2   9  -3  453.45   13.00
   2   9  -3  434.26   10.40
   2   9  -3  446.96   13.40
  -2  -9   3  445.96   16.30
  -2  -9   3  442.56   13.30
   1   9  -3    6.70    1.60
   1   9  -3    3.00    1.60
   1   9  -3    7.20    1.30
  -1  -9   3    5.70    2.30
  -1  -9   3    7.70    2.00
   0   9  -3   13.20    1.50
   0   9  -3   16.20    1.70
   0   9  -3   15.30    2.20
   0   9  -3   13.70    2.40
   0  -9   3   16.90    2.80
   0  -9   3   18.90    2.60
  -1   9  -3   40.00    3.60
  -1   9  -3   35.50    2.40
  -1   9  -3   40.70    2.70
   1  -9   3   43.90    3.70
   1  -9   3   37.10    3.30
   1  -9   3   32.20    2.20
  -2   9  -3   26.10    2.10
  -2   9  -3   27.90    2.70
   2  -9   3   27.70    3.10
   2  -9   3   28.70    2.20
   2  -9   3   32.40    3.30
  -3   9  -3  364.36    9.40
  -3   9  -3  342.67   11.10
   3  -9   3  339.67   11.00
   3  -9   3  338.97   11.00
   3  -9   3  362.16    9.60
  -4   9  -3  145.29    4.80
  -4   9  -3  149.59    7.10
   4  -9   3  146.89    7.10
   4  -9   3  152.18    8.80
  -5   9  -3  205.18    8.80
   5  -9   3  212.38    8.80
   5  -9   3  207.08    7.90
  -6   9  -3  291.37   13.20
   6  -9   3  301.47   10.50
  -7   9  -3   51.49    5.20
  -7   9  -3   47.10    5.60
   7  -9   3   44.30    4.70
   7  -9   3   49.60    5.00
  -8   9  -3   12.90    3.10
  -8   9  -3    8.60    2.90
   8  -9   3    3.90    2.40
   6   8  -3   19.50    3.10
   6   8  -3   27.10    4.20
   6   8  -3   20.80    4.00
  -6  -8   3   21.20    3.80
   5   8  -3    4.90    2.20
   5   8  -3    5.20    2.40
   5   8  -3    5.30    1.50
  -5  -8   3    5.40    2.40
   4   8  -3    1.00    1.30
   4   8  -3    3.50    1.80
   4   8  -3    8.20    2.10
  -4  -8   3    0.80    1.60
  -4  -8   3    1.60    1.20
   3   8  -3  374.76   11.90
   3   8  -3  391.06   12.10
   3   8  -3  372.96    9.70
  -3  -8   3  381.56   10.30
  -3  -8   3  390.26   12.10
   2   8  -3  906.01   21.20
   2   8  -3  896.81   20.80
   2   8  -3  880.51   18.20
  -2  -8   3  928.21   21.30
  -2  -8   3  923.21   19.80
   1   8  -3  408.26    9.10
   1   8  -3  400.56   11.40
   1   8  -3  403.06   10.90
   1   8  -3  384.36    9.00
  -1  -8   3  392.06   11.40
  -1  -8   3  395.66   10.70
   0   8  -3    3.20    1.60
   0   8  -3    5.40    1.10
   0   8  -3    3.90    1.00
   0   8  -3    4.20    1.30
   0  -8   3    3.60    1.30
   0  -8   3    7.90    1.90
  -1   8  -3   94.99    3.50
  -1   8  -3  101.49    4.60
  -1   8  -3   96.29    3.80
   1  -8   3   96.39    3.60
   1  -8   3  106.79    5.00
   1  -8   3   98.69    5.50
  -2   8  -3  159.18    4.80
  -2   8  -3  160.38    5.60
  -2   8  -3  154.18    4.60
   2  -8   3  157.78    6.50
   2  -8   3  171.68    6.60
   2  -8   3  171.88    5.30
  -3   8  -3   17.40    1.90
  -3   8  -3   12.20    2.40
   3  -8   3   13.50    1.90
   3  -8   3   12.20    2.20
  -4   8  -3    7.70    1.20
  -4   8  -3    6.50    1.90
  -4   8  -3   10.70    1.30
   4  -8   3    8.90    2.20
   4  -8   3    7.60    1.80
  -5   8  -3  341.87   11.40
   5  -8   3  334.37   11.10
   5  -8   3  339.37   10.50
  -6   8  -3  153.48    7.70
  -6   8  -3  155.98    7.80
   6  -8   3  164.28    7.40
   6  -8   3  155.88    7.60
  -7   8  -3  176.98    8.70
  -7   8  -3  175.08    8.60
   7  -8   3  164.98    9.70
  -8   8  -3    4.40    2.30
  -8   8  -3    3.40    2.60
   8  -8   3    2.20    2.50
   6   7  -3  115.79    6.00
   6   7  -3  144.99    8.10
   6   7  -3  131.19    7.10
  -6  -7   3  123.99    7.40
   5   7  -3  287.17   10.50
   5   7  -3  275.97   11.20
   5   7  -3  281.27    8.90
  -5  -7   3  275.67    8.30
  -5  -7   3  291.87   10.80
   4   7  -3  144.89    5.60
   4   7  -3  150.98    7.10
   4   7  -3  144.39    6.90
  -4  -7   3  135.69    5.30
  -4  -7   3  153.18    7.20
   3   7  -3   77.39    3.50
   3   7  -3   68.59    4.40
   3   7  -3   73.69    4.70
  -3  -7   3   78.69    4.80
  -3  -7   3   70.59    3.70
   2   7  -3    2.50    0.80
   2   7  -3    1.10    1.20
   2   7  -3    2.50    1.30
   2   7  -3    0.60    0.80
  -2  -7   3    1.80    1.00
  -2  -7   3   -0.10    1.10
   1   7  -3  227.28    6.30
   1   7  -3  249.58    8.00
   1   7  -3  243.08    6.00
   1   7  -3  255.27    7.60
  -1  -7   3  240.88    7.40
  -1  -7   3  244.48    8.10
   0   7  -3  112.09    3.40
   0   7  -3  105.79    4.70
   0   7  -3  110.29    3.50
   0   7  -3  112.99    4.30
   0  -7   3  110.99    5.00
   0  -7   3  115.79    4.80
  -1   7  -3  750.22   15.20
  -1   7  -3  754.72   15.30
  -1   7  -3  765.42   16.40
  -1   7  -3  749.33   15.30
   1  -7   3  742.03   17.20
   1  -7   3  766.52   17.10
   1  -7   3  774.82   16.30
  -2   7  -3  496.65   12.80
  -2   7  -3  497.75   11.40
  -2   7  -3  510.75   12.30
  -2   7  -3  491.65   10.20
   2  -7   3  513.15   12.80
   2  -7   3  495.05   12.70
   2  -7   3  504.65   11.20
  -3   7  -3  289.97    7.20
  -3   7  -3  287.47    7.20
   3  -7   3  284.67    8.00
  -4   7  -3   64.59    4.30
   4  -7   3   66.79    4.40
   4  -7   3   65.39    3.80
  -5   7  -3    3.80    1.70
   5  -7   3    5.90    2.10
   5  -7   3    4.00    1.70
  -6   7  -3   23.60    3.70
  -6   7  -3   22.50    3.40
   6  -7   3   28.00    3.30
   6  -7   3   19.20    3.30
  -7   7  -3   71.09    5.40
  -7   7  -3   65.29    5.50
   7  -7   3   66.59    5.30
  -8   7  -3   21.20    3.90
  -8   7  -3   17.50    3.30
   8  -7   3   25.70    3.90
   7   6  -3   45.10    4.20
   7   6  -3   43.10    5.00
   7   6  -3   43.40    4.50
  -7  -6   3   39.80    5.10
   6   6  -3   48.00    4.00
   6   6  -3   39.00    4.50
   6   6  -3   48.30    4.40
  -6  -6   3   49.90    4.80
   5   6  -3  365.66   11.70
   5   6  -3  370.26   12.40
   5   6  -3  369.66   10.50
  -5  -6   3  377.26   10.00
  -5  -6   3  370.96   12.20
   4   6  -3  509.55   12.30
   4   6  -3  531.65   14.00
   4   6  -3  506.75   14.20
  -4  -6   3  505.15   12.20
  -4  -6   3  485.25   14.00
   3   6  -3  179.08    7.00
   3   6  -3  183.78    6.90
   3   6  -3  182.68    5.60
  -3  -6   3  181.28    5.90
  -3  -6   3  175.88    6.90
   2   6  -3    2.10    1.00
   2   6  -3    2.70    1.30
   2   6  -3    2.10    0.80
   2   6  -3    3.40    1.20
  -2  -6   3    1.40    0.80
  -2  -6   3    2.80    1.40
  -2  -6   3    2.70    1.00
   1   6  -3  116.59    3.40
   1   6  -3  119.59    4.90
   1   6  -3  117.49    4.60
  -1  -6   3  127.59    5.10
  -1  -6   3  112.59    4.50
   0   6  -3   48.40    2.50
   0   6  -3   52.79    3.00
   0   6  -3   51.89    2.10
   0   6  -3   52.59    2.60
   0  -6   3   51.09    3.00
   0  -6   3   51.89    3.20
  -1   6  -3   26.10    1.60
  -1   6  -3   23.10    2.00
  -1   6  -3   27.40    1.70
  -1   6  -3   22.50    1.50
   1  -6   3   24.80    1.60
   1  -6   3   21.40    2.20
   1  -6   3   24.30    2.30
  -2   6  -3   91.49    3.50
  -2   6  -3   91.89    3.40
  -2   6  -3   94.39    3.50
  -2   6  -3   92.39    4.30
   2  -6   3   94.49    3.50
   2  -6   3   93.39    4.30
   2  -6   3   95.69    4.40
   2  -6   3   89.39    3.40
  -3   6  -3  551.44   13.50
  -3   6  -3  533.05   11.40
  -3   6  -3  537.85   12.00
   3  -6   3  556.44   13.50
   3  -6   3  538.55   12.10
   3  -6   3  551.64   12.50
  -4   6  -3   52.69    3.90
   4  -6   3   61.49    6.10
   4  -6   3   58.19    3.50
  -5   6  -3  189.88    7.60
   5  -6   3  177.38    7.10
   5  -6   3  187.28    7.30
  -6   6  -3   34.50    3.50
  -6   6  -3   41.10    4.00
   6  -6   3   38.60    3.70
   6  -6   3   38.70    3.90
   6  -6   3   39.40    2.40
  -7   6  -3   26.00    3.50
  -7   6  -3   31.00    4.20
   7  -6   3   27.80    3.90
  -8   6  -3   10.30    2.90
   8  -6   3    8.00    2.80
   7   5  -3    6.20    2.20
   7   5  -3    6.90    2.60
   7   5  -3    5.50    2.30
  -7  -5   3    4.60    2.30
   6   5  -3   50.39    4.20
   6   5  -3   54.09    4.00
   6   5  -3   51.89    4.80
  -6  -5   3   55.09    4.80
  -6  -5   3   45.30    3.30
   5   5  -3   87.49    4.90
   5   5  -3   79.29    4.50
   5   5  -3   85.89    5.40
  -5  -5   3   80.49    4.00
  -5  -5   3   89.09    5.40
   4   5  -3   16.00    2.00
   4   5  -3   17.00    2.40
   4   5  -3   14.40    2.40
  -4  -5   3   14.60    2.00
  -4  -5   3   14.60    2.60
   3   5  -3  348.97    8.60
   3   5  -3  357.36   10.20
   3   5  -3  364.16   10.10
  -3  -5   3  353.56   10.00
  -3  -5   3  357.56   10.20
  -3  -5   3  366.76    9.20
   2   5  -3  150.58    4.20
   2   5  -3  159.18    5.60
   2   5  -3  147.39    5.50
  -2  -5   3  152.28    4.30
  -2  -5   3  151.88    5.60
  -2  -5   3  150.08    5.00
   1   5  -3 1141.49   22.40
   1   5  -3 1157.38   22.90
  -1  -5   3 1151.08   23.10
  -1  -5   3 1115.69   22.40
   0   5  -3  106.59    3.90
   0   5  -3  111.89    3.60
   0   5  -3   98.89    3.90
   0  -5   3  104.59    4.20
   0  -5   3  101.89    3.40
  -1   5  -3  101.89    3.70
  -1   5  -3   99.79    2.80
  -1   5  -3   96.69    3.50
  -1   5  -3   97.69    3.00
  -1   5  -3  104.99    2.90
   1  -5   3   97.79    4.00
   1  -5   3   98.99    4.10
   1  -5   3  100.29    3.60
   1  -5   3   99.89    3.10
  -2   5  -3    1.30    0.70
  -2   5  -3    0.50    0.90
  -2   5  -3    0.40    0.70
   2  -5   3   -0.10    0.70
   2  -5   3    0.30    0.70
   2  -5   3    0.00    0.80
  -3   5  -3   73.49    2.60
  -3   5  -3   67.69    3.80
   3  -5   3   64.99    2.40
   3  -5   3   70.39    3.70
   3  -5   3   74.69    3.50
  -4   5  -3   12.40    2.20
   4  -5   3   14.60    2.20
   4  -5   3   15.60    2.10
  -5   5  -3  251.77    8.60
  -5   5  -3  220.08    5.90
  -5   5  -3  241.58    9.30
   5  -5   3  219.08    6.00
   5  -5   3  237.78    8.10
   5  -5   3  238.58    8.80
  -6   5  -3  158.88    6.90
  -6   5  -3  153.18    7.20
   6  -5   3  164.58    7.00
   6  -5   3  159.98    5.40
   6  -5   3  160.18    7.20
  -7   5  -3   71.59    5.00
  -7   5  -3   79.09    5.60
   7  -5   3   72.39    5.40
   7  -5   3   74.79    3.90
  -8   5  -3    3.80    2.20
  -8   5  -3    4.90    2.00
   8  -5   3   -1.50    1.20
   8  -5   3    1.60    2.00
  -9   5  -3    6.90    2.70
  -9   5  -3    2.20    2.20
   9  -5   3   -0.20    2.10
   9  -5   3    6.10    3.10
   8   4  -3   73.49    5.20
   8   4  -3   83.29    6.40
   8   4  -3   78.19    5.70
  -8  -4   3   86.29    6.40
   7   4  -3   83.69    5.20
   7   4  -3   81.79    5.20
   7   4  -3   84.29    6.10
  -7  -4   3   84.59    4.50
  -7  -4   3   80.59    6.10
   6   4  -3  149.79    6.50
   6   4  -3  136.59    7.10
   6   4  -3  152.98    6.50
  -6  -4   3  144.99    5.80
  -6  -4   3  160.88    7.60
   5   4  -3  165.08    6.50
   5   4  -3  159.88    6.10
   5   4  -3  162.48    7.20
  -5  -4   3  162.18    5.90
  -5  -4   3  154.18    7.00
   4   4  -3   53.49    4.60
   4   4  -3   54.99    3.50
   4   4  -3   52.19    3.10
  -4  -4   3   52.29    3.00
  -4  -4   3   49.40    5.70
   3   4  -3    5.10    1.30
   3   4  -3    3.70    1.30
   3   4  -3    8.40    1.20
  -3  -4   3    5.90    1.50
  -3  -4   3    5.70    1.20
  -3  -4   3    6.30    1.20
   2   4  -3   31.30    2.40
   2   4  -3   27.70    2.30
   2   4  -3   29.30    1.70
   2   4  -3   29.70    2.00
  -2  -4   3   26.50    1.60
  -2  -4   3   27.70    2.10
  -2  -4   3   28.00    2.30
   1   4  -3  401.66    9.60
   1   4  -3  426.66    9.40
   1   4  -3  395.76    9.30
  -1  -4   3  404.46    9.20
  -1  -4   3  400.16    9.70
  -1  -4   3  410.36    9.40
   0   4  -3  129.29    4.40
   0   4  -3  132.49    4.30
   0   4  -3  139.09    4.20
   0   4  -3  137.69    4.30
   0   4  -3  131.69    3.70
   0  -4   3  129.49    4.40
   0  -4   3  132.49    4.40
   0  -4   3  137.79    4.20
   0  -4   3  131.39    3.60
  -1   4  -3    4.30    1.00
  -1   4  -3    0.90    0.80
  -1   4  -3    2.20    0.70
  -1   4  -3    2.80    0.90
   1  -4   3    3.30    0.80
   1  -4   3    3.40    1.00
   1  -4   3    2.70    0.80
   1  -4   3    3.10    1.00
  -2   4  -3  115.09    4.30
  -2   4  -3  111.59    3.70
  -2   4  -3  122.19    3.50
   2  -4   3  116.39    3.40
   2  -4   3  123.49    4.50
  -3   4  -3  179.18    6.00
  -3   4  -3  170.38    4.30
   3  -4   3  174.38    5.60
   3  -4   3  175.88    4.30
   3  -4   3  178.98    5.80
  -4   4  -3   41.00    2.00
  -4   4  -3   39.60    3.00
   4  -4   3   44.00    2.00
   4  -4   3   40.70    3.10
   4  -4   3   46.10    3.00
  -5   4  -3    1.20    0.80
  -5   4  -3    3.10    1.50
  -5   4  -3    3.30    1.30
   5  -4   3    3.70    1.40
   5  -4   3    2.60    1.30
   5  -4   3    1.70    1.00
  -6   4  -3  170.78    7.50
  -6   4  -3  165.48    6.80
   6  -4   3  178.78    7.60
   6  -4   3  175.88    5.90
  -7   4  -3   56.19    4.10
  -7   4  -3   58.49    5.00
   7  -4   3   55.49    3.70
   7  -4   3   57.69    4.90
  -8   4  -3   80.19    5.30
  -8   4  -3   87.09    6.30
   8  -4   3   74.09    4.60
   8  -4   3   84.19    6.50
  -9   4  -3   16.40    3.70
   9  -4   3   22.30    4.00
   8   3  -3    2.40    2.20
   8   3  -3    2.00    1.90
   8   3  -3    5.20    2.10
  -8  -3   3   -1.30    1.20
  -8  -3   3    6.20    2.30
   7   3  -3   64.09    4.80
   7   3  -3   61.89    4.10
   7   3  -3   70.69    5.60
  -7  -3   3   68.79    4.10
  -7  -3   3   68.89    6.70
   6   3  -3   76.39    5.20
   6   3  -3   79.79    4.70
   6   3  -3   77.69    4.30
  -6  -3   3   83.99    4.30
  -6  -3   3   87.29    5.50
   5   3  -3  748.83   17.00
   5   3  -3  760.22   17.20
   5   3  -3  741.03   18.20
  -5  -3   3  763.92   16.80
  -5  -3   3  756.32   18.30
   4   3  -3   87.09    4.60
   4   3  -3   92.99    4.20
   4   3  -3   82.59    3.80
  -4  -3   3   85.89    3.90
  -4  -3   3   98.09    4.70
   3   3  -3    1.80    0.90
   3   3  -3    0.20    0.90
   3   3  -3    1.90    1.00
   3   3  -3   -0.10    0.70
  -3  -3   3    1.20    0.80
  -3  -3   3    0.50    1.00
  -3  -3   3    1.80    0.70
   2   3  -3    5.50    1.20
   2   3  -3    4.00    0.90
   2   3  -3    3.20    1.10
   2   3  -3    5.00    1.20
   2   3  -3    5.20    1.00
  -2  -3   3    4.00    1.20
  -2  -3   3    4.60    0.90
  -2  -3   3    5.90    1.20
  -2  -3   3    5.50    1.20
   1   3  -3   92.49    3.40
   1   3  -3   91.49    3.40
   1   3  -3   95.59    3.30
   1   3  -3   96.79    3.90
  -1  -3   3   96.19    3.20
  -1  -3   3   96.39    3.40
  -1  -3   3   96.89    3.60
   0   3  -3  481.55   10.50
   0   3  -3  478.25   10.40
   0   3  -3  508.95    9.60
   0   3  -3  494.35   10.30
   0  -3   3  494.15   10.20
   0  -3   3  499.75   10.50
   0  -3   3  503.55    9.60
  -1   3  -3    2.00    0.90
  -1   3  -3    1.70    0.70
  -1   3  -3    1.80    0.70
  -1   3  -3    1.70    1.20
   1  -3   3    1.40    0.70
   1  -3   3    1.40    1.00
   1  -3   3    1.20    0.90
   1  -3   3    2.30    0.70
  -2   3  -3    4.70    1.00
  -2   3  -3    3.40    0.80
  -2   3  -3    4.50    1.00
  -2   3  -3    4.10    1.00
  -2   3  -3    4.50    1.10
   2  -3   3    3.30    1.00
   2  -3   3    5.20    0.80
   2  -3   3    5.30    1.30
   2  -3   3    4.70    1.20
  -3   3  -3 1690.03   30.60
  -3   3  -3 1742.43   32.80
  -3   3  -3 1662.63   30.60
   3  -3   3 1741.13   32.50
   3  -3   3 1767.12   30.70
   3  -3   3 1700.53   30.60
   3  -3   3 1720.43   32.30
  -4   3  -3  128.99    4.00
  -4   3  -3  118.39    5.00
   4  -3   3  117.09    5.00
   4  -3   3  124.89    4.70
   4  -3   3  120.29    3.40
  -5   3  -3   44.40    3.10
  -5   3  -3   44.00    3.60
   5  -3   3   48.50    3.70
   5  -3   3   48.40    2.80
  -6   3  -3    0.90    1.40
  -6   3  -3    2.30    1.30
   6  -3   3    1.00    1.10
   6  -3   3    2.40    1.60
  -7   3  -3  151.58    6.50
  -7   3  -3  146.39    7.50
   7  -3   3  146.29    6.10
   7  -3   3  162.18    7.90
  -8   3  -3    0.90    2.10
  -8   3  -3   -1.00    1.60
   8  -3   3    2.90    1.60
   8  -3   3    6.80    2.60
  -9   3  -3    4.50    2.20
  -9   3  -3   12.70    3.70
   9  -3   3    4.20    2.40
   9  -3   3    7.70    3.10
   8   2  -3   58.59    5.40
   8   2  -3   56.69    3.80
   8   2  -3   69.99    5.30
  -8  -2   3   70.09    4.30
  -8  -2   3   83.49    6.10
   7   2  -3    2.30    1.70
   7   2  -3    1.10    1.80
   7   2  -3    2.20    1.20
  -7  -2   3    1.20    1.20
  -7  -2   3    1.70    1.90
   6   2  -3   78.99    4.70
   6   2  -3   84.99    4.20
   6   2  -3   81.19    5.10
  -6  -2   3   80.99    5.10
  -6  -2   3   80.69    4.30
   5   2  -3    0.60    1.00
   5   2  -3   -0.90    0.90
   5   2  -3    0.50    1.00
  -5  -2   3    0.60    1.10
  -5  -2   3    0.80    1.10
   4   2  -3  209.88    6.20
   4   2  -3  204.48    6.30
   4   2  -3  190.28    6.70
  -4  -2   3  198.68    6.80
  -4  -2   3  197.98    6.20
   3   2  -3   93.49    3.50
   3   2  -3  100.09    3.70
   3   2  -3   95.69    3.50
   3   2  -3   96.69    3.60
  -3  -2   3   93.59    3.40
  -3  -2   3   95.39    4.10
  -3  -2   3   97.79    3.80
   2   2  -3   15.30    1.90
   2   2  -3   15.00    1.50
   2   2  -3   14.80    1.80
   2   2  -3   13.90    1.60
   2   2  -3   17.30    1.50
   2   2  -3   14.20    1.30
  -2  -2   3   15.40    1.70
  -2  -2   3   13.00    1.20
  -2  -2   3   16.00    1.50
  -2  -2   3   13.90    1.60
  -2  -2   3   14.40    1.60
   1   2  -3  102.09    3.20
   1   2  -3  101.09    3.30
   1   2  -3   95.29    3.20
  -1  -2   3  100.39    3.10
  -1  -2   3   95.69    3.20
  -1  -2   3  108.29    3.40
   0   2  -3   57.19    1.70
   0   2  -3   55.69    2.20
   0   2  -3   55.89    2.20
   0  -2   3   54.89    2.20
   0  -2   3   53.59    2.30
   0  -2   3   54.99    1.70
  -1   2  -3   84.39    2.60
  -1   2  -3   82.39    2.80
  -1   2  -3   83.59    2.90
  -1   2  -3   84.89    2.60
   1  -2   3   85.69    3.00
   1  -2   3   82.09    2.60
   1  -2   3   82.39    2.60
   1  -2   3   83.49    2.90
  -2   2  -3  378.66    9.00
  -2   2  -3  397.96    9.20
  -2   2  -3  405.26    8.80
  -2   2  -3  411.16    8.30
   2  -2   3  407.36    8.20
   2  -2   3  407.06    8.90
   2  -2   3  407.96    9.10
   2  -2   3  413.36    7.90
  -3   2  -3  162.68    4.20
  -3   2  -3  164.18    4.40
  -3   2  -3  160.88    5.30
  -3   2  -3  169.98    4.90
   3  -2   3  163.48    5.40
   3  -2   3  164.78    4.20
   3  -2   3  167.08    5.00
   3  -2   3  167.28    4.50
  -4   2  -3  617.94   13.30
  -4   2  -3  659.63   12.70
  -4   2  -3  610.04   14.60
  -4   2  -3  638.94   13.90
   4  -2   3  618.44   12.70
   4  -2   3  628.34   14.80
   4  -2   3  658.73   14.00
   4  -2   3  654.83   13.60
  -5   2  -3    4.10    1.40
  -5   2  -3    1.90    0.80
   5  -2   3    1.60    1.00
   5  -2   3    2.30    1.50
   5  -2   3    2.30    0.90
  -6   2  -3  306.67   10.30
  -6   2  -3  303.57    7.40
  -6   2  -3  304.47    8.90
   6  -2   3  308.67    9.10
   6  -2   3  301.37   10.20
   6  -2   3  293.77    8.10
  -7   2  -3   19.80    3.50
  -7   2  -3   16.00    2.50
   7  -2   3   18.00    3.20
   7  -2   3   19.30    2.80
  -8   2  -3    1.10    1.60
  -8   2  -3    3.80    2.20
   8  -2   3   -1.50    1.50
   8  -2   3   -0.30    1.90
   9   1  -3   18.40    3.70
   9   1  -3   19.40    3.80
  -9  -1   3   19.00    3.20
  -9  -1   3   18.60    3.70
   8   1  -3    4.80    1.90
   8   1  -3    5.80    2.40
  -8  -1   3    7.20    1.60
  -8  -1   3   10.20    2.80
   7   1  -3  427.66   13.40
   7   1  -3  423.16   11.00
   7   1  -3  443.66   13.30
  -7  -1   3  437.66   13.60
  -7  -1   3  435.46   12.30
   6   1  -3   43.90    3.80
   6   1  -3   46.40    3.70
   6   1  -3   41.80    2.80
  -6  -1   3   48.10    4.00
  -6  -1   3   51.19    3.40
   5   1  -3   60.79    3.70
   5   1  -3   58.49    3.00
   5   1  -3   58.89    3.70
  -5  -1   3   63.29    3.50
   4   1  -3   46.90    2.40
   4   1  -3   49.40    3.00
   4   1  -3   47.70    2.40
   4   1  -3   48.60    3.10
  -4  -1   3   45.50    3.10
  -4  -1   3   49.10    2.80
   3   1  -3   78.79    3.20
   3   1  -3   79.89    3.50
   3   1  -3   80.19    3.20
   3   1  -3   82.79    3.20
  -3  -1   3   82.29    3.10
  -3  -1   3   74.59    3.30
  -3  -1   3   76.89    3.10
   2   1  -3  239.48    5.50
   2   1  -3  240.28    6.20
   2   1  -3  228.78    5.90
   2   1  -3  241.58    6.00
   2   1  -3  238.48    5.70
  -2  -1   3  237.58    6.00
  -2  -1   3  224.88    5.40
  -2  -1   3  237.28    5.60
   1   1  -3   88.99    2.90
   1   1  -3   82.39    2.20
   1   1  -3   87.49    2.70
   1   1  -3   85.89    2.70
  -1  -1   3   89.69    2.70
  -1  -1   3   90.59    2.90
   0   1  -3  336.97    6.50
   0   1  -3  341.37    6.50
   0   1  -3  344.17    6.70
   0   1  -3  327.57    6.90
   0  -1   3  340.97    7.00
   0  -1   3  338.87    6.70
   0  -1   3  336.07    6.50
   0  -1   3  329.47    6.50
  -1   1  -3 1135.29   21.00
  -1   1  -3 1154.58   21.00
  -1   1  -3 1145.39   21.10
  -1   1  -3 1154.28   20.40
  -1   1  -3 1127.59   20.90
   1  -1   3 1159.98   21.20
   1  -1   3 1154.78   21.00
   1  -1   3 1182.28   20.50
   1  -1   3 1148.49   20.90
   1  -1   3 1193.38   21.00
   1  -1   3 1142.59   20.40
  -2   1  -3   42.60    2.30
  -2   1  -3   40.50    1.90
  -2   1  -3   38.20    1.80
  -2   1  -3   40.80    1.80
  -2   1  -3   38.70    2.20
   2  -1   3   42.40    2.50
   2  -1   3   39.00    1.90
   2  -1   3   39.20    1.80
   2  -1   3   40.90    2.30
   2  -1   3   41.90    1.90
   2  -1   3   41.60    1.90
  -3   1  -3   95.69    3.30
  -3   1  -3   92.89    3.20
  -3   1  -3   94.69    3.40
  -3   1  -3  100.99    3.20
  -3   1  -3   98.79    3.90
   3  -1   3   97.89    4.10
   3  -1   3   96.09    3.30
   3  -1   3   98.39    4.10
   3  -1   3   91.59    3.10
  -4   1  -3  156.58    5.60
  -4   1  -3  143.89    4.60
  -4   1  -3  148.69    4.60
  -4   1  -3  150.58    4.50
   4  -1   3  144.79    4.40
   4  -1   3  146.69    5.70
   4  -1   3  149.69    5.10
  -5   1  -3  442.56   10.60
  -5   1  -3  430.16   10.10
   5  -1   3  457.35   12.40
   5  -1   3  446.26   11.40
  -6   1  -3    3.30    1.20
  -6   1  -3    5.00    1.80
  -6   1  -3    5.10    1.40
   6  -1   3    5.60    1.90
   6  -1   3    2.60    1.60
  -7   1  -3  123.89    5.30
  -7   1  -3  133.49    4.80
  -7   1  -3  138.89    7.10
   7  -1   3  130.99    6.30
   7  -1   3  134.69    5.00
   7  -1   3  124.99    7.00
  -8   1  -3   -1.40    1.70
  -8   1  -3   -1.50    1.40
   8  -1   3   -0.70    1.70
   8  -1   3   -2.50    1.70
   8  -1   3   -1.40    1.10
   9   0  -3   57.29    5.30
   9   0  -3   49.30    5.20
  -9   0   3   59.99    5.60
  -9   0   3   48.70    4.60
   8   0  -3   81.09    8.00
   8   0  -3   89.19    6.10
  -8   0   3   84.29    6.20
  -8   0   3   80.79    5.00
   7   0  -3   17.50    3.00
   7   0  -3   20.70    3.10
   7   0  -3   17.40    1.90
  -7   0   3   16.50    2.50
  -7   0   3   18.90    3.30
   6   0  -3  133.79    6.00
   6   0  -3  124.99    5.90
   6   0  -3  128.29    4.40
  -6   0   3  128.99    5.60
  -6   0   3  125.99    6.00
   5   0  -3  114.59    3.90
   5   0  -3  111.19    5.00
   5   0  -3  116.89    5.20
   5   0  -3  112.29    3.80
  -5   0   3  108.79    4.70
  -5   0   3  114.79    5.20
   4   0  -3   94.09    4.10
   4   0  -3  100.49    4.30
   4   0  -3   97.29    3.30
   4   0  -3   96.89    3.70
  -4   0   3  104.79    4.20
  -4   0   3  102.89    4.40
   3   0  -3   53.49    2.60
   3   0  -3   49.60    2.10
   3   0  -3   48.70    2.80
   3   0  -3   50.99    2.00
   3   0  -3   52.49    2.60
   3   0  -3   46.30    2.50
  -3   0   3   49.30    2.40
  -3   0   3   52.49    2.70
  -3   0   3   49.80    2.70
  -3   0   3   48.50    2.50
  -3   0   3   51.39    2.10
   2   0  -3    3.50    0.70
   2   0  -3    2.80    0.90
   2   0  -3    1.80    0.90
   2   0  -3    1.80    0.80
   2   0  -3    3.50    1.00
  -2   0   3    1.50    0.70
  -2   0   3    3.50    0.90
  -2   0   3    2.30    0.80
  -2   0   3    3.00    0.90
  -2   0   3    4.00    0.80
   1   0  -3  965.10   17.00
   1   0  -3  939.91   17.30
   1   0  -3  910.51   16.90
   1   0  -3  912.91   16.70
   1   0  -3  912.71   17.20
  -1   0   3  951.00   17.30
  -1   0   3  935.21   17.00
  -1   0   3  925.71   16.80
   0   0  -3    8.10    0.90
   0   0  -3    8.70    1.00
   0   0  -3   12.60    1.10
   0   0  -3    9.80    1.10
   0   0   3    9.20    1.00
   0   0   3    8.40    0.90
   0   0   3   10.30    1.10
   0   0   3    9.30    1.00
   0   0   3    9.40    0.90
  -1   0  -3   20.20    1.40
  -1   0  -3   20.20    1.60
  -1   0  -3   20.50    1.40
  -1   0  -3   21.20    1.10
  -1   0  -3   19.40    1.50
   1   0   3   18.80    1.70
   1   0   3   20.70    1.50
   1   0   3   24.00    1.50
   1   0   3   18.90    1.30
   1   0   3   22.40    1.40
   1   0   3   20.00    1.10
  -2   0  -3  291.07    6.90
  -2   0  -3  295.87    6.70
  -2   0  -3  287.87    6.00
  -2   0  -3  280.07    7.10
  -2   0  -3  290.67    6.80
   2   0   3  300.57    6.90
   2   0   3  292.27    6.00
   2   0   3  281.37    6.80
   2   0   3  286.87    7.30
   2   0   3  286.87    6.70
   2   0   3  283.57    6.60
  -3   0  -3   99.69    3.00
  -3   0  -3   99.69    3.70
  -3   0  -3   99.59    4.00
  -3   0  -3  103.99    3.20
  -3   0  -3  104.69    3.60
   3   0   3  107.59    4.30
   3   0   3   95.99    3.50
   3   0   3  100.59    3.70
   3   0   3  109.99    4.00
  -4   0  -3  706.93   16.30
  -4   0  -3  744.03   15.30
  -4   0  -3  729.03   15.50
  -4   0  -3  726.73   15.10
   4   0   3  735.73   16.80
   4   0   3  733.93   16.10
  -5   0  -3   45.40    2.90
  -5   0  -3   56.89    2.80
  -5   0  -3   53.89    3.00
   5   0   3   48.40    3.70
   5   0   3   54.19    3.60
  -6   0  -3   55.59    4.30
  -6   0  -3   59.99    3.30
  -6   0  -3   57.69    3.10
   6   0   3   64.59    4.40
   6   0   3   60.49    4.60
  -7   0  -3   60.29    4.90
  -7   0  -3   55.79    3.30
  -7   0  -3   50.99    3.20
   7   0   3   56.79    5.00
   7   0   3   51.99    3.40
   7   0   3   58.49    4.60
   9  -1  -3  124.59    7.30
   9  -1  -3  128.99    7.70
  -9   1   3  126.39    6.90
  -9   1   3  127.09    7.90
   8  -1  -3   72.79    6.00
   8  -1  -3   66.39    5.10
  -8   1   3   67.69    5.30
  -8   1   3   64.99    4.80
   7  -1  -3  154.18    6.80
   7  -1  -3  133.79    6.60
  -7   1   3  155.08    7.20
  -7   1   3  145.59    6.50
   6  -1  -3  144.29    6.20
   6  -1  -3  142.29    4.20
   6  -1  -3  142.09    6.30
  -6   1   3  144.09    6.30
  -6   1   3  141.69    6.00
   5  -1  -3  234.88    7.50
   5  -1  -3  240.58    7.70
   5  -1  -3  231.18    5.60
   5  -1  -3  226.88    5.60
  -5   1   3  240.38    7.50
  -5   1   3  241.68    7.80
   4  -1  -3  849.91   15.90
   4  -1  -3  856.41   15.90
   4  -1  -3  863.81   18.00
   4  -1  -3  863.51   17.90
  -4   1   3  825.42   17.70
  -4   1   3  837.12   18.00
   3  -1  -3    7.40    1.40
   3  -1  -3    4.90    1.00
   3  -1  -3    7.80    1.30
   3  -1  -3    5.90    0.80
   3  -1  -3    4.80    1.20
  -3   1   3    5.70    1.10
  -3   1   3    5.30    1.30
  -3   1   3    4.40    1.10
  -3   1   3    6.30    0.80
  -3   1   3    4.80    1.20
   2  -1  -3  119.99    3.50
   2  -1  -3  118.39    3.70
   2  -1  -3  127.29    3.10
   2  -1  -3  118.69    3.80
  -2   1   3  118.49    3.70
  -2   1   3  122.89    3.70
  -2   1   3  122.39    3.00
  -2   1   3  115.89    3.50
  -2   1   3  127.49    3.90
   1  -1  -3  452.85    8.80
   1  -1  -3  454.75    9.20
   1  -1  -3  437.56    9.00
   1  -1  -3  451.55    8.40
   1  -1  -3  441.96    9.10
  -1   1   3  448.66    9.00
  -1   1   3  442.46    9.10
  -1   1   3  450.75    8.40
  -1   1   3  451.45    8.80
  -1   1   3  443.46    9.10
   0  -1  -3   30.80    1.30
   0  -1  -3   31.60    1.70
   0  -1  -3   31.00    1.70
   0   1   3   32.50    1.30
   0   1   3   32.10    1.80
   0   1   3   33.80    1.80
   0   1   3   32.30    1.70
   0   1   3   30.40    1.60
  -1  -1  -3    5.90    1.10
  -1  -1  -3    5.30    1.00
  -1  -1  -3    4.80    1.00
  -1  -1  -3    5.50    0.90
   1   1   3    5.50    0.80
   1   1   3    4.50    1.00
   1   1   3    6.10    1.10
   1   1   3    6.00    1.00
   1   1   3    4.50    1.10
  -2  -1  -3   91.49    3.60
  -2  -1  -3   97.99    3.50
  -2  -1  -3  102.99    3.60
   2   1   3  102.19    3.90
   2   1   3  101.09    3.60
   2   1   3   99.79    3.70
   2   1   3  103.29    3.50
  -3  -1  -3 1693.93   32.50
  -3  -1  -3 1742.83   32.20
   3   1   3 1725.53   33.20
   3   1   3 1730.23   32.80
  -4  -1  -3  174.48    5.70
  -4  -1  -3  179.48    6.40
   4   1   3  181.48    6.70
   4   1   3  189.98    6.50
  -5  -1  -3   92.09    3.30
  -5  -1  -3   94.39    5.00
  -5  -1  -3   93.09    3.50
  -5  -1  -3  101.29    4.40
   5   1   3  104.79    5.40
   5   1   3  104.79    6.00
  -6  -1  -3    0.40    0.80
  -6  -1  -3    1.50    1.20
  -6  -1  -3    2.50    1.50
   6   1   3    1.50    1.40
   6   1   3    1.60    1.70
  -7  -1  -3   49.90    4.80
  -7  -1  -3   51.09    3.40
   7   1   3   50.59    7.40
   7   1   3   55.19    4.90
   7   1   3   47.30    3.50
  -8  -1  -3   29.10    3.20
  -8  -1  -3   28.40    4.30
   8   1   3   26.70    4.10
   8   1   3   28.60    4.30
   9  -2  -3    3.50    2.20
   9  -2  -3    4.20    2.30
  -9   2   3   -2.10    1.90
  -9   2   3    0.10    1.90
   8  -2  -3  151.98    9.30
   8  -2  -3  164.48    7.70
  -8   2   3  145.19   11.80
  -8   2   3  155.08    7.30
   7  -2  -3   92.79    5.10
   7  -2  -3   81.89    5.30
  -7   2   3   83.69    5.50
  -7   2   3   80.79    4.90
   6  -2  -3    1.10    1.20
   6  -2  -3    0.50    1.20
  -6   2   3    0.80    1.20
   5  -2  -3  165.48    6.30
   5  -2  -3  169.88    6.00
  -5   2   3  161.48    6.20
  -5   2   3  163.08    6.10
   4  -2  -3  272.47    7.40
   4  -2  -3  265.37    7.70
  -4   2   3  274.17    7.70
  -4   2   3  264.77    7.70
   3  -2  -3 1880.41   35.40
   3  -2  -3 1972.80   37.90
   3  -2  -3 1981.60   35.50
   3  -2  -3 1915.51   35.80
  -3   2   3 1879.41   35.30
  -3   2   3 1883.81   35.80
  -3   2   3 1985.10   35.50
   2  -2  -3   25.70    1.60
   2  -2  -3   27.60    1.40
   2  -2  -3   24.50    2.10
   2  -2  -3   27.50    3.30
   2  -2  -3   28.20    2.00
  -2   2   3   27.40    1.90
  -2   2   3   28.10    1.70
  -2   2   3   26.00    1.80
  -2   2   3   24.60    1.30
  -2   2   3   27.40    2.30
   1  -2  -3   44.90    1.90
   1  -2  -3   40.70    2.10
   1  -2  -3   38.10    1.90
   1  -2  -3   36.80    2.00
  -1   2   3   40.30    1.80
  -1   2   3   40.80    2.00
  -1   2   3   37.60    2.00
  -1   2   3   39.70    1.50
  -1   2   3   41.00    2.00
  -1   2   3   39.60    1.90
  -1   2   3   41.40    1.60
   0  -2  -3  462.65    9.60
   0  -2  -3  444.06    9.40
   0  -2  -3  449.95    8.50
   0   2   3  441.66    9.30
   0   2   3  447.06    8.50
   0   2   3  453.45    8.50
   0   2   3  435.26    9.50
   0   2   3  432.86    9.40
   0   2   3  453.85    9.70
   0   2   3  453.15    8.60
  -1  -2  -3  103.89    3.60
  -1  -2  -3   99.69    3.10
  -1  -2  -3  102.79    3.70
  -1  -2  -3  102.09    3.70
   1   2   3   98.49    3.00
   1   2   3   97.49    3.50
   1   2   3  103.19    3.70
   1   2   3  107.79    3.80
   1   2   3   95.09    3.40
  -2  -2  -3  788.12   15.90
  -2  -2  -3  780.12   15.60
   2   2   3  749.73   15.40
   2   2   3  761.72   16.20
  -3  -2  -3  756.82   16.20
  -3  -2  -3  748.93   16.30
   3   2   3  779.22   16.90
   3   2   3  763.62   16.90
  -4  -2  -3  829.32   18.50
  -4  -2  -3  834.72   18.00
   4   2   3  806.12   18.80
   4   2   3  847.12   19.00
  -5  -2  -3  228.08    8.20
  -5  -2  -3  245.78    7.80
   5   2   3  240.08    8.60
   5   2   3  230.78    8.50
  -6  -2  -3  193.28    7.00
  -6  -2  -3  203.38    8.20
   6   2   3  185.08    8.10
   6   2   3  186.88    8.30
  -7  -2  -3   71.19    4.40
  -7  -2  -3   62.39    7.20
   7   2   3   75.59    5.80
   7   2   3   57.09    4.10
   7   2   3   66.69    5.90
  -8  -2  -3   19.00    3.60
  -8  -2  -3   19.00    2.70
   8   2   3   16.00    3.30
   8   2   3   12.00    3.20
   8   2   3   18.00    3.00
   9  -3  -3   53.79    5.20
  -9   3   3   44.40    4.70
  -9   3   3   53.09    5.40
   8  -3  -3  251.77    9.30
  -8   3   3  233.38    9.40
   7  -3  -3  433.56   13.10
   7  -3  -3  407.66   12.00
  -7   3   3  421.56   12.90
  -7   3   3  408.96   12.40
   6  -3  -3  196.98    7.60
   6  -3  -3  203.08    7.20
  -6   3   3  203.58    7.60
  -6   3   3  189.38    7.50
   5  -3  -3   98.49    4.90
   5  -3  -3  109.79    4.60
  -5   3   3  111.49    5.00
  -5   3   3  100.89    4.90
   4  -3  -3  166.48    5.80
   4  -3  -3  158.78    5.30
  -4   3   3  164.78    5.60
  -4   3   3  163.98    5.80
   3  -3  -3  177.48    5.20
   3  -3  -3  163.18    5.00
  -3   3   3  175.58    5.10
  -3   3   3  165.98    5.10
  -3   3   3  167.28    5.50
   2  -3  -3  118.09    3.60
   2  -3  -3  119.59    3.20
   2  -3  -3  116.29    4.00
   2  -3  -3  113.19    4.60
  -2   3   3  115.39    3.50
  -2   3   3  114.89    3.80
  -2   3   3  114.89    3.90
  -2   3   3  114.19    3.90
  -2   3   3  111.79    4.00
  -2   3   3  120.09    3.60
  -2   3   3  114.19    3.10
   1  -3  -3  243.98    5.50
   1  -3  -3  227.08    6.90
   1  -3  -3  250.67    5.80
  -1   3   3  237.98    5.40
  -1   3   3  235.28    6.10
  -1   3   3  235.08    6.20
  -1   3   3  227.98    5.30
  -1   3   3  246.08    5.90
  -1   3   3  247.28    5.80
  -1   3   3  244.78    5.70
   0  -3  -3  950.90   18.50
   0  -3  -3  952.50   18.30
   0  -3  -3  945.51   17.40
   0   3   3  947.01   17.20
   0   3   3  942.31   18.40
   0   3   3  927.51   17.40
   0   3   3  922.81   18.50
   0   3   3  946.01   18.20
   0   3   3  909.01   18.30
   0   3   3  942.81   17.30
  -1  -3  -3 2875.61   51.29
  -1  -3  -3 2771.72   50.19
  -1  -3  -3 2838.32   51.09
  -1  -3  -3 2826.52   51.29
   1   3   3 2853.31   50.19
   1   3   3 2803.12   51.29
   1   3   3 2882.71   51.49
  -2  -3  -3  132.99    4.80
  -2  -3  -3  124.09    4.40
   2   3   3  138.39    4.40
   2   3   3  128.49    5.00
   2   3   3  137.19    5.00
  -3  -3  -3   18.00    2.10
  -3  -3  -3   17.00    2.20
   3   3   3   20.30    2.40
   3   3   3   13.80    2.10
  -4  -3  -3   21.00    2.40
  -4  -3  -3   23.00    2.40
   4   3   3   21.90    2.90
   4   3   3   18.20    2.70
  -5  -3  -3  122.79    5.60
  -5  -3  -3  138.29    6.20
   5   3   3  119.19    6.20
   5   3   3  138.59    6.50
  -6  -3  -3   64.49    4.30
  -6  -3  -3   63.09    4.80
   6   3   3   63.89    5.00
   6   3   3   63.69    5.10
  -7  -3  -3  283.17    9.70
  -7  -3  -3  276.87   10.90
   7   3   3  275.07    9.90
   7   3   3  285.37   11.30
   7   3   3  291.97   11.40
   9  -4  -3    2.20    2.10
   9  -4  -3    4.90    2.60
  -9   4   3    5.40    2.40
  -9   4   3    5.20    2.40
   8  -4  -3    7.20    2.10
   8  -4  -3    4.10    2.30
  -8   4   3    4.70    1.90
   7  -4  -3  425.36   12.10
   7  -4  -3  437.66   13.40
  -7   4   3  418.56   13.10
  -7   4   3  437.86   13.20
   6  -4  -3  189.78    7.70
   6  -4  -3  191.88    6.80
  -6   4   3  188.38    7.50
  -6   4   3  198.88    7.60
   5  -4  -3  374.16    9.90
   5  -4  -3  372.56   11.00
  -5   4   3  380.06   10.60
  -5   4   3  386.26   10.80
   4  -4  -3  346.87    9.40
   4  -4  -3  337.17    8.70
  -4   4   3  339.37    9.50
  -4   4   3  331.47    9.00
   3  -4  -3    5.20    1.30
   3  -4  -3    6.20    1.30
  -3   4   3    3.30    1.00
  -3   4   3    4.00    1.20
  -3   4   3    3.60    1.00
  -3   4   3    4.20    0.60
   2  -4  -3    7.30    1.10
   2  -4  -3    6.40    1.40
   2  -4  -3    5.90    1.20
  -2   4   3    6.90    1.20
  -2   4   3    5.70    1.40
  -2   4   3    6.00    0.90
  -2   4   3    6.50    1.30
  -2   4   3    7.70    1.20
  -2   4   3    6.00    1.30
   1  -4  -3   75.09    3.20
   1  -4  -3   73.19    4.50
   1  -4  -3   74.89    3.00
   1  -4  -3   70.49    3.20
   1  -4  -3   74.59    2.80
  -1   4   3   72.39    2.90
  -1   4   3   74.79    3.20
  -1   4   3   71.19    2.90
  -1   4   3   69.89    3.00
  -1   4   3   77.09    2.70
   0  -4  -3    3.70    0.80
   0  -4  -3    3.00    1.10
   0  -4  -3    3.70    1.20
   0  -4  -3    3.20    0.90
   0   4   3    2.90    1.10
   0   4   3    5.00    1.10
   0   4   3    4.00    0.80
   0   4   3    4.30    0.80
   0   4   3    6.90    1.00
  -1  -4  -3 3087.49   55.79
  -1  -4  -3 3136.29   56.09
  -1  -4  -3 3088.69   54.99
   1   4   3 3079.19   56.09
   1   4   3 3015.30   54.79
   1   4   3 3059.09   55.89
  -2  -4  -3  849.12   17.90
  -2  -4  -3  873.81   18.70
   2   4   3  883.51   18.80
   2   4   3  877.31   19.10
  -3  -4  -3  269.87    8.00
  -3  -4  -3  265.97    8.30
   3   4   3  276.67   10.10
   3   4   3  258.87    8.30
  -4  -4  -3  444.06   12.10
   4   4   3  470.75   12.70
   4   4   3  434.76   12.80
  -5  -4  -3   37.00    3.40
  -5  -4  -3   33.50    3.50
   5   4   3   36.90    4.00
   5   4   3   30.90    3.80
  -6  -4  -3   22.70    3.20
  -6  -4  -3   21.20    3.40
   6   4   3   23.40    3.60
   6   4   3   34.40    6.30
  -7  -4  -3    1.00    1.70
  -7  -4  -3    3.20    2.10
   7   4   3   -0.70    2.20
   7   4   3    3.80    2.00
   7   4   3    2.40    2.40
   9  -5  -3   64.89    5.00
   9  -5  -3   70.09    6.10
  -9   5   3   77.29    6.00
  -9   5   3   64.89    5.90
   8  -5  -3   24.60    3.20
   8  -5  -3   26.10    4.00
  -8   5   3   29.50    4.20
  -8   5   3   24.70    3.90
   7  -5  -3  180.58    7.00
   7  -5  -3  189.08    8.20
  -7   5   3  166.68    7.70
  -7   5   3  180.88    8.00
   6  -5  -3  340.67    9.90
   6  -5  -3  338.67   10.90
  -6   5   3  355.16   11.10
  -6   5   3  354.56   11.00
   5  -5  -3  175.78    6.80
   5  -5  -3  183.28    6.20
  -5   5   3  168.48    6.80
  -5   5   3  177.38    6.70
   4  -5  -3  325.67    9.30
   4  -5  -3  331.77    8.60
  -4   5   3  304.27    9.30
  -4   5   3  325.47    9.00
   3  -5  -3 1644.74   32.20
   3  -5  -3 1676.53   31.60
   3  -5  -3 1663.23   30.00
  -3   5   3 1635.14   30.00
  -3   5   3 1680.43   31.70
  -3   5   3 1679.93   32.50
   2  -5  -3  164.68    5.40
   2  -5  -3  167.08    5.30
   2  -5  -3  162.38    4.70
   2  -5  -3  165.98    5.50
  -2   5   3  164.28    5.00
  -2   5   3  173.48    5.60
  -2   5   3  164.98    5.00
  -2   5   3  163.68    4.70
   1  -5  -3  809.12   17.10
   1  -5  -3  831.62   16.70
   1  -5  -3  832.42   16.80
   1  -5  -3  836.72   17.20
   1  -5  -3  795.52   16.40
  -1   5   3  847.52   16.70
  -1   5   3  794.12   16.40
  -1   5   3  832.62   16.70
   0  -5  -3  130.49    4.90
   0  -5  -3  126.79    3.90
   0  -5  -3  134.29    4.30
   0  -5  -3  130.89    4.80
   0   5   3  123.49    4.50
   0   5   3  125.19    4.10
   0   5   3  133.99    4.90
  -1  -5  -3  301.37    8.50
  -1  -5  -3  291.07    8.50
  -1  -5  -3  297.77    7.80
   1   5   3  296.77    8.40
   1   5   3  307.87    8.80
  -2  -5  -3   39.80    3.10
  -2  -5  -3   39.30    2.70
   2   5   3   39.70    3.20
   2   5   3   39.40    3.10
  -3  -5  -3   40.60    3.40
  -3  -5  -3   45.30    3.20
   3   5   3   39.70    3.50
  -4  -5  -3  398.46   11.40
  -4  -5  -3  375.16   11.40
   4   5   3  404.46   11.90
   4   5   3  386.56   12.20
  -5  -5  -3  617.34   16.30
  -5  -5  -3  605.84   16.40
   5   5   3  613.04   16.70
   5   5   3  601.44   17.30
  -6  -5  -3   16.30    3.00
  -6  -5  -3    9.10    4.00
   6   5   3    7.30    2.50
   6   5   3   15.20    3.20
   6   5   3   14.10    3.20
  -7  -5  -3   35.90    4.80
  -7  -5  -3   26.60    3.90
   7   5   3   25.70    4.20
   7   5   3   30.90    4.30
   7   5   3   32.70    4.50
   9  -6  -3  144.09    6.90
   9  -6  -3  124.39    7.80
  -9   6   3  155.28    8.40
  -9   6   3  145.29    8.20
   8  -6  -3   29.90    4.20
   8  -6  -3   23.10    3.10
  -8   6   3   26.30    3.90
  -8   6   3   33.20    4.50
   7  -6  -3  189.08    8.30
   7  -6  -3  177.88    7.00
  -7   6   3  180.28    8.10
  -7   6   3  182.68    8.30
   6  -6  -3  224.38    7.50
   6  -6  -3  231.68    8.70
  -6   6   3  225.48    8.40
  -6   6   3  223.18    8.70
   5  -6  -3   27.20    3.00
   5  -6  -3   24.20    2.40
  -5   6   3   24.10    3.10
  -5   6   3   26.30    3.10
   4  -6  -3   66.69    3.90
   4  -6  -3   70.59    3.50
  -4   6   3   66.99    4.30
  -4   6   3   65.49    3.80
   3  -6  -3  283.87    7.60
   3  -6  -3  255.17    8.00
   3  -6  -3  264.17    8.00
   3  -6  -3  258.97    6.40
  -3   6   3  246.78    6.40
  -3   6   3  269.77    7.70
  -3   6   3  263.97    8.10
   2  -6  -3  452.05   10.70
   2  -6  -3  456.35   10.40
   2  -6  -3  447.06   11.00
   2  -6  -3  460.35   11.20
   2  -6  -3  468.55   11.40
  -2   6   3  462.35   11.40
  -2   6   3  461.05   10.90
   1  -6  -3 1092.39   21.90
   1  -6  -3 1095.29   21.90
   1  -6  -3 1117.09   22.30
   1  -6  -3 1119.99   22.70
   1  -6  -3 1119.59   22.60
   0  -6  -3  709.03   15.70
   0  -6  -3  677.63   14.00
   0  -6  -3  684.63   14.70
   0  -6  -3  678.13   15.40
   0   6   3  653.63   14.00
   0   6   3  682.43   15.80
   0   6   3  683.73   15.50
  -1  -6  -3  160.98    4.50
  -1  -6  -3  166.88    5.60
  -1  -6  -3  165.38    6.10
   1   6   3  163.58    4.70
   1   6   3  164.38    6.40
   1   6   3  172.48    6.20
  -2  -6  -3  193.18    7.10
  -2  -6  -3  179.48    6.40
   2   6   3  187.68    7.40
   2   6   3  191.98    7.00
  -3  -6  -3   11.70    2.20
   3   6   3   12.60    2.30
   3   6   3    8.40    2.20
  -4  -6  -3    1.40    1.60
  -4  -6  -3    2.30    1.40
   4   6   3    1.90    1.70
   4   6   3    3.20    1.80
  -5  -6  -3  236.18    9.20
  -5  -6  -3  231.58    9.20
   5   6   3  235.18    9.40
   5   6   3  232.58   10.10
  -6  -6  -3   87.29    5.90
  -6  -6  -3   71.89    5.30
   6   6   3   85.29    6.10
   6   6   3   69.79    6.20
   6   6   3   75.99    5.80
   9  -7  -3  147.79    7.10
   9  -7  -3  136.29    8.20
  -9   7   3  157.88    8.70
  -9   7   3  148.09    8.50
   8  -7  -3  130.39    6.10
   8  -7  -3  128.49    7.50
  -8   7   3  139.69    7.70
  -8   7   3  127.69    7.60
   7  -7  -3  262.67   10.20
   7  -7  -3  256.67    8.60
  -7   7   3  275.87   10.20
  -7   7   3  254.47   10.20
   6  -7  -3  337.67    9.80
   6  -7  -3  340.97   11.30
  -6   7   3  348.57   11.00
  -6   7   3  326.17   11.30
   5  -7  -3  463.15   13.10
   5  -7  -3  463.75   11.80
  -5   7   3  485.25   13.60
  -5   7   3  480.15   13.00
   4  -7  -3    0.70    1.20
   4  -7  -3    0.20    1.00
  -4   7   3    1.10    0.70
  -4   7   3    2.00    1.30
  -4   7   3    1.20    1.30
   3  -7  -3   20.30    2.40
   3  -7  -3   16.20    1.70
   3  -7  -3   16.30    1.90
   3  -7  -3   18.10    2.50
  -3   7   3   16.30    2.20
  -3   7   3   21.70    2.70
   2  -7  -3   31.20    2.30
   2  -7  -3   28.40    2.50
   2  -7  -3   26.90    2.60
   2  -7  -3   28.20    2.60
   2  -7  -3   33.80    2.50
  -2   7   3   32.40    2.70
  -2   7   3   30.30    2.50
   1  -7  -3  314.37    9.00
   1  -7  -3  310.87    8.80
   1  -7  -3  316.27    8.50
   1  -7  -3  317.67    9.10
   1  -7  -3  324.77    8.70
  -1   7   3  323.67    9.20
   0  -7  -3   34.80    3.00
   0  -7  -3   37.90    3.00
   0  -7  -3   36.80    2.70
   0  -7  -3   40.70    2.40
   0   7   3   41.10    3.20
   0   7   3   38.90    3.20
  -1  -7  -3  184.78    7.00
  -1  -7  -3  190.78    5.30
  -1  -7  -3  192.08    6.60
   1   7   3  198.98    7.50
   1   7   3  182.48    5.30
   1   7   3  189.68    6.90
  -2  -7  -3  411.26   12.10
  -2  -7  -3  422.86   11.40
   2   7   3  417.56   11.80
   2   7   3  431.96   12.70
  -3  -7  -3  326.27   10.10
  -3  -7  -3  318.57   10.70
   3   7   3  296.97   10.80
   3   7   3  322.07   10.40
  -4  -7  -3    0.60    1.30
  -4  -7  -3    1.70    1.50
   4   7   3   -0.90    1.40
   4   7   3   -0.60    1.70
  -5  -7  -3    2.10    1.80
  -5  -7  -3    1.10    1.80
   5   7   3    0.10    1.90
   5   7   3    1.40    1.90
   5   7   3    0.70    2.10
  -6  -7  -3   24.60    4.00
  -6  -7  -3   29.00    4.20
   6   7   3   30.00    4.50
   6   7   3   25.00    4.20
   6   7   3   28.10    4.10
   8  -8  -3   82.49    4.90
   8  -8  -3   79.39    6.10
  -8   8   3   77.89    5.90
  -8   8   3   64.99    5.70
   7  -8  -3   24.80    2.90
  -7   8   3   24.90    3.80
  -7   8   3   20.70    3.80
   6  -8  -3  210.48    8.10
   6  -8  -3  218.28    8.80
  -6   8   3  202.38    8.50
  -6   8   3  233.38    9.50
   5  -8  -3  195.28    6.80
   5  -8  -3  191.28    7.80
  -5   8   3  196.28    8.20
  -5   8   3  194.88    7.70
   4  -8  -3  178.68    7.30
   4  -8  -3  187.28    7.20
   4  -8  -3  177.78    5.20
   4  -8  -3  183.78    6.40
  -4   8   3  181.48    5.40
  -4   8   3  179.78    7.50
  -4   8   3  181.68    7.00
   3  -8  -3  355.06    9.90
   3  -8  -3  359.36    9.10
   3  -8  -3  355.96   10.60
  -3   8   3  354.76   10.20
  -3   8   3  380.56   10.90
   2  -8  -3  142.19    5.30
   2  -8  -3  143.39    5.80
   2  -8  -3  141.09    5.60
   2  -8  -3  143.29    5.60
   2  -8  -3  137.69    5.80
  -2   8   3  146.19    5.90
  -2   8   3  143.89    5.60
   1  -8  -3   -0.20    0.80
   1  -8  -3    1.80    1.10
   1  -8  -3   -0.80    1.00
   1  -8  -3    2.40    1.20
   1  -8  -3   -0.20    1.10
  -1   8   3   -0.50    0.90
  -1   8   3   -0.20    1.00
   0  -8  -3   28.10    2.60
   0  -8  -3   22.70    2.90
   0  -8  -3   28.10    2.30
   0  -8  -3   26.70    2.90
   0   8   3   22.10    2.80
   0   8   3   30.20    3.10
  -1  -8  -3   96.29    5.20
  -1  -8  -3   90.89    4.70
  -1  -8  -3   96.59    3.70
   1   8   3   97.59    5.50
   1   8   3   99.09    5.10
  -2  -8  -3   55.09    3.80
  -2  -8  -3   50.99    4.20
   2   8   3   54.99    4.40
   2   8   3   54.59    4.10
  -3  -8  -3  269.77    9.50
  -3  -8  -3  266.37   10.00
   3   8   3  289.47   10.90
   3   8   3  284.27    9.90
  -4  -8  -3   88.69    5.60
  -4  -8  -3   87.19    5.80
   4   8   3   87.09    6.10
   4   8   3   80.59    6.20
   4   8   3   92.09    5.80
  -5  -8  -3  132.89    7.30
  -5  -8  -3  117.49    7.10
   5   8   3  128.49    7.50
   5   8   3  105.19    7.40
   5   8   3  123.49    7.00
   8  -9  -3   62.39    5.60
  -8   9   3   61.39    5.50
  -8   9   3   69.59    6.00
   7  -9  -3   58.99    4.10
   7  -9  -3   72.69    5.40
  -7   9   3   59.39    5.30
  -7   9   3   60.49    5.50
   6  -9  -3   58.99    3.70
   6  -9  -3   57.69    4.70
  -6   9   3   57.49    4.70
  -6   9   3   56.59    5.20
   5  -9  -3   56.59    3.80
   5  -9  -3   60.19    4.50
  -5   9   3   62.79    4.50
  -5   9   3   61.99    4.80
   4  -9  -3   41.10    3.60
   4  -9  -3   41.00    3.10
   4  -9  -3   39.80    3.70
  -4   9   3   42.70    3.70
  -4   9   3   43.10    3.90
  -4   9   3   41.30    2.70
   3  -9  -3  296.47    9.50
   3  -9  -3  288.47    8.40
   3  -9  -3  303.27    9.30
   3  -9  -3  299.87    9.70
  -3   9   3  315.07    8.80
  -3   9   3  298.37    9.50
  -3   9   3  291.37    9.80
   2  -9  -3  101.99    5.90
   2  -9  -3  103.99    5.10
   2  -9  -3  107.29    5.30
   2  -9  -3  100.39    5.10
  -2   9   3  104.69    5.10
  -2   9   3  103.49    5.20
   1  -9  -3   66.79    3.80
   1  -9  -3   65.49    4.10
   1  -9  -3   67.79    4.20
  -1   9   3   62.99    4.20
  -1   9   3   60.49    4.10
  -1   9   3   67.99    3.90
   0  -9  -3  123.19    5.50
   0  -9  -3  121.29    4.80
   0  -9  -3  121.29    5.90
   0   9   3  114.69    6.00
   0   9   3  118.49    5.70
  -1  -9  -3    7.80    1.40
  -1  -9  -3   10.00    2.10
  -1  -9  -3    8.90    2.30
   1   9   3    7.40    2.00
   1   9   3    4.70    2.10
  -2  -9  -3   65.49    4.60
  -2  -9  -3   58.09    4.70
   2   9   3   69.19    4.60
   2   9   3   62.69    5.10
  -3  -9  -3    1.30    1.80
  -3  -9  -3    8.00    2.50
   3   9   3    6.60    2.20
   3   9   3    3.60    2.40
   3   9   3    3.30    2.10
  -4  -9  -3   34.50    4.60
   4   9   3   29.90    4.50
   4   9   3   27.30    4.40
   8 -10  -3   30.20    4.70
  -8  10   3   33.50    4.70
  -8  10   3   38.30    5.00
   7 -10  -3   57.79    5.50
  -7  10   3   72.69    5.60
  -7  10   3   72.79    6.10
   6 -10  -3   59.69    3.90
   6 -10  -3   61.99    5.80
  -6  10   3   67.59    5.30
  -6  10   3   58.69    5.20
   5 -10  -3   33.90    3.10
   5 -10  -3   33.30    3.60
  -5  10   3   38.00    3.90
  -5  10   3   34.30    4.30
   4 -10  -3    9.30    2.40
   4 -10  -3   11.40    2.10
   4 -10  -3   15.00    2.70
  -4  10   3   11.00    2.60
  -4  10   3    8.70    1.70
  -4  10   3   11.00    2.40
   3 -10  -3   79.49    4.90
   3 -10  -3   83.79    4.60
   3 -10  -3   81.39    4.40
   3 -10  -3   87.59    5.00
  -3  10   3   83.09    5.20
  -3  10   3   82.79    4.30
  -3  10   3   82.99    4.80
   2 -10  -3   92.49    5.10
   2 -10  -3   82.39    4.80
   2 -10  -3   87.89    4.90
   2 -10  -3   84.09    4.70
   2 -10  -3   91.39    5.00
  -2  10   3   86.89    5.00
  -2  10   3   85.79    4.90
  -2  10   3   82.19    4.90
  -2  10   3   83.59    4.80
  -2  10   3   85.49    5.00
   1 -10  -3  135.99    6.20
   1 -10  -3  134.79    6.00
   1 -10  -3  127.39    6.20
   1 -10  -3  127.49    5.70
  -1  10   3  137.69    6.40
  -1  10   3  139.79    6.60
  -1  10   3  133.39    5.80
  -1  10   3  134.29    6.50
   0 -10  -3   10.90    1.90
   0 -10  -3    9.00    2.30
   0 -10  -3   10.70    2.30
   0  10   3    7.20    1.70
   0  10   3    8.80    2.40
   0  10   3    6.40    1.80
   0  10   3    9.20    2.40
  -1 -10  -3  181.78    8.00
  -1 -10  -3  174.98    7.30
   1  10   3  179.28    8.40
   1  10   3  171.78    6.00
   1  10   3  184.98    8.60
   1  10   3  180.68    7.50
  -2 -10  -3   27.30    3.60
  -2 -10  -3   24.70    3.90
   2  10   3   33.00    4.70
   2  10   3   24.60    4.00
   2  10   3   19.10    3.00
  -3 -10  -3   39.40    4.20
  -3 -10  -3   44.10    4.70
   3  10   3   39.70    5.20
   3  10   3   43.40    5.00
   3  10   3   38.40    4.10
   7 -11  -3   37.60    4.90
  -7  11   3   34.50    4.60
  -7  11   3   43.00    5.10
   6 -11  -3  124.39    7.00
  -6  11   3  126.79    7.70
  -6  11   3  132.89    7.30
   5 -11  -3   85.49    5.70
   5 -11  -3   90.29    4.70
  -5  11   3   83.39    5.60
  -5  11   3   84.19    6.10
   4 -11  -3   21.30    2.80
   4 -11  -3   17.40    3.00
   4 -11  -3   11.50    2.60
  -4  11   3   20.90    3.30
  -4  11   3   13.10    2.80
  -4  11   3   16.60    2.10
   3 -11  -3   10.40    2.40
   3 -11  -3   10.90    2.00
   3 -11  -3    6.30    2.10
  -3  11   3   11.30    2.20
  -3  11   3    7.90    2.10
  -3  11   3   10.10    2.40
  -3  11   3   11.20    2.40
   2 -11  -3    6.50    2.00
   2 -11  -3    4.60    1.70
   2 -11  -3    6.30    1.90
   2 -11  -3    8.10    2.00
   2 -11  -3    5.00    1.80
  -2  11   3    3.90    1.80
  -2  11   3    4.10    1.90
  -2  11   3    6.90    2.10
  -2  11   3    2.50    1.70
  -2  11   3    6.00    1.90
   1 -11  -3   92.39    4.90
   1 -11  -3   86.69    5.40
   1 -11  -3   96.69    5.40
  -1  11   3  106.49    6.00
  -1  11   3   91.79    5.60
  -1  11   3   92.69    5.40
  -1  11   3   91.09    5.10
   0 -11  -3   31.70    2.80
   0 -11  -3   34.50    3.70
   0  11   3   43.70    7.30
   0  11   3   23.30    3.00
   0  11   3   32.00    3.60
   0  11   3   31.70    4.30
  -1 -11  -3    2.60    2.20
  -1 -11  -3    4.40    2.00
  -1 -11  -3    1.90    1.10
   1  11   3    6.00    2.30
   1  11   3    9.90    2.80
   1  11   3    2.00    1.40
   1  11   3    3.30    1.90
  -2 -11  -3   40.90    5.10
  -2 -11  -3   45.50    5.10
   2  11   3   42.60    4.90
   2  11   3   48.30    5.20
   2  11   3   40.20    4.20
   6 -12  -3   22.60    3.70
  -6  12   3   16.80    3.40
  -6  12   3   13.00    3.20
   5 -12  -3  181.38    8.40
   5 -12  -3  176.78    7.10
  -5  12   3  183.38    9.30
  -5  12   3  184.28    7.20
  -5  12   3  173.88    8.30
   4 -12  -3   35.90    3.50
   4 -12  -3   41.40    4.20
  -4  12   3   35.60    3.70
  -4  12   3   41.60    5.00
  -4  12   3   39.60    6.70
  -4  12   3   34.10    3.30
   3 -12  -3   37.90    3.80
   3 -12  -3   51.39    4.40
   3 -12  -3   47.50    4.40
  -3  12   3   47.70    4.10
  -3  12   3   39.90    4.20
  -3  12   3   45.10    4.30
  -3  12   3   45.60    4.50
  -3  12   3   36.60    3.60
   2 -12  -3    2.10    2.00
   2 -12  -3    4.40    1.70
  -2  12   3   -0.10    1.40
  -2  12   3    4.70    2.00
  -2  12   3    0.90    1.60
  -2  12   3    0.00    1.50
  -2  12   3    0.00    1.60
   1 -12  -3   16.30    3.20
   1 -12  -3   21.00    3.30
  -1  12   3   19.30    3.30
  -1  12   3   21.00    3.40
  -1  12   3   18.90    3.10
  -1  12   3   18.60    4.80
   0 -12  -3    4.00    2.10
   0 -12  -3    4.60    2.20
   0  12   3    3.30    2.40
   0  12   3    2.80    1.60
   0  12   3    5.70    2.20
   0  12   3    4.20    2.40
  -1 -12  -3    2.70    2.10
  -1 -12  -3   -0.70    1.30
  -1 -12  -3    0.20    1.90
   1  12   3   -3.50    1.40
   1  12   3   -0.40    1.80
   1  12   3    2.80    2.00
   1  12   3    0.60    1.80
   4 -13  -3   20.40    3.50
   4 -13  -3   22.70    3.20
  -4  13   3   22.50    3.20
  -4  13   3   17.80    3.20
  -4  13   3   18.30    3.90
  -4  13   3   18.80    3.00
   3 -13  -3   75.29    5.70
  -3  13   3   75.59    5.20
  -3  13   3   76.29    5.70
  -3  13   3   66.59    5.40
  -3  13   3   76.29    5.40
  -3  13   3   77.59    5.40
   2 -13  -3   42.40    4.30
  -2  13   3   39.10    4.30
  -2  13   3   43.30    4.30
  -2  13   3   44.90    4.40
  -2  13   3   37.30    5.10
   1 -13  -3    3.10    2.20
   1 -13  -3    0.30    1.90
  -1  13   3    2.30    2.10
  -1  13   3    0.20    1.90
  -1  13   3    0.20    2.00
   1  13  -4   -0.10    2.10
   1  13  -4   -3.40    1.60
  -1 -13   4    0.40    1.90
  -1 -13   4    0.00    2.00
   0  13  -4   29.80    3.60
   0  13  -4   26.30    3.90
   0 -13   4   29.50    4.40
   0 -13   4   45.40    4.50
  -1  13  -4   98.39    5.10
  -1  13  -4  106.19    6.40
   1 -13   4  101.29    6.40
   1 -13   4   98.39    6.60
  -2  13  -4    6.90    2.20
  -2  13  -4    7.00    1.80
  -2  13  -4    4.50    2.10
   2 -13   4   10.10    2.80
   2 -13   4   12.70    2.90
  -3  13  -4  386.76   14.20
  -3  13  -4  395.36   12.00
   3 -13   4  374.86   13.50
   3 -13   4  383.06   14.00
  -4  13  -4   65.49    5.90
   4 -13   4   46.70    5.00
  -5  13  -4   73.09    6.50
   5 -13   4   80.19    6.40
  -3 -12   4   22.30    3.80
   2  12  -4   65.69    5.30
   2  12  -4   79.99    6.10
  -2 -12   4   69.29    4.80
  -2 -12   4   65.69    5.70
   1  12  -4   47.90    4.70
   1  12  -4   43.40    4.20
  -1 -12   4   41.30    4.70
  -1 -12   4   44.00    4.20
   0  12  -4  150.98    7.50
   0  12  -4  126.29    6.00
   0 -12   4  139.89    7.70
   0 -12   4  127.59    6.70
  -1  12  -4  150.18    6.10
  -1  12  -4  164.98    7.50
   1 -12   4  156.28    7.60
   1 -12   4  165.48    8.30
  -2  12  -4  140.19    7.60
  -2  12  -4  141.99    6.50
  -2  12  -4  115.69    5.00
  -2  12  -4  124.49    5.10
   2 -12   4  129.39    7.40
  -3  12  -4    0.60    1.70
  -3  12  -4    0.10    1.30
   3 -12   4    1.50    1.90
   3 -12   4   -1.70    1.70
   3 -12   4    2.20    1.40
  -4  12  -4  133.59    7.60
  -4  12  -4  128.39    5.40
   4 -12   4  137.49    6.00
   4 -12   4  115.69    7.30
  -5  12  -4  136.29    8.20
   5 -12   4  144.89    6.70
   5 -12   4  142.29    8.20
  -6  12  -4   48.30    5.40
  -6  12  -4   55.09    5.50
   6 -12   4   45.80    5.40
   4  11  -4   -2.30    2.10
   4  11  -4   -2.00    2.00
  -4 -11   4    2.10    2.20
  -4 -11   4   -0.60    1.60
   3  11  -4    0.80    1.90
   3  11  -4   -0.30    1.70
  -3 -11   4   -4.00    1.20
  -3 -11   4   -1.80    1.60
   2  11  -4    1.60    2.10
   2  11  -4    5.30    2.10
  -2 -11   4    1.40    1.50
  -2 -11   4    0.50    2.00
   1  11  -4    2.40    1.50
   1  11  -4    1.40    1.90
  -1 -11   4    2.30    1.60
  -1 -11   4    1.10    1.90
   0  11  -4   39.30    4.10
   0  11  -4   34.50    3.20
   0 -11   4   31.10    4.10
   0 -11   4   36.60    3.70
  -1  11  -4  986.10   22.80
  -1  11  -4  985.20   21.20
  -1  11  -4  987.40   20.00
   1 -11   4 1007.50   24.20
   1 -11   4  958.10   23.30
  -2  11  -4   85.49    3.80
  -2  11  -4   94.99    5.10
  -2  11  -4   93.09    5.90
   2 -11   4   96.79    6.10
   2 -11   4   89.29    5.60
   2 -11   4   85.89    3.90
  -3  11  -4   24.30    2.80
  -3  11  -4   24.00    3.60
   3 -11   4   23.30    3.70
   3 -11   4   20.60    3.50
   3 -11   4   23.50    2.50
  -4  11  -4   19.40    2.40
  -4  11  -4   17.50    3.50
   4 -11   4   19.30    2.60
   4 -11   4   14.70    3.20
  -5  11  -4    7.80    2.90
   5 -11   4    3.30    2.10
   5 -11   4    4.10    1.60
  -6  11  -4    4.00    2.20
  -6  11  -4    6.80    2.60
   6 -11   4    2.00    2.20
   6 -11   4    4.10    2.10
  -7  11  -4   16.90    3.90
  -7  11  -4   14.90    3.60
   7 -11   4   13.00    3.20
   7 -11   4   13.60    3.40
   5  10  -4   74.09    6.20
   5  10  -4   73.39    6.40
   5  10  -4   71.39    6.30
  -5 -10   4   78.89    6.50
   4  10  -4   99.49    4.50
   4  10  -4   92.29    6.50
   4  10  -4  102.99    6.90
  -4 -10   4   98.39    6.70
   3  10  -4   53.39    4.80
   3  10  -4   53.29    5.00
   3  10  -4   53.39    3.10
  -3 -10   4   53.29    5.10
  -3 -10   4   50.79    3.50
   2  10  -4   98.89    5.80
   2  10  -4  113.29    6.50
  -2 -10   4  106.39    5.40
  -2 -10   4  101.89    6.20
   1  10  -4    7.20    1.90
   1  10  -4    4.50    2.00
  -1 -10   4    6.30    1.80
  -1 -10   4    4.10    2.00
   0  10  -4   27.60    2.80
   0  10  -4   28.70    3.50
   0 -10   4   19.90    3.10
   0 -10   4   28.30    3.00
  -1  10  -4   13.50    1.80
  -1  10  -4   14.80    2.50
  -1  10  -4   13.80    1.70
   1 -10   4   17.10    2.90
   1 -10   4   17.90    3.10
  -2  10  -4  307.97    8.00
  -2  10  -4  335.67    9.80
   2 -10   4  306.87   10.70
   2 -10   4  321.97   10.80
   2 -10   4  315.37    8.40
  -3  10  -4  240.48    9.50
  -3  10  -4  247.58    7.70
   3 -10   4  239.78    9.40
   3 -10   4  237.28    7.40
   3 -10   4  235.88    9.30
  -4  10  -4   34.10    4.00
  -4  10  -4   34.90    2.50
   4 -10   4   32.70    3.90
   4 -10   4   38.90    3.20
   5 -10   4  147.09    6.50
  -6  10  -4    6.20    2.50
  -6  10  -4    9.00    2.80
   6 -10   4    5.60    2.40
   6 -10   4    9.20    2.40
  -7  10  -4   15.60    3.30
  -7  10  -4   16.50    3.80
   7 -10   4   17.40    3.70
   7 -10   4   17.10    3.30
   5   9  -4   17.10    3.50
   5   9  -4   30.20    4.30
   5   9  -4   15.60    2.40
  -5  -9   4   25.30    4.00
   4   9  -4   25.20    2.50
   4   9  -4   38.50    4.80
   4   9  -4   28.80    6.30
  -4  -9   4   32.80    3.00
  -4  -9   4   37.30    4.80
   3   9  -4   82.39    5.50
   3   9  -4   77.69    5.40
   3   9  -4   71.29    3.40
  -3  -9   4   73.89    4.30
  -3  -9   4   90.29    5.80
   2   9  -4  108.39    5.60
   2   9  -4  105.69    6.00
  -2  -9   4   98.69    5.00
  -2  -9   4   95.89    5.70
   1   9  -4  891.51   20.50
  -1  -9   4  810.92   20.30
  -1  -9   4  830.62   19.40
   0   9  -4   15.70    2.00
   0   9  -4   13.40    2.40
   0  -9   4   14.50    2.60
   0  -9   4   16.10    2.40
  -1   9  -4   17.40    2.50
  -1   9  -4   15.10    1.60
  -1   9  -4   15.60    1.90
  -1   9  -4   14.40    1.60
   1  -9   4   15.30    2.80
   1  -9   4   16.00    2.60
   1  -9   4   15.60    1.60
  -2   9  -4    2.30    0.90
  -2   9  -4    3.50    1.40
   2  -9   4    2.10    1.00
   2  -9   4    4.70    1.60
   2  -9   4    2.70    1.20
  -3   9  -4   31.70    3.50
  -3   9  -4   25.00    2.50
   3  -9   4   28.90    2.50
   3  -9   4   30.10    3.30
   3  -9   4   34.90    3.40
  -4   9  -4   80.49    5.40
  -4   9  -4   86.99    3.60
   4  -9   4   83.19    5.30
   4  -9   4   80.09    4.40
  -5   9  -4  161.38    7.90
   5  -9   4  153.88    6.70
   5  -9   4  163.18    7.70
  -6   9  -4   89.79    7.30
  -6   9  -4  103.89    6.50
   6  -9   4   92.79    5.70
   6  -9   4   83.39    7.00
  -7   9  -4   63.59    5.50
  -7   9  -4   64.39    5.80
   7  -9   4   61.99    5.30
   7  -9   4   68.89    5.50
  -8   9  -4    0.80    2.20
  -8   9  -4   -1.60    1.90
   8  -9   4    1.10    2.00
   6   8  -4  112.19    7.50
   6   8  -4  106.49    7.00
  -6  -8   4  127.59    7.70
   5   8  -4   17.00    3.40
   5   8  -4   10.30    2.90
   5   8  -4    8.40    1.80
  -5  -8   4   13.90    3.20
   4   8  -4   24.30    3.60
   4   8  -4   20.00    3.30
   4   8  -4   17.90    2.10
  -4  -8   4   24.20    3.40
  -4  -8   4   25.00    3.70
   3   8  -4  312.87    8.10
   3   8  -4  315.47   10.60
   3   8  -4  305.87   10.40
  -3  -8   4  318.17    9.40
  -3  -8   4  314.57   10.70
   2   8  -4    5.20    1.70
   2   8  -4    7.30    2.10
  -2  -8   4    7.50    2.10
  -2  -8   4    5.40    1.60
   1   8  -4  139.89    5.50
   1   8  -4  135.49    6.10
  -1  -8   4  132.59    5.60
  -1  -8   4  138.29    6.20
   0   8  -4  215.78    6.60
   0  -8   4  205.78    7.20
   0  -8   4  207.88    7.60
  -1   8  -4  272.57    7.00
  -1   8  -4  263.37    6.60
  -1   8  -4  278.67    8.30
  -1   8  -4  273.47    7.00
   1  -8   4  271.37    8.90
  -2   8  -4   51.39    3.70
  -2   8  -4   52.79    3.10
   2  -8   4   57.29    2.80
   2  -8   4   49.70    3.80
   2  -8   4   52.69    3.80
  -3   8  -4   82.99    3.70
  -3   8  -4   89.89    5.00
   3  -8   4   86.29    3.90
   3  -8   4   77.99    4.70
  -4   8  -4   14.80    1.70
  -4   8  -4   16.30    2.70
   4  -8   4   16.40    2.30
   4  -8   4   17.20    2.80
  -5   8  -4  194.68    8.30
   5  -8   4  201.48    7.60
   5  -8   4  186.78    8.10
  -6   8  -4   90.09    5.90
  -6   8  -4   85.19    5.80
   6  -8   4   91.19    5.80
   6  -8   4   96.79    5.80
  -7   8  -4   50.29    5.00
  -7   8  -4   41.70    4.60
   7  -8   4   39.80    4.70
  -8   8  -4   12.80    3.30
  -8   8  -4   21.20    3.90
   8  -8   4   21.30    3.80
   7   7  -4   44.70    5.70
   7   7  -4   45.40    4.30
  -7  -7   4   57.59    5.60
   6   7  -4   92.59    6.40
   6   7  -4   82.99    5.70
   6   7  -4   78.99    4.70
  -6  -7   4   84.99    6.20
   5   7  -4  198.18    8.90
   5   7  -4  206.88    8.50
   5   7  -4  197.68    8.60
  -5  -7   4  213.98    9.10
  -5  -7   4  193.18   10.00
   4   7  -4   14.70    2.10
   4   7  -4   15.90    2.90
   4   7  -4   14.00    2.70
  -4  -7   4   18.20    2.40
  -4  -7   4   12.30    2.60
   3   7  -4  200.68    7.70
   3   7  -4  182.78    5.60
   3   7  -4  194.38    7.60
  -3  -7   4  181.58    7.50
  -3  -7   4  196.28    6.70
   2   7  -4  137.89    5.70
   2   7  -4  141.09    6.00
  -2  -7   4  124.39    5.20
  -2  -7   4  135.49    6.10
   1   7  -4    0.60    0.80
   1   7  -4    0.60    1.00
  -1  -7   4    0.20    1.00
  -1  -7   4   -0.20    0.90
   0   7  -4  246.08    6.80
   0   7  -4  245.08    7.60
   0  -7   4  247.68    8.00
   0  -7   4  243.98    7.70
  -1   7  -4  181.88    4.80
  -1   7  -4  193.58    5.20
  -1   7  -4  178.98    6.00
   1  -7   4  187.18    6.70
   1  -7   4  188.48    6.60
   1  -7   4  184.38    4.90
  -2   7  -4  560.84   13.90
  -2   7  -4  525.55   11.70
  -2   7  -4  566.64   12.50
   2  -7   4  543.15   13.70
   2  -7   4  530.45   13.60
   2  -7   4  561.44   12.00
  -3   7  -4  306.17    9.60
  -3   7  -4  306.47    7.70
   3  -7   4  309.07    8.30
   3  -7   4  309.47    9.60
  -4   7  -4   20.90    2.90
  -4   7  -4   21.70    1.70
  -4   7  -4   18.40    1.50
   4  -7   4   21.60    2.50
   4  -7   4   19.40    2.80
  -5   7  -4   10.20    2.40
   5  -7   4   12.30    2.40
   5  -7   4   11.50    2.10
  -6   7  -4   14.40    2.90
  -6   7  -4    8.90    2.60
   6  -7   4    9.40    2.50
   6  -7   4    7.60    2.40
  -7   7  -4    1.30    1.90
  -7   7  -4    2.90    1.90
   7  -7   4    3.40    2.20
  -8   7  -4   25.60    4.00
  -8   7  -4   28.90    4.60
   8  -7   4   33.30    4.60
   7   6  -4   18.00    3.30
   7   6  -4   17.30    2.80
   7   6  -4   15.40    3.40
  -7  -6   4   13.90    3.40
   6   6  -4  150.38    7.20
   6   6  -4  142.99    6.20
   6   6  -4  145.89    7.80
  -6  -6   4  147.69    7.80
  -6  -6   4  132.39    5.80
   5   6  -4  730.03   18.30
   5   6  -4  704.73   16.40
   5   6  -4  697.33   18.80
  -5  -6   4  691.43   18.60
  -5  -6   4  706.43   16.50
   4   6  -4   14.90    2.70
   4   6  -4   18.20    2.00
   4   6  -4   14.00    2.50
  -4  -6   4   19.70    2.40
  -4  -6   4   20.70    3.00
   3   6  -4  147.89    6.50
   3   6  -4  160.08    6.40
   3   6  -4  145.89    4.70
  -3  -6   4  151.18    5.60
  -3  -6   4  141.89    4.70
  -3  -6   4  158.38    6.40
   2   6  -4  280.27    8.30
   2   6  -4  271.57    8.50
  -2  -6   4  282.47    8.00
  -2  -6   4  270.67    8.60
   1   6  -4  190.38    6.50
   1   6  -4  195.58    6.10
  -1  -6   4  192.88    6.30
  -1  -6   4  203.18    6.80
   0   6  -4   56.79    2.50
   0   6  -4   60.09    2.70
   0   6  -4   56.59    3.20
   0  -6   4   55.99    2.60
   0  -6   4   57.39    3.40
   0  -6   4   55.79    3.20
  -1   6  -4    1.40    0.50
  -1   6  -4   -0.60    0.60
  -1   6  -4    1.10    0.90
  -1   6  -4    0.60    0.50
   1  -6   4    1.80    1.20
   1  -6   4    0.90    1.00
   1  -6   4    1.70    0.60
  -2   6  -4  156.68    4.70
  -2   6  -4  157.88    4.90
  -2   6  -4  170.28    6.10
   2  -6   4  163.28    4.80
   2  -6   4  160.28    5.90
   2  -6   4  152.68    5.80
   2  -6   4  161.38    5.60
  -3   6  -4  777.02   15.40
  -3   6  -4  772.22   17.60
   3  -6   4  750.42   15.30
   3  -6   4  784.12   16.50
   3  -6   4  770.02   17.60
  -4   6  -4   27.10    3.00
   4  -6   4   28.30    2.70
   4  -6   4   23.80    3.50
  -5   6  -4   55.69    4.20
   5  -6   4   66.09    4.20
   5  -6   4   55.49    4.10
  -6   6  -4   33.50    3.80
  -6   6  -4   29.90    3.50
   6  -6   4   35.50    3.60
   6  -6   4   36.30    3.80
  -7   6  -4   34.50    7.20
  -7   6  -4   30.10    4.00
   7  -6   4   32.30    4.30
  -8   6  -4   40.40    5.30
   8  -6   4   41.80    4.80
   8   5  -4   45.60    4.60
   8   5  -4   58.19    5.80
   8   5  -4   49.80    4.80
  -8  -5   4   42.10    4.70
   7   5  -4   42.10    4.80
   7   5  -4   32.80    3.80
   7   5  -4   44.60    4.20
  -7  -5   4   33.30    3.20
  -7  -5   4   40.30    4.50
   6   5  -4    6.90    2.10
   6   5  -4    9.20    2.00
   6   5  -4    9.10    2.40
  -6  -5   4    6.30    2.20
   5   5  -4    3.70    1.60
   5   5  -4    6.40    1.70
   5   5  -4    2.90    1.80
  -5  -5   4    4.80    1.50
  -5  -5   4    4.30    2.00
   4   5  -4  434.56   12.40
   4   5  -4  441.16   12.00
   4   5  -4  439.46   10.60
  -4  -5   4  440.86   12.50
  -4  -5   4  446.36   11.30
   3   5  -4    4.40    1.10
   3   5  -4    7.30    1.70
   3   5  -4    5.60    1.50
  -3  -5   4    6.30    1.50
  -3  -5   4    5.10    1.30
  -3  -5   4    7.50    1.20
   2   5  -4  804.42   17.50
   2   5  -4  786.22   17.20
  -2  -5   4  790.82   17.60
  -2  -5   4  802.02   17.00
   1   5  -4  967.20   19.00
   1   5  -4  949.11   19.60
  -1  -5   4  925.31   18.90
  -1  -5   4  971.20   19.90
  -1  -5   4  925.31   19.40
   0   5  -4  257.47    6.10
   0   5  -4  252.17    6.90
   0  -5   4  240.78    5.90
   0  -5   4  249.28    7.20
   0  -5   4  245.18    7.10
  -1   5  -4  154.78    4.00
  -1   5  -4  158.78    4.90
   1  -5   4  152.98    4.70
   1  -5   4  155.88    5.30
   1  -5   4  153.68    5.30
   1  -5   4  157.88    4.00
  -2   5  -4   33.60    2.00
  -2   5  -4   29.70    2.50
  -2   5  -4   31.60    1.90
   2  -5   4   32.30    2.00
   2  -5   4   32.80    2.50
   2  -5   4   34.10    2.60
   2  -5   4   30.10    1.90
  -3   5  -4  128.79    5.20
  -3   5  -4  123.19    3.80
   3  -5   4  110.59    4.00
   3  -5   4  120.19    4.60
   3  -5   4  130.99    5.10
  -4   5  -4   97.49    4.80
   4  -5   4   95.29    4.50
   4  -5   4   89.99    4.50
  -5   5  -4   13.80    2.50
   5  -5   4   10.50    2.10
   5  -5   4   12.80    2.50
  -6   5  -4  137.29    6.50
  -6   5  -4  152.68    7.10
   6  -5   4  144.89    6.90
   6  -5   4  142.59    4.90
   6  -5   4  145.99    6.50
  -7   5  -4    2.30    1.90
  -7   5  -4    0.40    1.70
   7  -5   4   -2.40    1.00
   7  -5   4   -0.10    1.60
  -8   5  -4    4.20    2.50
  -8   5  -4    1.40    1.80
   8  -5   4    7.10    2.50
   8  -5   4    0.20    1.40
   8   4  -4  216.78   10.40
   8   4  -4  240.28    9.60
   8   4  -4  218.98    8.80
  -8  -4   4  238.08   10.80
   7   4  -4  381.96   13.60
   7   4  -4  400.86   12.30
   7   4  -4  403.86   12.10
  -7  -4   4  404.36   11.50
  -7  -4   4  397.96   13.70
   6   4  -4   24.20    2.90
   6   4  -4   23.30    3.50
   6   4  -4   28.00    3.00
  -6  -4   4   23.80    3.60
  -6  -4   4   22.40    2.70
   5   4  -4  471.75   12.90
   5   4  -4  486.55   13.80
   5   4  -4  494.45   12.40
  -5  -4   4  517.15   12.60
  -5  -4   4  492.25   13.80
   4   4  -4   24.80    2.20
   4   4  -4   28.50    3.80
   4   4  -4   23.00    2.50
  -4  -4   4   25.10    3.60
  -4  -4   4   26.70    2.40
   3   4  -4    9.50    1.70
   3   4  -4    9.20    1.70
   3   4  -4   10.00    1.30
  -3  -4   4    9.20    1.80
  -3  -4   4   12.10    1.40
  -3  -4   4    9.00    1.60
   2   4  -4   25.20    1.50
   2   4  -4   26.40    2.30
   2   4  -4   27.60    2.30
  -2  -4   4   25.40    2.30
  -2  -4   4   27.80    2.20
   1   4  -4  384.76    9.20
   1   4  -4  388.56    8.80
   1   4  -4  375.56    9.10
  -1  -4   4  361.46    9.00
  -1  -4   4  386.86    9.30
  -1  -4   4  377.66    8.60
   0   4  -4  295.67    7.50
   0   4  -4  294.07    7.30
   0   4  -4  299.37    6.40
   0  -4   4  292.47    6.40
   0  -4   4  281.97    7.10
   0  -4   4  290.57    7.50
   0  -4   4  272.27    7.40
  -1   4  -4  323.27    8.30
  -1   4  -4  302.27    8.70
  -1   4  -4  317.07    6.70
   1  -4   4  323.27    8.10
   1  -4   4  315.97    8.00
   1  -4   4  313.97    6.70
   1  -4   4  311.67    7.30
  -2   4  -4   60.09    2.60
  -2   4  -4   55.59    2.40
  -2   4  -4   57.19    3.10
   2  -4   4   56.19    2.30
   2  -4   4   56.19    3.00
   2  -4   4   60.19    2.70
  -3   4  -4  143.29    5.40
  -3   4  -4  149.29    4.10
   3  -4   4  145.59    4.00
   3  -4   4  147.69    5.10
   3  -4   4  150.78    5.40
  -4   4  -4   15.70    2.40
   4  -4   4   15.70    2.20
   4  -4   4   13.90    1.20
   4  -4   4   14.70    2.10
  -5   4  -4    1.10    0.80
  -5   4  -4    1.20    1.40
  -5   4  -4    2.90    1.40
   5  -4   4    1.30    1.30
   5  -4   4    1.00    1.30
   5  -4   4    2.30    0.90
  -6   4  -4    6.00    2.10
  -6   4  -4    9.00    1.90
   6  -4   4    5.80    2.00
   6  -4   4    9.10    1.50
  -7   4  -4   98.09    5.40
  -7   4  -4  104.59    6.40
   7  -4   4   89.89    4.60
   7  -4   4   98.69    6.30
  -8   4  -4    2.10    1.70
  -8   4  -4    4.20    2.40
   8  -4   4    2.40    1.60
   8  -4   4    6.60    2.40
   8   3  -4    7.20    2.60
   8   3  -4   -0.60    1.50
   8   3  -4    0.90    1.80
  -8  -3   4   -2.30    1.30
  -8  -3   4    1.30    2.10
   7   3  -4   60.69    4.10
   7   3  -4   60.19    5.20
   7   3  -4   70.39    4.70
  -7  -3   4   66.59    6.20
  -7  -3   4   68.59    4.30
   6   3  -4  241.98    9.30
   6   3  -4  244.58    8.00
   6   3  -4  234.98    8.20
  -6  -3   4  257.77    8.30
  -6  -3   4  245.78    9.40
   5   3  -4   12.70    2.30
   5   3  -4    8.80    1.70
   5   3  -4    7.10    1.70
  -5  -3   4    9.80    2.10
  -5  -3   4    9.00    1.70
   4   3  -4  837.22   18.80
   4   3  -4  830.72   17.40
   4   3  -4  855.91   18.00
  -4  -3   4  841.42   18.00
  -4  -3   4  796.42   18.60
   3   3  -4  120.59    4.60
   3   3  -4  119.39    4.80
   3   3  -4  122.29    4.00
  -3  -3   4  114.79    4.40
  -3  -3   4  122.59    4.80
  -3  -3   4  118.49    3.80
   2   3  -4  223.88    6.30
   2   3  -4  226.28    5.20
   2   3  -4  233.48    6.40
   2   3  -4  240.48    6.60
  -2  -3   4  226.08    6.50
  -2  -3   4  230.88    6.40
  -2  -3   4  237.08    6.50
  -2  -3   4  231.28    5.20
   1   3  -4  448.46   10.00
   1   3  -4  454.45    9.60
   1   3  -4  422.76    9.90
   1   3  -4  459.75   10.10
  -1  -3   4  466.85   10.10
  -1  -3   4  467.35    9.70
  -1  -3   4  436.16   10.00
  -1  -3   4  447.96    9.90
   0   3  -4   70.59    2.20
   0   3  -4   69.89    2.90
   0   3  -4   74.49    3.00
   0  -3   4   70.29    2.20
   0  -3   4   68.99    3.30
   0  -3   4   71.69    3.60
  -1   3  -4  374.66    7.90
  -1   3  -4  383.16    8.30
  -1   3  -4  399.16    8.80
  -1   3  -4  388.56    8.80
   1  -3   4  376.96    8.80
   1  -3   4  385.66    7.90
   1  -3   4  379.96    8.30
   1  -3   4  384.86    8.90
  -2   3  -4  337.97    8.00
  -2   3  -4  358.46    8.60
  -2   3  -4  335.67    8.40
  -2   3  -4  350.96    7.70
  -2   3  -4  348.57    8.30
   2  -3   4  358.86    8.50
   2  -3   4  346.67    7.60
   2  -3   4  355.96    8.30
  -3   3  -4  630.34   13.80
  -3   3  -4  588.14   12.00
   3  -3   4  595.84   11.60
   3  -3   4  621.34   13.40
   3  -3   4  591.24   13.40
   3  -3   4  596.14   12.00
  -4   3  -4   27.60    1.80
  -4   3  -4   25.80    1.70
  -4   3  -4   25.30    2.60
   4  -3   4   24.40    1.70
   4  -3   4   28.40    2.70
   4  -3   4   26.40    2.30
  -5   3  -4   84.79    4.70
  -5   3  -4   87.99    4.30
  -5   3  -4   81.59    3.20
   5  -3   4   76.39    3.00
   5  -3   4   89.59    4.40
   5  -3   4   85.19    3.70
   5  -3   4   85.49    4.70
  -6   3  -4    0.30    1.50
  -6   3  -4   -0.10    1.20
   6  -3   4    0.40    1.00
   6  -3   4   -0.80    1.50
  -7   3  -4    0.80    1.80
  -7   3  -4   -1.70    1.10
   7  -3   4    0.70    1.20
   7  -3   4    0.90    1.70
  -8   3  -4   54.29    5.40
  -8   3  -4   44.50    3.90
   8  -3   4   35.90    3.80
   8  -3   4   43.20    5.00
  -9  -2   4   83.09    5.50
   8   2  -4    1.70    2.20
   8   2  -4    0.40    1.40
  -8  -2   4   -1.70    1.20
  -8  -2   4    1.10    2.00
   7   2  -4  177.28    8.10
   7   2  -4  172.58    7.50
   7   2  -4  172.58    6.40
  -7  -2   4  175.68    8.20
  -7  -2   4  170.08    7.10
   6   2  -4   27.70    2.60
   6   2  -4   31.70    3.50
   6   2  -4   31.30    3.10
  -6  -2   4   25.30    3.30
  -6  -2   4   28.50    2.80
   5   2  -4   34.30    3.20
   5   2  -4   29.60    2.50
   5   2  -4   33.30    2.90
  -5  -2   4   35.10    3.20
  -5  -2   4   32.70    2.80
   4   2  -4   58.49    3.10
   4   2  -4   56.89    3.50
   4   2  -4   60.39    3.20
  -4  -2   4   54.69    3.40
  -4  -2   4   58.99    3.30
   3   2  -4  213.28    5.70
   3   2  -4  221.28    6.00
   3   2  -4  207.78    6.40
  -3  -2   4  215.08    6.20
  -3  -2   4  199.18    5.50
  -3  -2   4  205.48    6.40
   2   2  -4   53.49    2.60
   2   2  -4   57.89    2.80
   2   2  -4   48.20    2.60
   2   2  -4   54.79    2.10
   2   2  -4   54.29    2.60
  -2  -2   4   56.89    2.70
  -2  -2   4   56.69    2.70
  -2  -2   4   53.79    2.00
  -2  -2   4   52.49    2.50
   1   2  -4  982.30   18.60
   1   2  -4  957.20   18.80
   1   2  -4 1013.90   19.10
   1   2  -4 1003.40   19.00
  -1  -2   4 1008.60   19.10
  -1  -2   4  985.10   18.90
  -1  -2   4 1009.60   18.70
   0   2  -4   10.90    1.00
   0   2  -4    9.10    1.20
   0   2  -4   11.90    1.40
   0   2  -4   11.80    1.30
   0  -2   4    7.80    1.20
   0  -2   4   11.30    1.30
   0  -2   4   10.30    1.00
   0  -2   4    8.40    1.10
  -1   2  -4    1.20    0.80
  -1   2  -4    1.20    0.80
  -1   2  -4    1.00    0.70
  -1   2  -4    1.40    0.80
  -1   2  -4    1.00    0.70
   1  -2   4    1.60    0.80
   1  -2   4    1.50    0.80
   1  -2   4    2.00    0.80
   1  -2   4    1.60    0.70
  -2   2  -4    1.70    0.80
  -2   2  -4    0.80    1.10
  -2   2  -4    1.00    0.90
  -2   2  -4    1.10    0.60
   2  -2   4    0.60    0.50
   2  -2   4    0.60    0.80
   2  -2   4    1.50    0.50
   2  -2   4    0.60    0.60
   2  -2   4    1.30    0.80
   2  -2   4    1.00    0.70
  -3   2  -4  571.44   12.30
  -3   2  -4  586.74   13.00
  -3   2  -4  584.64   11.70
  -3   2  -4  598.94   11.90
   3  -2   4  567.34   13.10
   3  -2   4  579.64   11.60
   3  -2   4  556.34   11.80
   3  -2   4  598.14   12.50
   3  -2   4  574.14   11.70
  -4   2  -4   20.30    1.90
  -4   2  -4   21.00    1.70
  -4   2  -4   20.80    1.70
  -4   2  -4   19.00    2.50
   4  -2   4   23.50    1.90
   4  -2   4   22.00    1.70
   4  -2   4   24.00    2.50
   4  -2   4   21.70    1.70
   4  -2   4   19.30    2.00
  -5   2  -4   19.00    2.80
  -5   2  -4   19.30    1.80
  -5   2  -4   20.00    2.10
   5  -2   4   16.20    2.50
   5  -2   4   18.90    1.70
   5  -2   4   21.20    2.20
  -6   2  -4   31.10    2.20
  -6   2  -4   30.50    3.80
  -6   2  -4   29.30    2.70
   6  -2   4   27.20    3.60
   6  -2   4   35.50    3.10
  -7   2  -4  132.99    7.20
  -7   2  -4  144.29    4.80
   7  -2   4  146.89    7.70
  -8   2  -4   42.80    4.70
   8  -2   4   38.20    4.20
   8  -2   4   42.60    5.00
   9   1  -4   60.19    5.40
   9   1  -4   75.69    6.10
  -9  -1   4   75.49    6.20
  -9  -1   4   66.49    5.20
   8   1  -4  175.38    8.30
   8   1  -4  152.68    7.90
  -8  -1   4  167.98    7.30
  -8  -1   4  162.48    8.40
   7   1  -4    0.70    1.10
   7   1  -4    1.90    1.50
   7   1  -4    3.90    1.80
  -7  -1   4    1.50    1.70
  -7  -1   4    1.30    1.40
   6   1  -4   95.39    4.20
   6   1  -4  100.09    5.50
   6   1  -4  105.79    5.30
  -6  -1   4  101.09    5.00
  -6  -1   4   99.69    5.40
   5   1  -4   17.20    2.50
   5   1  -4   17.00    2.30
   5   1  -4   17.50    1.80
  -5  -1   4   22.00    2.30
  -5  -1   4   20.10    2.70
   4   1  -4  245.48    7.10
   4   1  -4  252.67    6.60
   4   1  -4  245.38    7.50
   4   1  -4  232.28    6.30
  -4  -1   4  256.17    7.30
  -4  -1   4  244.08    7.50
   3   1  -4  106.99    3.90
   3   1  -4  111.89    3.70
   3   1  -4  111.79    3.80
   3   1  -4  109.79    4.20
  -3  -1   4  104.59    3.60
  -3  -1   4  105.59    3.60
  -3  -1   4  109.29    4.20
   2   1  -4   19.70    1.60
   2   1  -4   18.60    1.40
   2   1  -4   19.10    2.10
   2   1  -4   16.20    1.90
   2   1  -4   17.70    1.70
  -2  -1   4   21.20    1.60
  -2  -1   4   20.00    1.50
  -2  -1   4   17.60    1.40
  -2  -1   4   23.40    1.80
   1   1  -4 1731.93   31.00
   1   1  -4 1734.23   30.70
   1   1  -4 1678.23   31.20
   1   1  -4 1750.22   30.30
   1   1  -4 1727.73   30.90
  -1  -1   4 1747.93   30.80
  -1  -1   4 1724.03   30.20
  -1  -1   4 1757.72   31.30
  -1  -1   4 1658.03   30.90
   0   1  -4 1784.32   31.50
   0   1  -4 1790.12   31.00
   0   1  -4 1711.43   31.40
   0   1  -4 1771.42   30.90
   0   1  -4 1729.83   30.90
   0  -1   4 1724.43   30.90
   0  -1   4 1787.92   30.90
   0  -1   4 1706.93   31.40
   0  -1   4 1747.23   31.50
   0  -1   4 1783.42   31.00
  -1   1  -4  594.54   11.60
  -1   1  -4  586.54   11.50
  -1   1  -4  597.74   11.20
  -1   1  -4  598.94   11.80
  -1   1  -4  583.94   11.80
  -1   1  -4  580.84   11.60
   1  -1   4  598.64   11.80
   1  -1   4  623.14   11.70
   1  -1   4  582.04   11.50
   1  -1   4  613.14   12.00
   1  -1   4  587.34   11.20
  -2   1  -4   69.39    2.50
  -2   1  -4   71.89    3.00
  -2   1  -4   83.29    3.60
  -2   1  -4   72.29    2.80
   2  -1   4   65.99    3.20
   2  -1   4   72.49    3.20
   2  -1   4   73.39    2.60
   2  -1   4   75.49    2.70
   2  -1   4   74.89    2.80
   2  -1   4   74.99    2.70
  -3   1  -4   84.89    3.60
  -3   1  -4   94.59    3.40
  -3   1  -4   91.69    3.30
  -3   1  -4   92.89    3.90
   3  -1   4   91.79    4.10
   3  -1   4   95.39    3.50
   3  -1   4   94.09    3.30
   3  -1   4   92.59    3.30
   3  -1   4   89.29    3.30
  -4   1  -4   19.10    1.60
  -4   1  -4   22.10    1.90
  -4   1  -4   21.10    1.80
  -4   1  -4   23.90    2.40
   4  -1   4   19.20    2.00
   4  -1   4   18.80    2.40
   4  -1   4   17.40    2.00
  -5   1  -4    1.30    1.00
  -5   1  -4   -0.20    1.50
  -5   1  -4    1.90    0.90
   5  -1   4    0.20    1.30
   5  -1   4    1.40    1.00
  -6   1  -4   88.79    5.20
  -6   1  -4   81.49    3.90
  -6   1  -4   88.89    3.90
   6  -1   4   83.59    5.40
   6  -1   4   83.69    4.60
  -7   1  -4  205.78    8.70
  -7   1  -4  210.78    6.50
  -7   1  -4  200.88    6.90
   7  -1   4  204.68   12.30
   7  -1   4  205.18    8.10
  -8   1  -4   -1.60    1.20
  -8   1  -4    1.90    2.10
   8  -1   4   -0.40    1.90
   8  -1   4   -0.40    1.30
   8  -1   4    4.00    2.40
   9   0  -4   40.00    4.50
   9   0  -4   45.70    5.10
  -9   0   4   35.10    4.70
  -9   0   4   29.60    4.00
   8   0  -4   79.89    5.80
   8   0  -4   83.19    5.70
  -8   0   4   85.19    6.00
  -8   0   4   80.49    5.20
   7   0  -4   55.99    3.00
   7   0  -4   60.39    4.50
   7   0  -4   55.29    4.60
  -7   0   4   61.79    4.70
  -7   0   4   58.99    4.10
   6   0  -4    4.30    1.80
   6   0  -4    2.20    0.90
   6   0  -4    2.20    1.40
  -6   0   4    2.30    1.60
  -6   0   4    0.90    1.10
   5   0  -4  119.09    3.90
   5   0  -4  122.39    5.10
   5   0  -4  116.09    5.20
   5   0  -4  121.79    4.00
  -5   0   4  123.59    5.20
  -5   0   4  118.49    5.30
   4   0  -4  441.66   10.90
   4   0  -4  419.96    9.40
   4   0  -4  434.56   10.60
  -4   0   4  447.66   10.80
  -4   0   4  424.26   10.80
  -4   0   4  457.45    9.70
   3   0  -4  171.08    5.10
   3   0  -4  164.98    4.40
   3   0  -4  169.28    5.00
   3   0  -4  166.38    5.30
   3   0  -4  169.88    5.20
  -3   0   4  155.18    4.30
  -3   0   4  169.98    5.30
  -3   0   4  169.88    5.10
  -3   0   4  156.48    4.70
   2   0  -4   32.30    1.80
   2   0  -4   33.90    1.90
   2   0  -4   33.90    1.90
   2   0  -4   34.80    2.20
  -2   0   4   32.20    1.70
  -2   0   4   33.30    1.90
  -2   0   4   33.90    2.20
   1   0  -4    0.30    0.60
   1   0  -4    0.40    0.70
   1   0  -4    0.70    0.70
   1   0  -4    1.00    0.60
   1   0  -4    1.20    0.70
  -1   0   4    0.30    0.70
  -1   0   4    0.90    0.80
  -1   0   4    0.40    0.60
  -1   0   4    0.80    0.70
  -1   0   4    1.00    0.60
   0   0  -4    2.70    0.80
   0   0  -4    1.50    0.90
   0   0  -4    3.90    0.80
   0   0  -4    4.40    0.90
   0   0   4    4.10    0.90
   0   0   4    3.70    0.80
   0   0   4    3.60    0.80
   0   0   4    3.30    0.80
   0   0   4    3.10    0.90
  -1   0  -4 1657.33   30.70
  -1   0  -4 1678.03   29.80
  -1   0  -4 1708.73   30.10
  -1   0  -4 1746.53   30.50
  -1   0  -4 1684.63   30.90
   1   0   4 1733.63   31.00
   1   0   4 1670.13   30.40
   1   0   4 1676.63   30.70
   1   0   4 1692.43   29.80
   1   0   4 1676.83   30.00
  -2   0  -4    4.90    0.70
  -2   0  -4    5.70    1.20
  -2   0  -4    5.00    1.10
  -2   0  -4    4.20    1.00
   2   0   4    5.70    0.80
   2   0   4    4.70    1.00
   2   0   4    3.90    1.10
   2   0   4    4.90    1.20
   2   0   4    5.50    1.20
   2   0   4    5.50    1.20
  -3   0  -4   66.79    3.00
  -3   0  -4   66.09    2.30
  -3   0  -4   67.89    3.30
  -3   0  -4   64.49    2.40
   3   0   4   60.39    3.20
   3   0   4   70.59    3.70
   3   0   4   68.69    3.20
  -4   0  -4  161.58    4.60
  -4   0  -4  166.78    5.30
  -4   0  -4  144.19    5.30
  -4   0  -4  169.88    6.00
   4   0   4  169.08    6.40
   4   0   4  166.88    5.80
  -5   0  -4   63.99    2.90
  -5   0  -4   72.49    3.10
  -5   0  -4   72.19    4.30
  -5   0  -4   71.89    3.50
   5   0   4   76.39    4.20
   5   0   4   70.69    4.50
  -6   0  -4    4.70    1.40
  -6   0  -4    4.70    1.80
  -6   0  -4    3.30    1.20
   6   0   4    6.00    2.20
   6   0   4    5.50    1.80
  -7   0  -4    0.90    1.10
  -7   0  -4    0.80    1.90
  -7   0  -4   -0.70    0.90
   7   0   4    1.80    1.90
   7   0   4   -1.90    1.70
  -8   0  -4    3.90    2.20
  -8   0  -4    6.00    1.80
   8   0   4    3.40    2.50
   8   0   4    5.90    2.10
   9  -1  -4    0.80    2.00
   9  -1  -4   -0.10    1.90
  -9   1   4    0.10    1.50
  -9   1   4   -0.10    2.10
   8  -1  -4   21.20    3.40
   8  -1  -4   20.60    3.40
  -8   1   4   19.60    3.20
  -8   1   4   19.60    4.30
   7  -1  -4   36.20    3.70
   7  -1  -4   28.80    2.00
   7  -1  -4   32.20    3.50
  -7   1   4   33.00    3.50
  -7   1   4   34.10    3.80
   6  -1  -4   58.69    4.10
   6  -1  -4   56.09    4.10
   6  -1  -4   61.79    2.60
   6  -1  -4   56.89    2.50
  -6   1   4   61.49    4.20
   5  -1  -4    4.10    1.40
   5  -1  -4    1.70    0.70
   5  -1  -4    2.00    1.40
   5  -1  -4    2.10    0.80
  -5   1   4    4.50    1.40
  -5   1   4    3.20    1.30
   4  -1  -4  514.35   10.40
   4  -1  -4  521.45   12.20
   4  -1  -4  516.15   12.20
   4  -1  -4  515.35   10.40
  -4   1   4  520.95   12.20
  -4   1   4  527.45   10.50
  -4   1   4  532.55   12.40
   3  -1  -4 1040.80   20.70
   3  -1  -4 1071.99   20.70
   3  -1  -4 1069.29   21.90
   3  -1  -4 1049.30   20.50
   3  -1  -4 1064.29   19.40
  -3   1   4 1017.80   20.50
  -3   1   4 1029.10   20.70
  -3   1   4 1053.69   20.90
  -3   1   4 1037.00   19.30
  -3   1   4 1083.29   20.60
   2  -1  -4  236.28    6.80
   2  -1  -4  236.18    6.10
   2  -1  -4  237.48    5.60
   2  -1  -4  251.47    5.50
   2  -1  -4  240.18    6.70
  -2   1   4  236.58    5.60
  -2   1   4  237.18    5.40
  -2   1   4  241.68    6.10
  -2   1   4  269.47    8.00
  -2   1   4  235.08    6.70
   1  -1  -4 1152.98   20.90
   1  -1  -4 1123.49   21.00
   1  -1  -4 1135.19   21.10
   1  -1  -4 1180.38   21.30
  -1   1   4 1133.59   21.00
  -1   1   4 1123.79   20.80
  -1   1   4 1116.79   21.20
  -1   1   4 1115.69   21.10
   0  -1  -4  102.89    3.30
   0  -1  -4  104.49    3.30
   0  -1  -4   98.49    2.70
   0   1   4  101.49    3.30
   0   1   4   94.89    3.20
   0   1   4  100.69    2.70
   0   1   4   99.79    3.30
   0   1   4  102.49    3.50
  -1  -1  -4   51.89    3.10
  -1  -1  -4   57.69    2.70
  -1  -1  -4   50.79    2.60
  -1  -1  -4   53.89    2.00
   1   1   4   54.29    2.50
   1   1   4   51.89    1.90
   1   1   4   56.89    2.80
  -2  -1  -4    3.50    1.00
  -2  -1  -4    3.50    1.00
   2   1   4    4.70    1.20
   2   1   4    4.80    1.20
   2   1   4    3.90    1.00
   2   1   4    4.20    1.00
  -3  -1  -4   38.20    2.50
  -3  -1  -4   38.40    2.60
   3   1   4   41.10    2.70
   3   1   4   40.00    2.90
  -4  -1  -4  453.05   11.60
  -4  -1  -4  443.26   11.00
   4   1   4  454.05   11.80
   4   1   4  457.15   12.30
  -5  -1  -4  277.07    8.20
  -5  -1  -4  279.17    9.10
   5   1   4  280.37    9.60
   5   1   4  281.37    9.10
  -6  -1  -4   24.20    3.40
  -6  -1  -4   29.30    2.80
   6   1   4   23.60    3.30
   6   1   4   20.60    3.40
  -7  -1  -4  114.49    6.50
  -7  -1  -4  113.49    5.20
   7   1   4  117.09    6.70
   7   1   4  105.39    6.70
  -8  -1  -4   12.60    2.40
  -8  -1  -4    8.70    3.00
   8   1   4   17.90    3.40
   8   1   4   17.40    3.80
   9  -2  -4   13.80    3.20
   9  -2  -4    6.40    2.30
  -9   2   4    8.70    3.00
  -9   2   4   13.60    3.50
   8  -2  -4   13.60    2.80
   8  -2  -4   21.50    3.40
  -8   2   4   15.40    2.90
   7  -2  -4   63.09    4.80
   7  -2  -4   54.29    4.30
  -7   2   4   58.39    4.40
  -7   2   4   57.09    4.50
   6  -2  -4   74.99    5.30
   6  -2  -4   87.09    4.90
  -6   2   4   83.79    4.70
  -6   2   4   77.59    4.60
   5  -2  -4    3.20    1.40
   5  -2  -4    4.00    1.30
  -5   2   4    4.40    1.50
  -5   2   4    4.80    1.50
   4  -2  -4  201.58    6.40
   4  -2  -4  201.18    6.50
  -4   2   4  213.68    6.70
  -4   2   4  203.38    6.40
   3  -2  -4  133.89    4.60
   3  -2  -4  129.99    4.50
   3  -2  -4  126.29    4.20
   3  -2  -4  135.89    3.40
  -3   2   4  128.39    4.20
  -3   2   4  132.29    4.70
  -3   2   4  132.89    3.40
  -3   2   4  128.59    4.70
   2  -2  -4  899.41   17.60
   2  -2  -4  906.51   17.70
   2  -2  -4  909.71   16.70
   2  -2  -4  905.21   16.80
   2  -2  -4  869.71   17.60
  -2   2   4  886.91   16.70
  -2   2   4  892.61   17.70
  -2   2   4  923.41   16.90
  -2   2   4  881.11   17.50
  -2   2   4  861.11   17.50
   1  -2  -4 2154.08   37.00
   1  -2  -4 2003.70   37.40
   1  -2  -4 2041.70   36.80
   1  -2  -4 2056.09   37.50
  -1   2   4 2037.60   36.90
  -1   2   4 2077.09   36.90
   0  -2  -4  316.47    6.40
   0  -2  -4  329.57    8.50
   0   2   4  314.77    7.30
   0   2   4  301.77    8.50
   0   2   4  322.57    7.60
   0   2   4  299.37    7.40
   0   2   4  315.77    6.40
  -1  -2  -4    0.90    0.70
  -1  -2  -4    2.70    1.00
  -1  -2  -4    1.80    0.90
  -1  -2  -4    1.40    0.80
   1   2   4    2.20    0.60
   1   2   4    1.10    0.70
   1   2   4    1.80    1.00
   1   2   4    1.50    0.70
  -2  -2  -4  306.77    7.50
  -2  -2  -4  315.37    8.10
   2   2   4  316.77    8.50
   2   2   4  306.57    7.40
   2   2   4  314.67    8.40
  -3  -2  -4    9.20    1.50
  -3  -2  -4    8.60    1.50
   3   2   4    6.50    1.60
   3   2   4    6.40    1.50
  -4  -2  -4  171.88    6.10
  -4  -2  -4  171.78    6.30
   4   2   4  168.08    6.70
   4   2   4  170.58    6.60
  -5  -2  -4   15.60    2.50
  -5  -2  -4   17.20    2.30
   5   2   4   19.50    2.90
   5   2   4   16.30    2.90
  -6  -2  -4    3.10    1.80
  -6  -2  -4    5.20    1.80
   6   2   4    5.10    2.20
   6   2   4    8.60    2.60
  -7  -2  -4  232.68   13.10
  -7  -2  -4  236.58    8.60
   7   2   4  245.38   11.80
   7   2   4  237.58   10.30
  -8  -2  -4    3.40    2.10
  -8  -2  -4    5.80    2.70
   8   2   4   -0.90    1.80
   8   2   4    1.70    2.00
   8   2   4    2.30    2.30
   9  -3  -4   37.30    4.70
   9  -3  -4   39.90    5.10
  -9   3   4   35.10    4.60
  -9   3   4   41.70    4.50
   8  -3  -4    7.30    2.20
   8  -3  -4    5.70    2.90
  -8   3   4    9.80    2.40
  -8   3   4    9.90    3.40
   7  -3  -4  139.99    6.90
   7  -3  -4  137.99    6.50
  -7   3   4  147.39    7.00
  -7   3   4  133.19    6.50
   6  -3  -4  112.79    6.00
   6  -3  -4  100.39    5.40
  -6   3   4  114.69    5.60
  -6   3   4  117.99    5.70
   5  -3  -4  119.79    5.40
   5  -3  -4  118.09    4.90
  -5   3   4  120.59    5.40
  -5   3   4  116.09    5.10
   4  -3  -4   20.70    2.20
   4  -3  -4   21.60    2.10
  -4   3   4   18.20    2.10
  -4   3   4   19.40    2.20
   3  -3  -4   80.79    3.50
   3  -3  -4   83.59    3.30
   3  -3  -4   82.39    3.70
   3  -3  -4   82.99    2.50
  -3   3   4   84.19    2.50
  -3   3   4   79.69    3.70
  -3   3   4   82.09    3.30
   2  -3  -4    3.40    1.10
   2  -3  -4    3.40    0.90
   2  -3  -4    4.00    1.10
   2  -3  -4    3.60    0.80
   2  -3  -4    3.90    0.90
  -2   3   4    4.50    0.90
  -2   3   4    4.30    0.90
  -2   3   4    4.00    0.80
  -2   3   4    3.00    0.90
  -2   3   4    3.70    0.90
  -2   3   4    4.00    1.10
  -2   3   4    4.70    1.00
   1  -3  -4   12.60    1.60
   1  -3  -4   12.70    1.10
   1  -3  -4   10.60    1.50
  -1   3   4   13.80    1.20
  -1   3   4   12.90    1.40
  -1   3   4   13.40    1.50
  -1   3   4   12.40    1.50
  -1   3   4   12.50    1.10
  -1   3   4   14.30    1.40
  -1   3   4   11.80    1.10
   0  -3  -4  535.15   11.80
   0  -3  -4  539.55   11.70
   0  -3  -4  553.44   10.60
   0   3   4  515.05   11.80
   0   3   4  555.54   10.60
   0   3   4  520.45   11.50
   0   3   4  549.54   10.50
   0   3   4  532.25   12.00
   0   3   4  546.75   11.90
   0   3   4  557.94   10.50
  -1  -3  -4  194.08    5.90
  -1  -3  -4  198.38    5.10
  -1  -3  -4  190.38    5.90
   1   3   4  200.28    6.10
   1   3   4  202.48    6.20
   1   3   4  195.08    5.00
  -2  -3  -4  249.78    6.70
  -2  -3  -4  248.08    7.20
   2   3   4  263.67    7.80
   2   3   4  246.98    6.60
   2   3   4  246.28    7.60
  -3  -3  -4  337.47    9.30
  -3  -3  -4  343.67    9.10
   3   3   4  329.57    9.80
   3   3   4  342.17    9.80
  -4  -3  -4  117.49    5.20
  -4  -3  -4  120.59    5.40
   4   3   4  119.89    5.80
   4   3   4  124.89    5.90
  -5  -3  -4  423.86   12.20
  -5  -3  -4  392.96   11.50
   5   3   4  425.86   12.80
   5   3   4  416.56   12.70
  -6  -3  -4   13.20    2.90
  -6  -3  -4   12.30    2.60
   6   3   4   12.30    2.60
   6   3   4   10.50    2.70
  -7  -3  -4   66.89    4.60
  -7  -3  -4   56.99    4.90
   7   3   4   70.99    5.90
   7   3   4   59.59    5.30
   7   3   4   52.49    4.70
   9  -4  -4    3.70    3.10
   9  -4  -4    1.90    2.00
  -9   4   4    2.70    2.10
  -9   4   4    1.20    1.80
   8  -4  -4   12.90    2.50
   8  -4  -4   12.60    3.60
  -8   4   4   13.60    2.90
   7  -4  -4  143.59    6.40
   7  -4  -4  139.79    7.00
  -7   4   4  144.59    7.00
  -7   4   4  145.89    7.00
   6  -4  -4  143.59    6.60
   6  -4  -4  153.38    6.20
  -6   4   4  164.78    7.00
  -6   4   4  156.38    6.60
   5  -4  -4   -0.50    0.90
  -5   4   4    1.10    1.00
  -5   4   4    0.70    1.20
   4  -4  -4   75.19    4.00
   4  -4  -4   76.89    3.70
  -4   4   4   75.39    4.00
  -4   4   4   74.59    3.70
   3  -4  -4 1070.29   21.30
   3  -4  -4 1030.60   21.90
   3  -4  -4 1049.40   19.70
   3  -4  -4 1047.00   21.80
  -3   4   4 1067.49   21.80
  -3   4   4 1095.39   21.00
  -3   4   4 1060.99   19.80
  -3   4   4 1078.79   22.00
   2  -4  -4   16.80    1.90
   2  -4  -4   21.30    2.00
   2  -4  -4   23.40    3.00
  -2   4   4   23.00    1.60
  -2   4   4   21.60    1.70
  -2   4   4   21.20    2.00
   1  -4  -4    1.70    0.60
   1  -4  -4    0.50    0.90
   1  -4  -4    0.40    0.80
   1  -4  -4    1.00    0.90
  -1   4   4    1.30    0.60
  -1   4   4    1.30    0.70
  -1   4   4   -0.40    0.50
  -1   4   4    0.30    0.80
   0  -4  -4   11.50    1.80
   0  -4  -4   12.10    1.20
   0  -4  -4    7.40    1.40
   0   4   4    9.90    1.10
   0   4   4   11.10    1.10
   0   4   4    9.80    1.20
   0   4   4    9.20    1.70
  -1  -4  -4  418.76   10.40
  -1  -4  -4  427.36   10.60
  -1  -4  -4  406.86    9.40
   1   4   4  419.56    9.30
   1   4   4  405.96   10.60
   1   4   4  412.86   10.50
  -2  -4  -4   92.19    4.40
  -2  -4  -4   88.99    3.70
   2   4   4   87.29    4.40
   2   4   4   91.29    4.50
  -3  -4  -4   46.80    3.10
  -3  -4  -4   46.80    4.10
   3   4   4   45.50    3.60
   3   4   4   56.19    4.50
  -4  -4  -4   34.10    3.30
   4   4   4   31.00    3.50
   4   4   4   34.60    3.50
  -5  -4  -4  294.17    9.80
  -5  -4  -4  276.87    9.70
   5   4   4  299.07   10.80
   5   4   4  297.57   10.50
  -6  -4  -4    2.10    1.80
  -6  -4  -4    2.60    1.90
   6   4   4    3.20    2.20
   6   4   4    1.30    1.90
  -7  -4  -4    5.40    2.10
  -7  -4  -4    9.80    2.80
   7   4   4    2.90    2.40
   7   4   4    3.10    2.10
   7   4   4    3.40    2.30
   9  -5  -4   29.90    3.90
   9  -5  -4   26.50    4.40
  -9   5   4   24.60    4.10
  -9   5   4   30.10    4.60
   8  -5  -4   20.50    3.00
   8  -5  -4   19.50    3.50
  -8   5   4   11.70    3.30
   7  -5  -4    3.80    1.60
   7  -5  -4    4.40    2.10
  -7   5   4    2.40    1.90
  -7   5   4    3.70    1.70
   6  -5  -4  149.88    6.20
   6  -5  -4  149.39    6.80
  -6   5   4  143.49    6.70
  -6   5   4  144.39    6.50
   5  -5  -4    0.40    1.20
   5  -5  -4   -0.20    0.90
  -5   5   4    1.40    1.20
  -5   5   4    3.20    1.40
   4  -5  -4    6.70    1.60
   4  -5  -4    8.10    1.50
  -4   5   4    4.30    1.40
  -4   5   4    9.40    1.70
   3  -5  -4  399.76   10.50
   3  -5  -4  415.96   10.30
   3  -5  -4  412.36    9.10
  -3   5   4  412.36   10.00
  -3   5   4  425.36   10.80
   2  -5  -4  302.17    8.40
   2  -5  -4  307.47    8.20
   2  -5  -4  305.97    7.50
  -2   5   4  309.97    7.60
  -2   5   4  301.17    7.40
  -2   5   4  296.47    7.40
  -2   5   4  300.87    8.10
   1  -5  -4   39.20    2.70
   1  -5  -4   35.70    2.10
   1  -5  -4   37.30    2.50
   1  -5  -4   38.20    2.70
  -1   5   4   35.50    2.00
  -1   5   4   35.20    2.10
  -1   5   4   35.60    2.20
   0  -5  -4  186.98    5.40
   0  -5  -4  196.78    6.40
   0  -5  -4  198.28    6.20
   0   5   4  196.38    6.50
   0   5   4  189.38    5.10
   0   5   4  186.48    5.20
   0   5   4  197.18    5.20
  -1  -5  -4   14.80    2.20
  -1  -5  -4   12.10    1.90
  -1  -5  -4   14.60    1.70
   1   5   4   17.00    2.30
   1   5   4   13.70    2.10
  -2  -5  -4  174.18    5.90
   2   5   4  185.78    8.40
   2   5   4  190.08    6.80
  -3  -5  -4  392.26   10.50
  -3  -5  -4  381.16   11.10
   3   5   4  381.76   11.30
   3   5   4  371.56   11.50
  -4  -5  -4  147.29    6.50
  -4  -5  -4  141.49    6.20
   4   5   4  152.28    7.20
   4   5   4  143.39    6.80
  -5  -5  -4  242.08    9.10
  -5  -5  -4  226.58    8.80
   5   5   4  225.68    9.70
   5   5   4  226.18    9.30
  -6  -5  -4   48.70    4.50
  -6  -5  -4   51.19    5.30
   6   5   4   51.99    4.80
   6   5   4   48.30    5.30
   9  -6  -4  102.89    7.00
   9  -6  -4  100.49    6.10
  -9   6   4  109.19    7.10
  -9   6   4  116.99    7.40
   8  -6  -4   24.90    3.30
   8  -6  -4   26.10    4.10
  -8   6   4   24.60    4.10
  -8   6   4   25.50    3.90
   7  -6  -4   29.30    3.40
   7  -6  -4   27.70    3.90
  -7   6   4   33.00    3.60
  -7   6   4   30.00    4.10
   6  -6  -4    0.40    1.50
   6  -6  -4    1.60    1.50
  -6   6   4    0.90    1.50
  -6   6   4    1.10    1.40
   5  -6  -4   51.89    3.50
   5  -6  -4   49.40    3.90
  -5   6   4   52.19    3.90
  -5   6   4   51.19    4.60
   4  -6  -4   18.10    2.50
   4  -6  -4   23.40    2.30
  -4   6   4   20.70    2.50
  -4   6   4   17.80    1.40
   3  -6  -4  239.18    7.30
   3  -6  -4  252.07    6.40
   3  -6  -4  242.28    7.80
  -3   6   4  243.18    6.30
  -3   6   4  247.28    7.80
  -3   6   4  245.88    7.20
   2  -6  -4  224.08    6.40
   2  -6  -4  217.28    6.90
   2  -6  -4  218.28    7.10
  -2   6   4  221.68    6.90
  -2   6   4  221.38    6.40
   1  -6  -4  256.17    7.80
   1  -6  -4  261.07    7.80
   1  -6  -4  256.27    7.00
   1  -6  -4  259.27    7.50
   1  -6  -4  261.97    7.10
  -1   6   4  258.67    7.90
  -1   6   4  258.87    7.20
   0  -6  -4   81.89    4.10
   0  -6  -4   78.99    3.10
   0  -6  -4   84.99    4.30
   0  -6  -4   84.79    3.60
   0   6   4   85.49    3.30
   0   6   4   82.59    4.40
   0   6   4   84.29    4.20
   0   6   4   84.59    3.20
  -1  -6  -4  208.48    6.50
  -1  -6  -4  219.38   10.50
   1   6   4  217.98    7.40
  -2  -6  -4   44.80    3.00
  -2  -6  -4   42.00    3.40
   2   6   4   37.00    3.40
   2   6   4   36.60    3.50
  -3  -6  -4  203.38    7.90
   3   6   4  193.68    8.20
   3   6   4  209.68    8.00
  -4  -6  -4   81.39    5.10
  -4  -6  -4   82.49    4.80
   4   6   4   75.89    5.20
   4   6   4   76.09    5.50
  -5  -6  -4   83.89    5.50
  -5  -6  -4   85.69    6.20
   5   6   4   96.59    6.20
   5   6   4   79.89    6.00
  -6  -6  -4   22.90    3.80
  -6  -6  -4   19.80    3.20
   6   6   4   21.90    3.80
   6   6   4   20.80    3.70
   6   6   4   21.20    3.90
   9  -7  -4   13.80    2.80
   9  -7  -4   12.40    3.20
  -9   7   4   13.60    3.30
  -9   7   4   19.20    3.70
   8  -7  -4  157.18    8.50
   8  -7  -4  178.18    7.40
  -8   7   4  162.48    8.40
  -8   7   4  164.78    8.30
   7  -7  -4  140.09    6.30
   7  -7  -4  139.89    7.30
  -7   7   4  147.19    7.70
  -7   7   4  143.19    7.20
   6  -7  -4   98.29    5.10
   6  -7  -4   97.79    5.80
  -6   7   4   93.79    5.80
  -6   7   4   94.99    5.40
   5  -7  -4  144.79    6.60
   5  -7  -4  163.88    6.10
  -5   7   4  151.08    6.90
  -5   7   4  152.48    6.40
   4  -7  -4   19.60    1.60
   4  -7  -4   23.80    3.00
   4  -7  -4   19.70    2.50
  -4   7   4   24.20    2.60
  -4   7   4   18.50    2.80
  -4   7   4   19.80    1.60
   3  -7  -4    0.70    1.00
   3  -7  -4    0.40    0.80
   3  -7  -4    1.10    1.40
  -3   7   4    2.00    1.10
  -3   7   4    0.40    0.80
   2  -7  -4    0.10    0.80
   2  -7  -4    1.40    1.00
   2  -7  -4    1.00    0.80
   2  -7  -4    0.00    1.00
   2  -7  -4    0.10    0.90
  -2   7   4   -0.50    0.90
  -2   7   4    0.60    0.90
   1  -7  -4   32.20    2.80
   1  -7  -4   31.50    2.40
   1  -7  -4   30.60    2.90
   1  -7  -4   34.30    2.90
   1  -7  -4   32.20    2.50
  -1   7   4   31.20    2.90
  -1   7   4   33.30    2.50
   0  -7  -4  146.29    5.20
   0  -7  -4  138.09    4.70
   0  -7  -4  138.49    6.80
   0  -7  -4  137.59    5.90
   0   7   4  146.59    6.30
   0   7   4  145.59    4.80
   0   7   4  145.29    6.00
  -1  -7  -4  684.83   15.40
  -1  -7  -4  653.13   16.30
   1   7   4  648.74   13.50
   1   7   4  669.93   16.90
  -2  -7  -4  234.08    7.70
  -2  -7  -4  232.88    8.50
   2   7   4  224.88    8.30
   2   7   4  235.38    9.00
  -3  -7  -4  137.49    6.10
  -3  -7  -4  134.79    6.80
   3   7   4  141.09    6.70
   3   7   4  145.49    7.30
  -4  -7  -4   20.80    3.20
   4   7   4   21.00    3.50
   4   7   4   27.90    3.90
  -5  -7  -4    3.90    2.40
  -5  -7  -4    6.70    2.20
   5   7   4    3.00    1.90
   5   7   4    1.30    2.20
   8  -8  -4    3.80    1.90
   8  -8  -4    6.60    2.30
  -8   8   4    4.70    2.30
  -8   8   4    4.00    2.00
   7  -8  -4   33.00    4.60
   7  -8  -4   30.30    3.30
  -7   8   4   28.90    4.30
  -7   8   4   28.70    4.00
   6  -8  -4  233.28    8.10
   6  -8  -4  245.98    9.50
  -6   8   4  230.68    8.90
  -6   8   4  238.18    9.60
   5  -8  -4  140.09    7.60
   5  -8  -4  136.29    6.50
  -5   8   4  134.99    6.80
  -5   8   4  124.59    6.00
   4  -8  -4  151.68    5.90
   4  -8  -4  153.68    6.60
   4  -8  -4  140.79    4.70
  -4   8   4  146.69    6.60
  -4   8   4  149.59    6.10
   3  -8  -4  221.38    7.50
   3  -8  -4  221.18    7.90
   3  -8  -4  223.28    6.70
  -3   8   4  228.18    8.10
  -3   8   4  221.78    7.40
   2  -8  -4   21.30    2.20
   2  -8  -4   17.50    2.40
   2  -8  -4   16.80    3.10
   2  -8  -4   16.70    2.20
   2  -8  -4   15.10    2.20
  -2   8   4   13.90    2.10
  -2   8   4   15.70    2.10
   1  -8  -4   87.59    4.60
   1  -8  -4   92.99    4.20
   1  -8  -4   95.59    5.00
   1  -8  -4   98.69    4.40
  -1   8   4   96.29    6.60
  -1   8   4   89.09    4.20
   0  -8  -4   21.70    2.90
   0  -8  -4   18.90    1.90
   0  -8  -4   21.00    2.80
   0  -8  -4   20.70    2.40
   0   8   4   20.60    2.10
   0   8   4   20.50    2.90
   0   8   4   23.30    3.00
  -1  -8  -4    3.30    1.40
  -1  -8  -4    1.80    0.90
  -1  -8  -4    2.80    1.60
   1   8   4    2.80    1.00
   1   8   4    1.90    1.00
   1   8   4    2.40    1.70
   1   8   4    3.70    1.70
  -2  -8  -4  340.87   11.40
  -2  -8  -4  364.16   10.60
   2   8   4  358.96   11.30
   2   8   4  365.76   12.30
  -3  -8  -4  126.89    6.10
   3   8   4  127.79    6.60
  -4  -8  -4   17.00    3.40
  -4  -8  -4   18.40    3.10
   4   8   4   16.90    3.50
   4   8   4   16.80    3.30
  -5  -8  -4   42.90    4.70
  -5  -8  -4   47.90    4.80
   5   8   4   52.49    5.40
   5   8   4   47.50    5.20
   5   8   4   47.70    4.90
   8  -9  -4   17.30    2.80
   8  -9  -4   23.80    4.20
  -8   9   4   20.00    3.70
  -8   9   4   15.30    3.30
   7  -9  -4   47.90    3.70
   7  -9  -4   49.99    4.90
  -7   9   4   42.60    4.90
  -7   9   4   45.80    4.60
   6  -9  -4   52.19    3.70
   6  -9  -4   56.49    4.80
  -6   9   4   48.00    4.20
  -6   9   4   49.80    7.30
   5  -9  -4   18.10    2.50
   5  -9  -4   20.00    3.30
  -5   9   4   20.70    3.30
  -5   9   4   22.40    3.00
   4  -9  -4    3.00    1.40
   4  -9  -4    3.90    1.20
   4  -9  -4    5.20    1.40
  -4   9   4    4.50    1.70
  -4   9   4    4.20    1.30
  -4   9   4    4.40    1.50
   3  -9  -4  273.37    8.80
   3  -9  -4  268.77    9.30
   3  -9  -4  280.47    8.20
  -3   9   4  286.97    9.60
  -3   9   4  281.37    8.90
   2  -9  -4  223.28    8.60
   2  -9  -4  219.68    8.10
   2  -9  -4  223.08    7.70
   2  -9  -4  216.38    7.60
   2  -9  -4  229.48    8.10
  -2   9   4  229.78    8.40
  -2   9   4  234.58    8.10
   1  -9  -4  278.37    8.40
   1  -9  -4  267.97    9.20
   1  -9  -4  267.37    9.00
   1  -9  -4  267.97    8.70
  -1   9   4  284.97    8.70
  -1   9   4  290.87    9.60
  -1   9   4  282.97    9.70
   0  -9  -4  108.49    5.20
   0  -9  -4  111.19    5.80
   0  -9  -4  109.19    4.50
   0   9   4  112.19    5.70
   0   9   4  114.39    6.00
   0   9   4  107.29    4.60
  -1  -9  -4    7.00    1.80
  -1  -9  -4    8.30    2.30
  -1  -9  -4    7.30    1.30
   1   9   4    8.20    2.00
   1   9   4    6.50    1.30
   1   9   4   11.00    2.50
  -2  -9  -4   27.00    3.30
   2   9   4   25.10    4.50
   2   9   4   22.00    3.20
  -3  -9  -4    9.60    2.20
  -3  -9  -4    8.40    2.60
   3   9   4   12.30    2.70
   3   9   4   16.80    3.40
  -4  -9  -4  145.79    7.90
   4   9   4  127.69    7.80
   4   9   4  136.99    8.30
   4   9   4  138.59    7.50
   8 -10  -4   79.59    6.50
  -8  10   4   85.09    6.40
  -8  10   4   82.69    6.70
   7 -10  -4   57.59    4.20
   7 -10  -4   55.79    5.10
  -7  10   4   57.69    5.10
  -7  10   4   59.99    5.80
   6 -10  -4   85.69    4.90
   6 -10  -4   85.59    6.60
  -6  10   4   88.59    5.70
  -6  10   4   84.99    6.00
   5 -10  -4   22.20    3.50
   5 -10  -4   26.80    3.10
  -5  10   4   26.80    3.50
  -5  10   4   27.50    3.90
  -5  10   4   24.90    2.20
   4 -10  -4   -1.00    1.30
   4 -10  -4    2.00    1.40
   4 -10  -4   -1.20    0.90
  -4  10   4   -0.20    1.30
  -4  10   4    1.90    1.60
  -4  10   4   -1.50    1.00
   3 -10  -4    1.00    1.40
   3 -10  -4    3.10    1.40
   3 -10  -4   -0.10    1.10
  -3  10   4   -0.50    1.30
  -3  10   4    1.20    1.20
  -3  10   4    0.20    1.30
   2 -10  -4   57.39    4.20
   2 -10  -4   50.59    3.80
   2 -10  -4   52.59    3.90
   2 -10  -4   45.80    3.80
   2 -10  -4   54.09    3.90
  -2  10   4   46.80    4.10
  -2  10   4   53.69    4.00
  -2  10   4   60.59    4.40
  -2  10   4   51.09    3.80
   1 -10  -4   76.89    4.50
   1 -10  -4   78.89    4.90
   1 -10  -4   73.29    4.10
   1 -10  -4   77.89    5.00
  -1  10   4   72.69    5.00
  -1  10   4   76.39    4.40
  -1  10   4   70.09    4.70
   0 -10  -4  302.47    9.70
   0 -10  -4  291.07   10.30
   0 -10  -4  286.47    8.50
   0  10   4  304.67   11.00
   0  10   4  296.47   10.20
   0  10   4  288.27    8.70
  -1 -10  -4  141.09    6.30
  -1 -10  -4  144.79    8.40
   1  10   4  144.39    6.90
   1  10   4  131.19    8.60
   1  10   4  145.89    5.20
  -2 -10  -4    0.60    1.70
  -2 -10  -4    1.70    1.70
   2  10   4    0.60    1.80
   2  10   4    1.50    2.00
  -3 -10  -4   40.90    4.60
  -3 -10  -4   35.10    4.40
   3  10   4   38.80    4.30
   3  10   4   45.40    5.00
   3  10   4   39.20    5.20
   7 -11  -4   10.60    3.20
  -7  11   4   10.20    2.80
  -7  11   4   16.30    3.40
   6 -11  -4   79.39    4.90
   6 -11  -4   78.19    5.90
  -6  11   4   87.89    6.30
  -6  11   4   84.59    5.60
   5 -11  -4  200.78   11.70
   5 -11  -4  212.78    7.90
  -5  11   4  213.48    9.60
  -5  11   4  212.38    8.70
  -5  11   4  207.28    6.70
   4 -11  -4   49.90    4.00
   4 -11  -4   60.19    4.90
  -4  11   4   51.29    3.60
  -4  11   4   55.69    4.40
  -4  11   4   62.39    5.10
   3 -11  -4   48.10    4.10
   3 -11  -4   60.39    4.70
   3 -11  -4   63.19    4.00
  -3  11   4   62.09    4.80
  -3  11   4   57.89    4.40
  -3  11   4   59.39    4.10
   2 -11  -4    0.80    1.30
   2 -11  -4    2.30    1.50
   2 -11  -4   -0.40    1.50
   2 -11  -4    0.20    1.60
   2 -11  -4   -0.70    1.30
  -2  11   4    2.20    1.30
  -2  11   4    1.10    1.40
  -2  11   4    0.90    1.40
  -2  11   4   -0.50    1.40
  -2  11   4   -0.10    1.40
   1 -11  -4   45.10    3.80
   1 -11  -4   56.69    4.40
   1 -11  -4   48.90    3.50
  -1  11   4   48.90    4.50
  -1  11   4   39.80    4.10
  -1  11   4   40.60    4.10
  -1  11   4   46.30    3.80
   0 -11  -4   29.50    3.90
   0 -11  -4   31.70    3.50
   0  11   4   32.30    5.00
   0  11   4   29.30    3.80
   0  11   4   28.50    2.90
   0  11   4   24.40    3.90
  -1 -11  -4   38.30    3.90
  -1 -11  -4   54.19    5.00
   1  11   4   45.90    4.70
   1  11   4   45.60    4.40
   1  11   4   42.70    4.90
  -2 -11  -4  228.88    9.90
  -2 -11  -4  221.58    9.20
   2  11   4  217.68   10.30
   2  11   4  216.98    9.20
   2  11   4  213.78   10.40
   6 -12  -4   18.60    3.60
  -6  12   4   21.50    3.90
  -6  12   4   18.00    3.30
   5 -12  -4   99.69    6.50
   5 -12  -4   96.79    5.50
  -5  12   4   95.59    5.90
  -5  12   4   95.89    6.50
  -5  12   4   89.39    4.70
   4 -12  -4   27.60    5.60
   4 -12  -4   22.00    3.20
  -4  12   4   23.40    3.10
  -4  12   4   33.20    4.30
  -4  12   4   25.60    3.70
   3 -12  -4   72.49    5.10
   3 -12  -4   78.59    5.00
   3 -12  -4   67.19    5.10
  -3  12   4   85.29    5.50
  -3  12   4   64.29    4.60
  -3  12   4   76.59    5.50
  -3  12   4   75.59    5.50
  -3  12   4   84.59    5.50
   2 -12  -4  183.48    7.90
   2 -12  -4  175.88    7.80
  -2  12   4  177.98    8.00
  -2  12   4  190.18    8.20
  -2  12   4  181.48    8.40
  -2  12   4  194.78    8.20
  -2  12   4  186.18    8.40
   1 -12  -4   27.10    3.80
   1 -12  -4   25.30    3.50
  -1  12   4   23.00    3.20
  -1  12   4   27.50    3.90
  -1  12   4   28.30    4.00
  -1  12   4   22.80    3.50
   0 -12  -4    9.10    2.90
   0 -12  -4    6.70    2.30
   0  12   4    9.60    2.00
   0  12   4    3.30    2.10
   0  12   4    9.30    2.70
   0  12   4    8.30    2.60
  -1 -12  -4   13.10    2.70
  -1 -12  -4   11.80    3.00
   1  12   4    8.20    2.70
   1  12   4   10.40    2.30
   1  12   4   12.70    3.30
   4 -13  -4   15.70    3.40
   4 -13  -4   22.50    3.80
  -4  13   4   20.90    3.50
  -4  13   4   13.30    3.10
  -4  13   4   17.40    3.20
  -4  13   4   18.80    2.90
   3 -13  -4   65.09    5.50
  -3  13   4   52.69    5.30
  -3  13   4   42.50    4.50
  -3  13   4   48.30    4.50
  -3  13   4   44.50    4.40
  -3  13   4   52.19    4.80
   2 -13  -4   85.79    5.60
  -2  13   4   75.19    5.70
  -2  13   4   86.89    5.90
  -2  13   4   75.49    5.70
  -2  13   4   77.19    5.50
   1 -13  -4   60.19    5.30
   1 -13  -4   60.59    4.80
  -1  13   4   50.79    4.70
  -1  13   4   58.99    4.60
  -1  13   4   60.99    5.50
  -1  13   4   56.79    5.30
  -1  13   4   73.79    5.40
   1  13  -5   10.60    3.00
   1  13  -5   14.20    3.30
  -1 -13   5   15.00    2.90
  -1 -13   5   13.90    3.30
   0  13  -5   12.50    3.20
   0  13  -5   16.30    2.80
   0 -13   5   11.90    3.30
   0 -13   5   20.20    3.50
  -1  13  -5    7.00    1.90
  -1  13  -5   10.70    2.80
   1 -13   5    6.30    2.40
   1 -13   5    9.40    2.60
  -2  13  -5   53.19    5.40
  -2  13  -5   44.70    4.90
   2 -13   5   43.40    4.90
   2 -13   5   46.30    5.00
  -3  13  -5    3.50    2.70
  -3  13  -5    4.50    1.90
   3 -13   5    5.30    2.70
   3 -13   5    8.90    3.00
  -4  13  -5    2.40    2.40
  -4  13  -5    6.60    1.90
   4 -13   5    6.80    2.60
   4 -13   5   -0.30    1.30
   3  12  -5    1.50    2.20
   3  12  -5    7.10    2.70
  -3 -12   5    7.60    2.40
  -3 -12   5    0.80    2.10
   2  12  -5    0.20    2.20
   2  12  -5    5.00    2.30
  -2 -12   5    4.90    2.70
  -2 -12   5    6.40    2.30
   1  12  -5   82.69    5.20
   1  12  -5   75.69    5.70
  -1 -12   5   82.69    6.20
  -1 -12   5   84.79    5.60
   0  12  -5   25.20    2.90
   0  12  -5   28.00    3.90
   0 -12   5   25.10    3.80
   0 -12   5   21.40    3.80
  -1  12  -5  331.77   11.10
  -1  12  -5  310.07   10.30
   1 -12   5  304.17   12.30
   1 -12   5  326.57   12.00
  -2  12  -5   15.70    3.20
  -2  12  -5   18.10    2.70
   2 -12   5   13.40    2.80
   2 -12   5   13.10    2.90
  -3  12  -5    4.90    1.70
  -3  12  -5    0.90    2.20
   3 -12   5    1.60    2.10
   3 -12   5   -0.10    1.20
   3 -12   5    5.50    2.30
  -4  12  -5  143.59    8.10
  -4  12  -5  147.49    6.00
   4 -12   5  153.08    8.30
  -5  12  -5   83.99    6.80
   5 -12   5   89.89    5.20
   5 -12   5   75.79    6.20
  -6  12  -5   50.39    5.70
   6 -12   5   56.39    5.70
   4  11  -5    1.70    2.20
   4  11  -5    3.50    2.20
  -4 -11   5    5.90    2.90
  -4 -11   5   -1.90    1.50
   3  11  -5   29.80    4.20
   3  11  -5   22.20    3.50
  -3 -11   5   31.40    3.50
  -3 -11   5   27.20    4.30
   2  11  -5   10.80    2.90
   2  11  -5   11.70    2.70
  -2 -11   5   12.50    3.00
  -2 -11   5   10.10    2.30
   1  11  -5  165.58    7.00
   1  11  -5  176.18    9.50
  -1 -11   5  153.98    7.20
   0  11  -5  121.89    5.50
   0  11  -5  128.39    6.70
   0 -11   5  134.59    6.70
   0 -11   5  119.29    6.90
  -1  11  -5   80.39    4.00
  -1  11  -5   77.69    5.00
   1 -11   5   78.39    5.40
   1 -11   5   80.79    5.80
  -2  11  -5  107.89    5.40
  -2  11  -5   83.49    5.90
   2 -11   5  101.79    6.20
   2 -11   5   93.09    5.90
  -3  11  -5    4.70    2.10
  -3  11  -5    2.40    1.30
   3 -11   5    1.90    1.80
   3 -11   5    1.30    1.10
   3 -11   5    1.10    1.90
  -4  11  -5    3.30    1.40
  -4  11  -5    2.80    2.10
   4 -11   5    2.00    1.30
   4 -11   5    2.60    1.80
  -5  11  -5    0.20    1.80
   5 -11   5    5.70    1.80
   5 -11   5    3.50    2.20
  -6  11  -5   -0.60    1.90
   6 -11   5    5.10    2.40
   6 -11   5    2.70    1.90
   5  10  -5   50.59    5.80
   5  10  -5   55.69    5.70
  -5 -10   5   54.59    5.90
   4  10  -5    1.40    2.00
   4  10  -5    3.90    2.20
  -4 -10   5    1.90    1.50
  -4 -10   5    4.50    2.00
   3  10  -5  104.29    6.20
   3  10  -5  107.59    6.50
  -3 -10   5   89.69    6.10
  -3 -10   5   92.69    5.10
   2  10  -5  136.19    6.60
   2  10  -5  125.79    6.80
  -2 -10   5  127.99    6.20
  -2 -10   5  131.09    7.10
   1  10  -5  204.48    7.60
   1  10  -5  219.68    8.70
  -1 -10   5  211.88    8.10
  -1 -10   5  222.38    9.10
   0  10  -5  384.26   11.60
   0  10  -5  378.56   10.30
   0 -10   5  344.67   11.70
   0 -10   5  376.96   11.60
  -1  10  -5    2.90    1.50
  -1  10  -5   -0.20    0.90
   1 -10   5    1.30    1.30
   1 -10   5    0.30    1.20
  -2  10  -5  416.66   11.70
  -2  10  -5  430.46   13.30
   2 -10   5  406.46    9.90
   2 -10   5  413.66   13.00
   2 -10   5  453.25   13.20
  -3  10  -5  277.97   10.40
  -3  10  -5  284.67    8.50
   3 -10   5  275.07   10.30
   3 -10   5  275.87    8.00
   3 -10   5  270.97   10.20
  -4  10  -5   62.39    3.40
  -4  10  -5   69.09    5.30
   4 -10   5   72.69    4.30
   4 -10   5   68.89    5.20
  -5  10  -5   77.29    5.80
   5 -10   5   79.89    4.80
   5 -10   5   76.29    5.80
  -6  10  -5    8.40    2.70
   6 -10   5    8.00    2.30
   6 -10   5   13.00    3.20
  -7  10  -5    7.90    3.10
  -7  10  -5    2.80    2.50
   7 -10   5    8.30    3.00
   7 -10   5    6.70    2.50
   5   9  -5    1.80    1.80
   5   9  -5    0.20    2.00
   5   9  -5   -1.10    1.60
  -5  -9   5    0.20    1.30
  -5  -9   5    0.30    2.10
   4   9  -5    8.40    2.70
   4   9  -5    8.20    2.50
  -4  -9   5    4.60    1.40
  -4  -9   5    4.40    2.00
   3   9  -5  333.97   11.50
   3   9  -5  311.97   10.90
  -3  -9   5  328.97   10.20
  -3  -9   5  333.37   11.60
   2   9  -5  175.18    7.70
   2   9  -5  184.68    7.30
  -2  -9   5  176.18    7.80
  -2  -9   5  182.08    7.20
   1   9  -5  230.58    7.80
   1   9  -5  238.08    8.70
  -1  -9   5  237.98    8.90
  -1  -9   5  225.88    8.20
   0   9  -5   50.99    3.90
   0   9  -5   48.20    3.20
   0  -9   5   56.59    3.90
   0  -9   5   50.79    3.90
  -1   9  -5    6.30    1.70
  -1   9  -5    4.00    1.10
   1  -9   5    5.30    1.70
   1  -9   5    4.50    1.60
  -2   9  -5    0.30    1.30
  -2   9  -5    2.30    1.30
   2  -9   5    3.40    1.60
   2  -9   5   -0.30    0.80
   2  -9   5    0.00    1.40
  -3   9  -5   31.90    3.50
  -3   9  -5   34.10    2.70
   3  -9   5   33.00    3.50
   3  -9   5   34.10    2.60
   3  -9   5   34.90    3.70
  -4   9  -5   39.60    4.00
  -4   9  -5   31.20    2.40
   4  -9   5   29.70    2.90
   4  -9   5   28.10    3.70
  -5   9  -5  103.99    6.30
   5  -9   5   86.79    5.10
   5  -9   5  106.99    6.20
  -6   9  -5  171.48    8.60
   6  -9   5  166.08    8.20
   6  -9   5  176.08    7.90
  -7   9  -5   39.50    5.10
  -7   9  -5   58.99    5.50
   7  -9   5   56.29    5.50
   7  -9   5   52.79    4.90
   6   8  -5   18.40    2.60
   6   8  -5   18.90    3.60
   6   8  -5   20.60    4.10
  -6  -8   5   17.50    3.50
   5   8  -5   37.90    4.50
   5   8  -5   34.60    3.00
   5   8  -5   37.30    4.30
  -5  -8   5   38.10    3.20
  -5  -8   5   43.40    4.70
   4   8  -5   18.40    2.10
   4   8  -5   21.10    3.40
   4   8  -5   18.90    3.20
  -4  -8   5   21.80    2.80
  -4  -8   5   24.60    3.80
   3   8  -5   41.60    3.90
   3   8  -5   51.69    4.30
  -3  -8   5   50.19    4.20
  -3  -8   5   55.09    3.70
   2   8  -5  957.30   22.10
   2   8  -5  961.60   21.50
  -2  -8   5  956.80   22.30
   1   8  -5    1.00    1.10
   1   8  -5    2.20    1.50
  -1  -8   5    2.40    1.20
   0   8  -5  393.86   12.30
   0   8  -5  382.16    9.60
   0  -8   5  379.36   11.20
   0  -8   5  368.36   14.90
  -1   8  -5  479.55   10.80
  -1   8  -5  516.35   11.00
  -1   8  -5  509.85   12.70
   1  -8   5  507.85   13.50
   1  -8   5  514.65   13.40
  -2   8  -5  113.69    4.70
  -2   8  -5  109.79    5.60
  -2   8  -5  103.59    4.40
   2  -8   5  116.49    5.50
   2  -8   5  109.29    5.50
   2  -8   5  107.19    3.90
  -3   8  -5   34.20    3.40
  -3   8  -5   33.70    2.50
   3  -8   5   27.50    3.10
   3  -8   5   28.20    2.40
  -4   8  -5    3.30    1.10
  -4   8  -5    5.30    1.80
   4  -8   5    3.10    1.40
   4  -8   5    2.40    1.50
  -5   8  -5  138.19    7.10
   5  -8   5  135.29    6.20
   5  -8   5  129.59    6.70
  -6   8  -5  245.58   11.60
   6  -8   5  251.17    9.40
   6  -8   5  235.88    9.50
  -7   8  -5   81.79    5.90
  -7   8  -5   74.79    6.00
   7  -8   5   87.09    6.20
   7  -8   5   72.69    5.50
  -8   8  -5   73.39    5.90
  -8   8  -5   72.29    6.40
   8  -8   5   82.29    6.20
   7   7  -5   10.60    2.40
   7   7  -5    9.30    2.80
   7   7  -5   14.30    3.30
  -7  -7   5    9.50    2.80
   6   7  -5   40.40    4.70
   6   7  -5   38.80    4.30
   6   7  -5   40.40    3.50
  -6  -7   5   47.30    4.80
  -6  -7   5   42.50    3.50
   5   7  -5  317.27   11.10
   5   7  -5  315.37    9.10
   5   7  -5  321.37   11.60
  -5  -7   5  339.87   11.90
  -5  -7   5  326.37    9.90
   4   7  -5    3.20    1.80
   4   7  -5    4.40    1.90
   4   7  -5    1.70    1.00
  -4  -7   5    3.90    1.90
   3   7  -5  183.38    7.30
   3   7  -5  156.68    4.80
   3   7  -5  171.58    7.10
  -3  -7   5  175.48    6.50
  -3  -7   5  175.68    7.40
   2   7  -5   72.19    4.40
   2   7  -5   74.79    4.20
  -2  -7   5   70.89    4.10
  -2  -7   5   74.19    4.50
   1   7  -5  192.78    7.10
   1   7  -5  196.98    6.40
  -1  -7   5  202.28    7.00
   0   7  -5   56.99    3.20
   0   7  -5   58.89    3.50
   0   7  -5   61.79    2.90
   0  -7   5   60.59    3.70
   0  -7   5   63.69    3.80
  -1   7  -5  115.49    4.70
  -1   7  -5  114.99    3.50
   1  -7   5  126.69    5.40
   1  -7   5  120.29    5.30
  -2   7  -5  396.56   11.30
  -2   7  -5  394.96    9.70
  -2   7  -5  365.96    8.80
   2  -7   5  385.66    9.00
   2  -7   5  396.06   11.20
   2  -7   5  374.26   10.80
  -3   7  -5  225.08    6.30
  -3   7  -5  219.68    7.90
   3  -7   5  230.68    6.80
   3  -7   5  221.18    7.90
  -4   7  -5   51.29    4.00
  -4   7  -5   50.89    2.50
   4  -7   5   51.59    4.00
   4  -7   5   43.40    2.40
   4  -7   5   49.99    3.40
  -5   7  -5   43.30    4.20
   5  -7   5   49.30    4.00
   5  -7   5   50.39    4.00
  -6   7  -5    1.60    1.60
  -6   7  -5    0.20    1.60
   6  -7   5    0.90    1.40
   6  -7   5    0.40    1.50
  -7   7  -5   47.60    4.90
  -7   7  -5   52.39    4.70
   7  -7   5   48.30    4.40
  -8   7  -5   75.39    6.20
  -8   7  -5   66.69    5.50
   8  -7   5   71.39    6.20
   7   6  -5    5.60    1.90
   7   6  -5   -0.20    2.00
   7   6  -5    0.00    1.70
  -7  -6   5    0.60    1.50
  -7  -6   5    2.00    2.40
   6   6  -5    1.20    1.40
   6   6  -5   -0.40    1.60
   6   6  -5    0.80    1.40
  -6  -6   5   -2.40    1.20
  -6  -6   5    0.40    1.80
   5   6  -5   15.20    2.90
   5   6  -5   14.80    2.70
   5   6  -5   17.40    2.30
  -5  -6   5   15.50    3.00
  -5  -6   5   15.50    3.10
   4   6  -5  872.71   20.70
   4   6  -5  899.81   21.10
   4   6  -5  869.11   18.20
  -4  -6   5  897.81   19.70
  -4  -6   5  878.31   21.00
   3   6  -5   32.00    1.90
   3   6  -5   28.30    3.00
  -3  -6   5   27.20    2.60
  -3  -6   5   30.40    3.10
  -3  -6   5   29.70    2.00
   2   6  -5  460.35   11.50
   2   6  -5  437.26   11.70
  -2  -6   5  434.56   11.90
  -2  -6   5  454.55   11.40
   1   6  -5  382.66    9.50
   1   6  -5  371.66   10.10
  -1  -6   5  397.26   10.30
  -1  -6   5  392.76   10.60
   0   6  -5  118.19    4.70
   0   6  -5  129.69    4.70
   0   6  -5  127.89    3.90
   0  -6   5  132.59    5.10
   0  -6   5  118.19    3.90
   0  -6   5  129.59    5.20
  -1   6  -5    7.00    1.40
   1  -6   5    7.10    1.60
   1  -6   5    7.20    0.90
   1  -6   5    6.30    1.60
  -2   6  -5   17.40    1.50
  -2   6  -5   17.90    1.80
  -2   6  -5   14.10    2.20
   2  -6   5   16.50    1.60
   2  -6   5   13.20    2.10
   2  -6   5   15.80    2.30
  -3   6  -5  691.63   16.20
  -3   6  -5  689.23   14.20
   3  -6   5  658.23   14.00
   3  -6   5  682.13   16.10
   3  -6   5  684.63   15.00
  -4   6  -5  299.07    7.20
  -4   6  -5  298.37    9.50
   4  -6   5  301.27    8.80
   4  -6   5  276.97    6.90
   4  -6   5  293.27    9.30
  -5   6  -5  196.38    8.10
   5  -6   5  227.18    8.00
   5  -6   5  210.48    8.00
  -6   6  -5  158.68    7.10
  -6   6  -5  151.78    7.30
   6  -6   5  135.29    6.80
   6  -6   5  148.99    6.90
  -7   6  -5   65.19    5.00
  -7   6  -5   58.99    5.20
   7  -6   5   65.59    6.50
  -8   6  -5    2.10    2.30
  -8   6  -5   -1.00    2.00
   8  -6   5    1.20    1.90
   8   5  -5   23.40    3.80
   8   5  -5   21.60    4.00
   8   5  -5   14.90    3.00
  -8  -5   5   22.80    4.20
   7   5  -5   43.40    4.10
   7   5  -5   37.00    3.80
   7   5  -5   38.30    4.90
  -7  -5   5   38.10    3.30
  -7  -5   5   41.90    4.60
   6   5  -5    5.50    2.20
   6   5  -5    8.10    2.10
   6   5  -5   10.40    2.10
  -6  -5   5    7.90    2.50
  -6  -5   5   10.10    2.00
   5   5  -5  100.19    5.80
   5   5  -5   94.99    5.10
   5   5  -5  100.89    4.50
  -5  -5   5   99.29    5.00
  -5  -5   5  109.59    5.90
   4   5  -5    6.30    1.80
   4   5  -5    5.60    1.30
   4   5  -5    5.80    1.60
  -4  -5   5    4.50    1.60
  -4  -5   5    4.50    1.60
   3   5  -5  390.16   10.60
   3   5  -5  363.36   10.30
  -3  -5   5  368.06    8.90
  -3  -5   5  373.46    9.90
  -3  -5   5  380.86   10.70
   2   5  -5  286.37    8.10
   2   5  -5  277.47    8.20
  -2  -5   5  271.87    8.30
  -2  -5   5  300.57    8.20
   1   5  -5  432.76    9.90
   1   5  -5  436.86   10.60
  -1  -5   5  408.66   10.60
  -1  -5   5  418.66   10.50
  -1  -5   5  425.06    9.80
   0   5  -5   69.69    3.40
   0   5  -5   78.89    2.80
   0  -5   5   73.29    3.60
   0  -5   5   77.59    3.70
   0  -5   5   74.49    2.70
  -1   5  -5   91.09    2.80
  -1   5  -5   91.79    3.60
   1  -5   5   92.09    4.00
   1  -5   5   93.19    4.10
   1  -5   5   90.79    2.80
  -2   5  -5   25.70    1.80
  -2   5  -5   31.10    2.60
  -2   5  -5   27.90    2.00
   2  -5   5   27.10    1.90
   2  -5   5   28.10    2.40
   2  -5   5   27.60    2.40
   2  -5   5   30.50    1.90
  -3   5  -5    5.00    1.10
  -3   5  -5    3.60    1.50
   3  -5   5    5.70    1.20
   3  -5   5    5.30    1.10
   3  -5   5    2.60    1.20
  -4   5  -5    5.40    1.20
   4  -5   5    5.30    1.50
   4  -5   5    3.70    1.50
   4  -5   5    5.20    1.00
  -5   5  -5   65.09    4.40
   5  -5   5   55.89    4.00
   5  -5   5   57.99    4.00
  -6   5  -5  424.96   12.50
  -6   5  -5  436.36   13.40
   6  -5   5  423.96   13.10
   6  -5   5  450.95   12.70
  -7   5  -5   91.09    8.70
  -7   5  -5   84.79    5.40
   7  -5   5   87.69    6.50
  -8   5  -5   13.10    3.30
  -8   5  -5    3.90    2.10
   8  -5   5   -3.60    1.90
   8  -5   5    4.80    2.60
   8   4  -5   37.80    4.90
   8   4  -5   35.00    4.00
   8   4  -5   28.90    3.70
  -8  -4   5   27.50    3.50
  -8  -4   5   17.70    3.40
   7   4  -5   50.09    5.10
   7   4  -5   51.29    4.20
   7   4  -5   50.59    4.30
  -7  -4   5   54.99    5.20
  -7  -4   5   47.80    3.70
   6   4  -5  328.17   11.60
   6   4  -5  338.37   10.20
   6   4  -5  341.27   10.40
  -6  -4   5  351.16   11.80
  -6  -4   5  338.37   10.30
   5   4  -5    3.90    1.70
   5   4  -5    4.20    1.40
   5   4  -5    3.50    1.60
  -5  -4   5    4.10    1.30
  -5  -4   5    7.30    2.10
   4   4  -5   72.69    3.40
   4   4  -5   70.49    4.00
   4   4  -5   74.79    5.20
  -4  -4   5   73.89    3.90
  -4  -4   5   75.49    4.40
   3   4  -5   37.40    2.90
   3   4  -5   35.50    2.10
   3   4  -5   36.80    2.80
  -3  -4   5   37.20    2.80
  -3  -4   5   33.50    2.80
   2   4  -5  441.16   10.80
   2   4  -5  460.25   10.80
  -2  -4   5  421.96   10.80
  -2  -4   5  466.95   11.00
   1   4  -5   31.70    2.00
   1   4  -5   24.00    2.10
  -1  -4   5   33.10    1.90
  -1  -4   5   29.40    2.30
  -1  -4   5   30.30    2.40
   0   4  -5   26.40    2.10
   0   4  -5   26.20    1.50
   0  -4   5   23.80    2.20
   0  -4   5   24.30    2.10
   0  -4   5   25.50    2.20
  -1   4  -5  481.85    9.80
  -1   4  -5  483.05   10.70
   1  -4   5  486.85   11.10
   1  -4   5  477.75   10.60
   1  -4   5  516.15   11.50
   1  -4   5  503.15    9.90
  -2   4  -5  520.05   11.30
  -2   4  -5  543.95   11.30
  -2   4  -5  522.15   12.20
   2  -4   5  541.45   11.30
   2  -4   5  541.45   11.50
   2  -4   5  534.25   12.30
  -3   4  -5  485.05   10.40
  -3   4  -5  463.05   11.70
   3  -4   5  482.05   11.60
   3  -4   5  468.15   11.30
   3  -4   5  468.95   10.10
  -4   4  -5    4.70    1.50
  -4   4  -5    4.20    1.00
   4  -4   5    4.50    1.30
   4  -4   5    3.00    1.30
   4  -4   5    3.70    0.90
  -5   4  -5   57.19    4.10
  -5   4  -5   44.00    2.40
   5  -4   5   50.29    3.50
   5  -4   5   50.39    4.00
   5  -4   5   45.50    2.30
   5  -4   5   50.59    2.40
   5  -4   5   52.29    2.60
  -6   4  -5   25.80    3.00
  -6   4  -5   28.50    3.70
   6  -4   5   27.90    2.40
   6  -4   5   31.60    3.60
  -7   4  -5   73.89    4.60
  -7   4  -5   70.99    5.40
   7  -4   5   71.59    4.10
   7  -4   5   76.99    6.30
  -8   4  -5    1.00    1.70
  -8   4  -5   -0.40    1.90
   8  -4   5    1.60    2.20
   8  -4   5    0.70    1.40
   8   3  -5   12.20    2.40
   8   3  -5   11.20    3.00
  -8  -3   5   11.10    2.40
  -8  -3   5    9.70    3.00
   7   3  -5    2.50    1.50
   7   3  -5    0.50    1.40
   7   3  -5   -0.50    1.50
  -7  -3   5    1.30    2.00
  -7  -3   5    3.20    1.70
   6   3  -5   17.40    2.50
   6   3  -5   22.00    3.40
   6   3  -5   18.30    2.50
  -6  -3   5   20.80    3.20
  -6  -3   5   15.50    2.40
   5   3  -5  395.56   10.50
   5   3  -5  398.26   11.80
   5   3  -5  395.26   10.70
  -5  -3   5  416.66   11.10
  -5  -3   5  405.26   11.80
   4   3  -5  521.75   13.20
   4   3  -5  514.45   11.80
   4   3  -5  522.55   12.50
  -4  -3   5  507.55   12.60
  -4  -3   5  515.65   13.20
   3   3  -5    5.00    1.40
   3   3  -5    5.30    1.30
   3   3  -5    4.80    1.00
  -3  -3   5    2.50    1.20
  -3  -3   5    5.40    1.40
   2   3  -5   28.10    2.20
   2   3  -5   31.30    2.30
  -2  -3   5   25.30    2.20
  -2  -3   5   29.60    2.30
   1   3  -5  327.27    8.00
   1   3  -5  300.87    7.70
   1   3  -5  335.97    7.50
   1   3  -5  309.07    8.00
  -1  -3   5  331.77    7.50
  -1  -3   5  335.47    8.20
  -1  -3   5  306.67    7.70
  -1  -3   5  341.07    8.00
   0   3  -5  214.78    5.80
   0   3  -5  207.08    5.60
   0   3  -5  205.78    5.50
   0   3  -5  196.28    4.60
   0  -3   5  201.78    5.60
   0  -3   5  206.68    4.70
   0  -3   5  210.28    5.90
   0  -3   5  201.88    5.50
  -1   3  -5  127.49    4.10
  -1   3  -5  119.79    4.90
  -1   3  -5  124.29    3.50
  -1   3  -5  119.79    4.10
  -1   3  -5  119.69    4.10
   1  -3   5  126.59    4.30
   1  -3   5  125.89    3.60
   1  -3   5  122.69    3.80
   1  -3   5  121.79    4.10
  -2   3  -5   44.30    2.70
  -2   3  -5   46.40    2.40
  -2   3  -5   45.00    2.50
   2  -3   5   48.30    2.70
   2  -3   5   47.30    2.30
   2  -3   5   47.80    2.60
  -3   3  -5  297.67    7.10
  -3   3  -5  294.77    8.20
   3  -3   5  292.57    8.00
   3  -3   5  291.47    7.00
   3  -3   5  287.97    7.80
  -4   3  -5  548.25   13.40
  -4   3  -5  551.44   11.50
   4  -3   5  538.95   12.70
   4  -3   5  534.25   11.30
   4  -3   5  539.85   13.40
   4  -3   5  539.65   11.50
  -5   3  -5    1.00    1.50
  -5   3  -5    2.20    0.90
  -5   3  -5    0.60    1.10
   5  -3   5    0.60    0.80
   5  -3   5    0.10    0.80
   5  -3   5    2.00    1.10
   5  -3   5    0.70    1.50
  -6   3  -5   50.59    2.70
  -6   3  -5   51.69    4.30
  -6   3  -5   58.19    3.70
   6  -3   5   62.29    4.70
   6  -3   5   54.29    3.40
  -7   3  -5    6.70    2.60
  -7   3  -5    5.70    1.60
   7  -3   5    6.40    1.70
   7  -3   5    6.50    4.10
  -8   3  -5   56.29    5.20
  -8   3  -5   39.20    3.80
   8  -3   5   44.70    4.10
   8  -3   5   44.40    5.20
   9   2  -5   69.99    6.30
   9   2  -5   96.99    6.50
  -9  -2   5   87.89    6.90
  -9  -2   5   80.19    5.60
   8   2  -5  122.39    5.50
   8   2  -5  127.19    7.00
   8   2  -5  129.69    7.60
  -8  -2   5  127.69    7.40
  -8  -2   5  127.29    6.50
   7   2  -5   10.40    2.30
   7   2  -5    8.10    2.50
   7   2  -5   10.90    1.90
  -7  -2   5   11.70    2.40
  -7  -2   5   13.50    2.90
   6   2  -5   13.80    2.40
   6   2  -5   12.90    2.10
   6   2  -5   14.60    2.70
  -6  -2   5    8.90    2.20
  -6  -2   5    9.90    3.10
   5   2  -5   99.89    4.40
   5   2  -5  106.29    5.30
   5   2  -5  113.29    4.80
  -5  -2   5  106.99    5.30
  -5  -2   5  103.79    4.90
   4   2  -5  628.54   13.90
   4   2  -5  634.54   15.10
   4   2  -5  668.13   14.20
  -4  -2   5  632.64   14.70
  -4  -2   5  629.84   14.90
   3   2  -5    3.10    1.10
   3   2  -5    1.90    0.90
  -3  -2   5    2.60    0.80
  -3  -2   5    3.90    1.20
  -3  -2   5    0.80    0.90
   2   2  -5  901.11   17.70
   2   2  -5  897.61   17.80
   2   2  -5  921.11   17.70
   2   2  -5  882.61   16.50
   2   2  -5  889.21   18.00
  -2  -2   5  877.11   17.70
  -2  -2   5  877.01   18.00
  -2  -2   5  881.61   17.70
  -2  -2   5  886.11   17.50
  -2  -2   5  854.91   16.40
   1   2  -5 1446.46   26.60
   1   2  -5 1370.46   26.10
   1   2  -5 1417.86   26.00
   1   2  -5 1446.06   26.70
  -1  -2   5 1423.16   26.30
  -1  -2   5 1438.06   26.70
  -1  -2   5 1407.66   26.20
  -1  -2   5 1405.26   26.00
   0   2  -5  223.98    5.10
   0   2  -5  230.58    6.00
   0   2  -5  236.78    5.60
   0   2  -5  243.78    5.10
   0  -2   5  232.88    5.20
   0  -2   5  231.68    6.10
   0  -2   5  235.78    5.60
   0  -2   5  243.08    5.10
  -1   2  -5    2.70    1.00
  -1   2  -5    1.50    0.60
  -1   2  -5    0.40    0.70
  -1   2  -5    1.10    0.80
  -1   2  -5    0.40    0.50
   1  -2   5    0.70    0.70
   1  -2   5    1.20    0.80
   1  -2   5   -0.40    0.80
  -2   2  -5  347.97    8.10
  -2   2  -5  349.07    8.30
  -2   2  -5  344.67    8.40
  -2   2  -5  360.56    8.50
   2  -2   5  358.16    8.60
   2  -2   5  352.26    7.20
   2  -2   5  355.36    8.00
   2  -2   5  344.67    8.30
   2  -2   5  359.46    7.30
   2  -2   5  353.56    8.30
  -3   2  -5   15.00    1.70
  -3   2  -5   14.40    1.40
  -3   2  -5   13.40    1.80
   3  -2   5   11.40    1.30
   3  -2   5   14.20    1.40
   3  -2   5   14.70    1.60
   3  -2   5   14.70    2.00
   3  -2   5   13.70    1.30
  -4   2  -5  104.79    3.80
  -4   2  -5   94.59    4.30
  -4   2  -5  116.59    5.00
   4  -2   5  105.79    5.00
   4  -2   5  102.59    3.90
   4  -2   5  102.19    4.50
   4  -2   5  102.99    3.90
   4  -2   5  113.59    4.20
  -5   2  -5    7.10    1.90
  -5   2  -5    7.50    1.50
  -5   2  -5    5.50    1.20
   5  -2   5    5.20    1.70
   5  -2   5    5.70    1.30
  -6   2  -5   11.80    2.60
  -6   2  -5   12.90    1.80
  -6   2  -5   11.90    2.00
   6  -2   5    7.10    1.80
   6  -2   5   13.30    3.00
  -7   2  -5  128.69    4.80
  -7   2  -5  131.69    7.10
  -7   2  -5  130.39    6.90
   7  -2   5  122.29    5.80
   7  -2   5  144.59    8.90
  -8   2  -5  125.79    7.50
   8  -2   5  126.49    7.80
   8  -2   5  118.09    6.40
   9   1  -5   40.60    4.80
   9   1  -5   36.90    4.90
  -9  -1   5   35.20    5.00
  -9  -1   5   41.20    4.50
   8   1  -5   45.60    4.50
   8   1  -5   58.39    5.20
  -8  -1   5   53.39    4.50
  -8  -1   5   48.90    4.90
   7   1  -5   89.99    4.30
   7   1  -5   81.49    5.20
   7   1  -5   99.99    6.00
  -7  -1   5  102.79    5.50
  -7  -1   5   92.49    5.70
   6   1  -5   83.09    4.60
   6   1  -5   79.49    5.00
   6   1  -5   81.79    3.80
  -6  -1   5   80.89    5.00
   5   1  -5    3.20    1.30
   5   1  -5    5.50    1.20
   5   1  -5    2.20    1.50
  -5  -1   5    5.70    1.50
  -5  -1   5    3.50    1.40
   4   1  -5   18.40    1.80
   4   1  -5   20.90    2.50
   4   1  -5   18.90    1.90
  -4  -1   5   19.60    2.20
  -4  -1   5   21.80    2.30
   3   1  -5   55.49    3.00
   3   1  -5   51.59    2.60
   3   1  -5   53.59    2.60
  -3  -1   5   47.20    2.90
  -3  -1   5   53.29    2.50
  -3  -1   5   52.19    2.80
  -3  -1   5   52.09    2.40
   2   1  -5  229.98    6.30
   2   1  -5  242.68    6.30
   2   1  -5  234.08    5.60
  -2  -1   5  238.18    6.50
  -2  -1   5  249.48    6.10
  -2  -1   5  240.88    6.20
  -2  -1   5  220.98    5.40
  -2  -1   5  227.58    5.90
   1   1  -5  957.60   17.90
   1   1  -5  931.91   18.20
   1   1  -5  966.50   17.20
   1   1  -5  926.51   17.40
   1   1  -5  927.81   17.70
  -1  -1   5  925.01   17.80
  -1  -1   5  940.51   17.70
  -1  -1   5  922.31   17.40
  -1  -1   5  905.71   18.10
  -1  -1   5  936.31   17.10
   0   1  -5   48.50    2.20
   0   1  -5   45.70    1.90
   0   1  -5   47.50    2.30
   0   1  -5   47.70    2.00
   0   1  -5   46.20    1.80
   0  -1   5   48.70    2.30
   0  -1   5   46.90    2.10
   0  -1   5   46.20    2.20
   0  -1   5   48.60    1.90
   0  -1   5   41.40    1.90
   0  -1   5   47.50    2.00
  -1   1  -5   11.30    1.40
  -1   1  -5    9.50    1.10
  -1   1  -5   11.50    1.50
  -1   1  -5    9.60    1.20
  -1   1  -5   15.60    1.30
  -1   1  -5   10.80    1.20
   1  -1   5   10.00    1.40
   1  -1   5   12.00    1.20
   1  -1   5   11.30    1.20
   1  -1   5   12.90    1.40
  -2   1  -5  141.59    5.10
  -2   1  -5  150.08    4.50
  -2   1  -5  144.99    4.10
   2  -1   5  147.49    4.90
   2  -1   5  152.88    4.20
   2  -1   5  150.28    4.20
   2  -1   5  144.29    4.40
   2  -1   5  145.49    4.10
   2  -1   5  149.99    4.40
  -3   1  -5   42.40    2.70
  -3   1  -5   47.80    3.50
  -3   1  -5   41.80    2.40
   3  -1   5   40.70    2.30
   3  -1   5   41.00    2.30
   3  -1   5   43.60    3.00
   3  -1   5   40.90    2.30
   3  -1   5   41.30    2.20
  -4   1  -5  387.06    9.10
  -4   1  -5  399.56    9.30
  -4   1  -5  389.06    9.50
  -4   1  -5  385.06   10.40
   4  -1   5  405.06    9.90
   4  -1   5  411.16    9.30
   4  -1   5  402.46   11.00
  -5   1  -5   77.79    3.60
  -5   1  -5   71.29    3.30
  -5   1  -5   68.99    4.30
   5  -1   5   72.79    3.90
   5  -1   5   66.69    4.50
  -6   1  -5   87.99    5.10
  -6   1  -5   90.89    4.00
  -6   1  -5   94.49    4.20
   6  -1   5   89.19    5.70
   6  -1   5   88.09    4.80
  -7   1  -5  142.29    7.20
  -7   1  -5  137.69    5.40
   7  -1   5  140.29    7.70
   7  -1   5  132.39    6.40
  -8   1  -5   14.80    2.10
  -8   1  -5   10.10    2.90
   8  -1   5    6.10    2.50
   8  -1   5   11.40    3.20
   9   0  -5    4.50    2.60
   9   0  -5    5.70    2.80
  -9   0   5    6.80    4.00
  -9   0   5    5.90    2.30
   8   0  -5   50.59    4.60
   8   0  -5   54.79    4.90
  -8   0   5   49.10    4.80
  -8   0   5   45.80    4.40
   7   0  -5   95.29    5.50
   7   0  -5   84.39    3.70
   7   0  -5   83.09    5.50
  -7   0   5   74.29    4.90
  -7   0   5   78.59    5.30
   6   0  -5   91.49    4.80
   6   0  -5   92.39    5.10
   6   0  -5   83.29    3.50
  -6   0   5   85.79    5.00
  -6   0   5   99.19    5.10
   5   0  -5   27.20    2.50
   5   0  -5   21.10    1.80
   5   0  -5   24.20    2.80
   5   0  -5   26.00    2.00
  -5   0   5   25.70    2.60
  -5   0   5   22.30    2.50
   4   0  -5  189.28    6.40
   4   0  -5  197.88    6.10
   4   0  -5  197.28    5.30
  -4   0   5  201.98    6.50
  -4   0   5  186.58    5.20
  -4   0   5  191.58    6.20
   3   0  -5  397.96    9.30
   3   0  -5  411.26    8.80
   3   0  -5  403.06    9.70
   3   0  -5  400.06    9.30
  -3   0   5  398.66    9.20
  -3   0   5  393.36    9.80
   2   0  -5   25.60    1.90
   2   0  -5   26.50    1.80
   2   0  -5   27.90    1.80
   2   0  -5   23.10    1.60
   2   0  -5   24.40    2.00
  -2   0   5   23.70    1.60
  -2   0   5   25.30    1.70
  -2   0   5   24.10    2.00
  -2   0   5   24.00    1.70
  -2   0   5   22.80    1.80
   1   0  -5  432.36    9.10
   1   0  -5  409.66    8.10
   1   0  -5  426.26    9.00
   1   0  -5  432.36    8.90
   1   0  -5  417.06    9.10
  -1   0   5  418.96    9.20
  -1   0   5  417.86    9.00
  -1   0   5  428.46    8.80
  -1   0   5  415.96    8.10
   0   0  -5 1931.81   34.60
   0   0  -5 1917.21   34.40
   0   0  -5 1933.31   34.90
   0   0  -5 1919.31   34.80
   0   0   5 1938.41   34.90
   0   0   5 1898.81   34.50
   0   0   5 1918.51   34.40
   0   0   5 1912.71   34.70
   0   0   5 1976.40   34.90
  -1   0  -5   94.09    3.40
  -1   0  -5   85.99    3.30
  -1   0  -5   93.79    3.20
  -1   0  -5   85.29    2.60
  -1   0  -5   91.49    2.70
   1   0   5   89.29    3.10
   1   0   5   88.59    2.60
   1   0   5   89.99    2.70
   1   0   5   85.29    3.40
   1   0   5   88.29    3.30
  -2   0  -5    8.70    1.40
  -2   0  -5    7.10    0.80
  -2   0  -5    8.10    1.30
   2   0   5    8.30    1.30
   2   0   5    8.30    1.40
   2   0   5    7.80    1.30
   2   0   5    7.70    1.20
   2   0   5    9.30    1.00
   2   0   5    8.30    1.50
  -3   0  -5   32.50    1.70
  -3   0  -5   33.60    1.60
  -3   0  -5   30.70    2.40
  -3   0  -5   34.90    2.30
   3   0   5   29.60    2.30
   3   0   5   30.90    2.60
  -4   0  -5   36.80    1.90
  -4   0  -5   38.20    2.90
  -4   0  -5   30.80    1.80
  -4   0  -5   38.20    2.60
   4   0   5   38.60    3.80
   4   0   5   33.30    2.80
  -5   0  -5   52.99    3.30
  -5   0  -5   52.39    2.60
  -5   0  -5   56.89    4.00
  -5   0  -5   48.40    2.50
   5   0   5   50.09    3.70
   5   0   5   41.50    3.80
  -6   0  -5   65.89    4.60
  -6   0  -5   59.79    2.90
  -6   0  -5   58.89    4.20
   6   0   5   64.29    5.10
   6   0   5   62.39    4.40
  -7   0  -5    6.30    1.50
  -7   0  -5    2.40    1.90
   7   0   5    3.40    2.00
   7   0   5    6.60    2.60
  -8   0  -5   68.79    5.70
  -8   0  -5   63.19    4.10
   8   0   5   61.79    5.30
   8   0   5   73.39    6.40
   9  -1  -5    3.20    2.30
   9  -1  -5    4.70    2.60
  -9   1   5    3.10    2.10
  -9   1   5    4.80    2.40
   8  -1  -5   35.70    4.20
   8  -1  -5   34.10    4.00
  -8   1   5   40.90    4.00
  -8   1   5   33.30    5.90
   7  -1  -5   30.80    3.80
   7  -1  -5   28.60    3.60
   7  -1  -5   25.80    1.90
  -7   1   5   22.60    3.30
  -7   1   5   26.30    3.40
   6  -1  -5    4.30    1.50
   6  -1  -5    3.40    1.60
   6  -1  -5    4.20    0.90
   6  -1  -5    3.00    0.90
  -6   1   5    0.90    1.30
  -6   1   5    4.80    1.80
   5  -1  -5   -0.20    0.60
   5  -1  -5    1.80    1.10
   5  -1  -5    1.70    1.10
  -5   1   5    1.40    1.00
  -5   1   5    3.00    1.40
   4  -1  -5  769.92   16.70
   4  -1  -5  789.72   16.90
   4  -1  -5  772.82   15.10
  -4   1   5  793.32   15.10
  -4   1   5  744.53   16.90
  -4   1   5  769.12   16.50
   3  -1  -5  601.24   12.80
   3  -1  -5  625.84   12.20
   3  -1  -5  611.74   13.20
   3  -1  -5  623.04   13.40
  -3   1   5  622.84   12.20
  -3   1   5  610.44   12.90
  -3   1   5  592.44   14.20
   2  -1  -5  413.06    8.70
   2  -1  -5  404.96   10.00
   2  -1  -5  404.16    8.40
   2  -1  -5  403.36    9.30
   2  -1  -5  399.46    9.20
  -2   1   5  412.96    8.40
  -2   1   5  388.36    9.00
  -2   1   5  410.96    8.60
  -2   1   5  392.76    9.30
  -2   1   5  406.56    9.20
   1  -1  -5    5.00    1.10
   1  -1  -5    4.60    1.10
   1  -1  -5    5.80    1.10
   1  -1  -5    4.20    1.00
  -1   1   5    4.00    1.00
  -1   1   5    4.50    1.00
  -1   1   5    3.90    0.90
   0  -1  -5   10.80    1.20
   0  -1  -5   10.00    1.30
   0  -1  -5   10.00    1.30
   0  -1  -5    8.20    1.70
   0   1   5   10.80    1.30
   0   1   5    8.60    1.30
   0   1   5   12.80    1.20
  -1  -1  -5  182.08    5.50
  -1  -1  -5  189.18    4.40
  -1  -1  -5  198.18    5.40
  -1  -1  -5  188.78    5.40
   1   1   5  188.08    5.30
   1   1   5  192.08    4.40
   1   1   5  193.28    5.70
   1   1   5  174.78    5.20
  -2  -1  -5  416.46    9.80
   2   1   5  430.56   10.00
   2   1   5  405.06    9.20
   2   1   5  406.06   10.40
  -3  -1  -5  590.04   13.40
  -3  -1  -5  598.04   13.30
   3   1   5  579.54   14.20
   3   1   5  609.54   13.90
  -4  -1  -5  308.47    8.90
  -4  -1  -5  302.87    8.50
   4   1   5  302.27    9.00
   4   1   5  284.87    9.40
  -5  -1  -5  105.29    5.10
  -5  -1  -5  106.39    5.00
   5   1   5  103.99    5.30
   5   1   5   93.89    5.60
  -6  -1  -5  101.89    5.80
  -6  -1  -5   96.09    4.80
   6   1   5   97.79    6.10
   6   1   5   95.09    5.70
  -7  -1  -5   -2.30    1.20
  -7  -1  -5    2.60    2.10
   7   1   5    0.00    1.70
   7   1   5   -1.40    1.60
  -8  -1  -5   16.40    3.30
  -8  -1  -5   15.40    2.60
   8   1   5   12.90    3.50
   8   1   5   15.40    3.60
   9  -2  -5    6.50    2.60
   9  -2  -5    4.90    2.30
  -9   2   5    5.00    2.40
  -9   2   5    7.60    2.60
   8  -2  -5   63.69    5.00
   8  -2  -5   71.79    5.40
  -8   2   5   71.59    5.30
  -8   2   5   70.99    6.70
   7  -2  -5   41.30    3.90
   7  -2  -5   36.40    3.50
  -7   2   5   41.80    4.00
  -7   2   5   40.60    3.80
   6  -2  -5  204.88    7.80
   6  -2  -5  212.48    7.70
  -6   2   5  198.18    7.60
  -6   2   5  207.88    7.70
   5  -2  -5  115.69    5.20
   5  -2  -5  118.99    5.20
  -5   2   5  120.39    5.10
  -5   2   5  117.39    5.30
   4  -2  -5  252.27    5.70
   4  -2  -5  232.68    7.20
   4  -2  -5  239.28    7.10
  -4   2   5  238.98    5.60
  -4   2   5  244.68    7.00
  -4   2   5  236.98    7.30
   3  -2  -5 1017.00   20.20
   3  -2  -5 1002.50   18.70
   3  -2  -5  999.60   19.40
   3  -2  -5  993.10   20.20
  -3   2   5  972.40   19.40
  -3   2   5  998.80   18.70
  -3   2   5 1013.70   20.30
   2  -2  -5  289.17    6.50
   2  -2  -5  259.87    7.00
   2  -2  -5  261.57    7.00
   2  -2  -5  270.87    6.10
   2  -2  -5  261.07    6.90
  -2   2   5  267.47    7.00
  -2   2   5  277.77    6.40
  -2   2   5  274.87    7.00
  -2   2   5  272.87    7.00
  -2   2   5  275.67    6.10
   1  -2  -5   12.10    1.60
   1  -2  -5   11.40    1.50
   1  -2  -5   11.60    1.30
  -1   2   5   11.90    1.50
  -1   2   5   13.40    1.50
  -1   2   5   11.80    1.40
  -1   2   5   11.10    1.40
   0  -2  -5   64.59    2.20
   0  -2  -5   66.69    3.00
   0   2   5   66.69    2.30
   0   2   5   62.39    3.00
   0   2   5   65.19    2.90
   0   2   5   68.79    3.20
   0   2   5   66.99    2.90
  -1  -2  -5    2.00    1.00
  -1  -2  -5    3.30    1.10
  -1  -2  -5    3.00    0.70
   1   2   5    1.90    0.70
   1   2   5    2.30    1.10
  -2  -2  -5   63.39    3.30
  -2  -2  -5   59.39    2.80
   2   2   5   55.79    2.60
   2   2   5   67.69    3.70
   2   2   5   65.39    3.50
  -3  -2  -5    3.70    1.20
  -3  -2  -5    8.80    1.60
   3   2   5    4.80    1.30
   3   2   5    4.20    1.50
  -4  -2  -5   80.99    4.20
  -4  -2  -5   80.39    4.20
   4   2   5   83.89    5.50
   4   2   5   79.39    4.80
  -5  -2  -5    3.90    1.70
  -5  -2  -5    4.70    1.50
   5   2   5    8.10    2.00
   5   2   5    4.10    1.90
  -6  -2  -5    6.90    1.80
  -6  -2  -5    8.50    2.20
   6   2   5    5.40    2.00
  -7  -2  -5   24.80    3.20
  -7  -2  -5   20.50    3.50
   7   2   5   22.50    3.70
   7   2   5   22.10    3.70
   9  -3  -5   16.40    3.10
   9  -3  -5   16.60    3.30
  -9   3   5   13.30    3.50
  -9   3   5   20.20    3.80
   8  -3  -5   10.90    2.70
   8  -3  -5   11.30    3.50
  -8   3   5   13.00    2.80
  -8   3   5    9.50    2.60
   7  -3  -5  120.19    6.40
   7  -3  -5  126.69    6.10
  -7   3   5  126.89    6.40
  -7   3   5  113.99    6.10
   6  -3  -5  148.59    6.70
   6  -3  -5  150.58    6.20
  -6   3   5  157.18    6.70
  -6   3   5  157.98    6.50
   5  -3  -5   43.00    3.20
   5  -3  -5   41.80    3.30
  -5   3   5   39.80    3.10
  -5   3   5   42.80    3.30
   4  -3  -5    5.50    1.40
   4  -3  -5    1.40    1.10
  -4   3   5    1.90    1.20
  -4   3   5   -0.40    0.50
  -4   3   5    1.90    0.90
   3  -3  -5    5.60    1.10
   3  -3  -5    3.40    0.80
   3  -3  -5    5.60    1.30
   3  -3  -5    4.90    1.20
  -3   3   5    5.70    1.40
  -3   3   5    6.30    1.00
  -3   3   5    7.70    1.30
   2  -3  -5   47.30    2.60
   2  -3  -5   50.19    2.10
   2  -3  -5   48.40    2.80
   2  -3  -5   49.90    2.80
   2  -3  -5   54.89    2.80
  -2   3   5   48.50    2.70
  -2   3   5   54.79    2.20
  -2   3   5   52.79    2.60
  -2   3   5   55.19    2.80
  -2   3   5   50.89    2.10
   1  -3  -5   26.20    2.20
   1  -3  -5   24.90    2.10
   1  -3  -5   24.20    2.00
   1  -3  -5   28.30    2.10
  -1   3   5   25.60    1.80
  -1   3   5   27.00    2.00
  -1   3   5   25.70    1.80
   0  -3  -5 1373.46   26.40
   0  -3  -5 1371.46   26.50
   0   3   5 1389.16   24.90
   0   3   5 1370.26   24.80
   0   3   5 1363.36   26.80
  -1  -3  -5 1418.56   27.90
  -1  -3  -5 1440.06   27.80
  -1  -3  -5 1418.16   26.20
   1   3   5 1438.76   28.20
   1   3   5 1431.16   26.10
  -2  -3  -5   42.10    2.90
  -2  -3  -5   40.00    2.30
   2   3   5   41.00    3.10
   2   3   5   40.00    3.00
   2   3   5   44.90    2.40
  -3  -3  -5   72.09    3.70
  -3  -3  -5   72.79    4.10
   3   3   5   74.19    4.90
   3   3   5   70.99    4.20
  -4  -3  -5  221.08    7.60
  -4  -3  -5  221.18    7.70
   4   3   5  216.58    8.20
   4   3   5  218.78    8.30
  -5  -3  -5   47.90    3.80
  -5  -3  -5   49.10    3.80
   5   3   5   54.39    4.50
   5   3   5   53.79    4.50
  -6  -3  -5   29.20    3.80
  -6  -3  -5   28.40    3.50
   6   3   5   28.50    4.80
   6   3   5   33.90    4.60
  -7  -3  -5   66.19    5.50
   7   3   5   66.89    5.90
   7   3   5   77.39    6.20
   9  -4  -5    1.60    1.70
   9  -4  -5   -1.60    1.70
  -9   4   5    1.20    1.80
  -9   4   5    3.90    2.10
   8  -4  -5   64.49    4.80
   8  -4  -5   65.49    5.90
  -8   4   5   68.29    5.40
  -8   4   5   80.79    6.60
   7  -4  -5    1.10    1.70
   7  -4  -5    1.30    1.50
  -7   4   5    2.00    1.60
  -7   4   5    5.10    1.90
   6  -4  -5  192.08    7.70
   6  -4  -5  189.18    7.20
  -6   4   5  200.38    7.90
  -6   4   5  199.18    7.40
   5  -4  -5  114.59    5.60
   5  -4  -5  120.79    5.20
  -5   4   5  117.89    5.10
  -5   4   5  130.39    5.80
   4  -4  -5  172.08    6.10
   4  -4  -5  187.88    6.60
  -4   4   5  193.58    6.10
  -4   4   5  189.58    6.70
   3  -4  -5  519.05   12.40
   3  -4  -5  506.25   11.30
   3  -4  -5  531.45   10.80
   3  -4  -5  517.35   12.20
  -3   4   5  532.65   12.50
  -3   4   5  491.85   11.20
  -3   4   5  539.45   11.50
   2  -4  -5    8.60    1.60
   2  -4  -5   14.60    1.60
   2  -4  -5   16.10    1.90
  -2   4   5   10.30    1.30
  -2   4   5   13.10    1.40
  -2   4   5   11.10    1.60
  -2   4   5   11.70    1.30
   1  -4  -5    1.20    0.90
   1  -4  -5    1.20    0.90
   1  -4  -5    1.10    0.60
   1  -4  -5    1.20    0.90
  -1   4   5    1.60    0.70
  -1   4   5    2.70    0.80
  -1   4   5    1.40    0.60
  -1   4   5    0.70    0.60
   0  -4  -5   36.70    2.60
   0  -4  -5   41.50    1.90
   0  -4  -5   36.40    2.70
   0   4   5   39.00    2.90
   0   4   5   41.60    1.90
   0   4   5   35.90    1.80
   0   4   5   39.50    1.90
  -1  -4  -5  226.68    7.10
  -1  -4  -5  224.68    6.80
  -1  -4  -5  225.78    7.20
   1   4   5  234.88    7.40
   1   4   5  237.28    7.50
   1   4   5  220.58    5.80
  -2  -4  -5  206.08    6.10
  -2  -4  -5  206.78    7.10
   2   4   5  214.18    7.50
   2   4   5  207.08    7.30
  -3  -4  -5    2.10    1.10
  -3  -4  -5    3.40    1.50
   3   4   5    3.60    1.70
   3   4   5    2.10    1.20
  -4  -4  -5   18.10    2.80
   4   4   5   14.90    2.60
   4   4   5   15.90    2.90
  -5  -4  -5   58.59    4.30
  -5  -4  -5   60.89    4.30
   5   4   5   55.29    4.90
   5   4   5   47.60    4.50
  -6  -4  -5    8.40    2.50
  -6  -4  -5    7.20    2.20
   6   4   5   14.40    3.30
   6   4   5    8.40    2.50
  -7  -4  -5   26.20    3.60
  -7  -4  -5   24.60    4.00
   7   4   5   23.00    4.20
   7   4   5   22.30    4.10
   9  -5  -5   22.90    4.00
  -9   5   5   20.20    3.80
  -9   5   5   32.40    4.60
   8  -5  -5   22.50    3.70
   8  -5  -5   19.90    3.20
  -8   5   5   31.90    6.60
   7  -5  -5    1.10    1.70
   7  -5  -5    0.70    1.20
  -7   5   5    3.70    1.80
  -7   5   5    2.00    1.70
   6  -5  -5    0.50    1.40
   6  -5  -5    1.30    1.30
  -6   5   5    1.50    1.40
  -6   5   5   -0.40    1.20
   5  -5  -5   27.10    2.90
   5  -5  -5   28.80    2.70
  -5   5   5   31.30    3.20
  -5   5   5   32.70    3.00
   4  -5  -5   77.69    2.70
   4  -5  -5   81.19    4.30
   4  -5  -5   75.69    4.00
  -4   5   5   77.19    3.70
  -4   5   5   76.59    2.70
  -4   5   5   77.29    4.30
   3  -5  -5  564.34   12.90
   3  -5  -5  510.85   11.20
   3  -5  -5  520.85   13.00
  -3   5   5  509.95   11.20
  -3   5   5  552.14   12.00
  -3   5   5  538.05   13.00
   2  -5  -5  689.63   15.70
   2  -5  -5  717.23   14.80
   2  -5  -5  700.13   15.60
  -2   5   5  695.23   14.30
  -2   5   5  695.23   14.30
  -2   5   5  713.53   15.40
   1  -5  -5  501.75   11.70
   1  -5  -5  504.15   11.40
   1  -5  -5  492.65   12.10
   1  -5  -5  501.55   12.20
  -1   5   5  493.85   12.30
  -1   5   5  505.35   11.40
  -1   5   5  500.15   11.10
  -1   5   5  505.75   11.20
   0  -5  -5   45.40    3.10
   0  -5  -5   44.10    2.30
   0  -5  -5   44.90    3.00
   0   5   5   40.60    3.00
   0   5   5   44.10    2.10
   0   5   5   44.90    2.30
   0   5   5   45.00    2.10
  -1  -5  -5    2.40    1.20
  -1  -5  -5    1.00    0.80
  -1  -5  -5    2.90    1.20
   1   5   5    2.00    1.30
   1   5   5    0.80    1.00
   1   5   5    1.50    1.20
  -2  -5  -5  273.47    7.80
  -2  -5  -5  280.67    8.90
   2   5   5  283.47    9.30
  -3  -5  -5   86.99    4.90
  -3  -5  -5   86.49    4.30
   3   5   5   82.29    4.90
   3   5   5   79.49    4.90
  -4  -5  -5  259.47    9.40
  -4  -5  -5  277.07    8.90
   4   5   5  261.67   10.00
   4   5   5  273.57    9.90
  -5  -5  -5  371.96   12.00
  -5  -5  -5  373.26   11.80
   5   5   5  368.86   12.60
  -6  -5  -5   70.29    5.10
   6   5   5   58.69    5.60
   6   5   5   78.99    6.10
   9  -6  -5    4.60    2.90
   9  -6  -5    5.40    2.60
  -9   6   5    7.90    2.30
  -9   6   5    3.00    2.20
   8  -6  -5   52.19    4.40
   8  -6  -5   48.60    5.00
  -8   6   5   51.59    5.00
  -8   6   5   56.49    5.00
   7  -6  -5   96.19    5.90
   7  -6  -5   83.99    4.90
  -7   6   5   89.09    5.50
  -7   6   5   81.09    5.70
   6  -6  -5   41.10    3.90
   6  -6  -5   41.90    3.40
  -6   6   5   38.80    3.60
  -6   6   5   42.60    4.10
   5  -6  -5  165.28    7.00
   5  -6  -5  166.18    6.40
  -5   6   5  167.68    7.50
  -5   6   5  172.88    7.10
   4  -6  -5   43.60    2.20
   4  -6  -5   44.40    3.10
   4  -6  -5   48.20    3.50
  -4   6   5   44.00    2.20
  -4   6   5   52.69    3.20
  -4   6   5   51.29    4.00
   3  -6  -5   96.29    3.70
   3  -6  -5  105.79    4.70
   3  -6  -5   98.99    4.80
  -3   6   5  104.89    4.20
  -3   6   5   92.69    4.60
   2  -6  -5   57.69    3.60
   2  -6  -5   63.19    3.20
   2  -6  -5   64.99    3.70
  -2   6   5   66.79    3.50
  -2   6   5   58.79    3.00
   1  -6  -5   95.09    4.50
   1  -6  -5   84.99    4.30
   1  -6  -5   93.19    3.50
   1  -6  -5   92.99    4.20
  -1   6   5   82.79    4.40
  -1   6   5   89.69    3.70
  -1   6   5   82.49    3.40
   0  -6  -5  438.66   10.20
   0  -6  -5  450.45   11.90
   0  -6  -5  435.56   11.40
   0   6   5  420.26   11.60
   0   6   5  451.65    9.90
   0   6   5  433.56    9.80
  -1  -6  -5   70.69    4.30
  -1  -6  -5   82.19    4.50
  -1  -6  -5   85.09    3.70
   1   6   5   92.29    5.00
   1   6   5   85.19    4.70
  -2  -6  -5    3.10    1.20
  -2  -6  -5    1.10    1.10
   2   6   5    0.60    1.20
   2   6   5    0.60    1.20
  -3  -6  -5  102.29    5.60
  -3  -6  -5  115.19    6.30
   3   6   5  105.09    5.80
   3   6   5  108.69    6.20
  -4  -6  -5    4.30    1.60
  -4  -6  -5    3.10    1.40
   4   6   5    4.40    2.10
   4   6   5    2.80    1.70
  -5  -6  -5   23.40    3.30
  -5  -6  -5   17.40    3.40
   5   6   5   17.40    3.20
   5   6   5   20.30    3.60
  -6  -6  -5   45.40    4.80
  -6  -6  -5   31.30    4.40
   6   6   5   38.80    5.30
   6   6   5   39.40    5.10
   9  -7  -5    5.60    3.90
   9  -7  -5    4.90    2.90
  -9   7   5    7.30    2.50
  -9   7   5    7.40    2.80
   8  -7  -5    2.30    2.20
   8  -7  -5    2.50    2.00
  -8   7   5    3.60    2.40
  -8   7   5    1.20    2.20
   7  -7  -5   12.90    2.90
   7  -7  -5   15.10    2.60
  -7   7   5   13.40    3.10
  -7   7   5   15.00    2.70
   6  -7  -5  154.18    7.20
   6  -7  -5  150.18    6.30
  -6   7   5  136.19    7.00
  -6   7   5  146.59    6.70
   5  -7  -5  228.88    8.60
  -5   7   5  228.88    8.10
  -5   7   5  242.68    8.90
   4  -7  -5  178.38    7.10
   4  -7  -5  184.48    5.30
   4  -7  -5  186.18    6.70
  -4   7   5  177.18    7.20
  -4   7   5  178.98    6.50
   3  -7  -5   60.79    3.70
   3  -7  -5   57.89    3.00
   3  -7  -5   59.79    4.00
  -3   7   5   53.59    3.70
  -3   7   5   62.29    3.40
   2  -7  -5    3.60    1.30
   2  -7  -5    1.10    1.10
   2  -7  -5    1.40    1.30
   2  -7  -5    1.80    0.90
  -2   7   5    3.40    1.20
  -2   7   5    2.00    1.10
   1  -7  -5    1.30    1.20
   1  -7  -5    1.60    0.80
   1  -7  -5    0.90    1.20
  -1   7   5   -0.40    1.20
  -1   7   5    0.60    0.80
   0  -7  -5  153.38    5.40
   0  -7  -5  152.98    6.30
   0  -7  -5  161.68    6.50
   0   7   5  166.08    7.80
   0   7   5  154.08    4.90
   0   7   5  159.78    6.70
  -1  -7  -5  398.96   11.60
  -1  -7  -5  393.86   10.30
   1   7   5  389.46   12.00
   1   7   5  394.46   11.60
  -2  -7  -5  497.55   12.70
  -2  -7  -5  493.65   14.00
   2   7   5  488.25   13.90
   2   7   5  515.85   14.80
  -3  -7  -5  465.95   13.90
  -3  -7  -5  472.65   12.80
   3   7   5  467.75   14.70
   3   7   5  475.55   14.10
  -4  -7  -5   56.89    4.80
  -4  -7  -5   57.39    4.30
   4   7   5   49.30    5.00
   4   7   5   61.09    5.00
  -5  -7  -5   59.49    5.30
  -5  -7  -5   45.30    4.60
   5   7   5   52.39    5.50
   5   7   5   50.59    5.00
   8  -8  -5    5.00    2.00
   8  -8  -5    2.80    2.00
  -8   8   5    5.30    2.60
  -8   8   5    5.20    2.30
   7  -8  -5    6.60    2.10
   7  -8  -5    7.50    2.40
  -7   8   5    8.90    2.90
  -7   8   5   11.20    2.80
   6  -8  -5  256.67    8.70
   6  -8  -5  241.98    9.60
  -6   8   5  255.77   10.10
  -6   8   5  241.28    9.00
   5  -8  -5   45.00    4.10
   5  -8  -5   48.90    3.70
  -5   8   5   48.60    3.80
  -5   8   5   49.60    4.30
   4  -8  -5   35.20    2.30
   4  -8  -5   34.60    3.40
   4  -8  -5   38.80    3.30
  -4   8   5   36.50    3.60
   3  -8  -5  144.79    5.30
   3  -8  -5  144.89    6.30
   3  -8  -5  134.79    5.90
  -3   8   5  141.49    6.20
  -3   8   5  140.09    5.60
   2  -8  -5  299.27    9.70
   2  -8  -5  305.57    9.50
   2  -8  -5  308.27    8.60
   2  -8  -5  310.67    9.10
  -2   8   5  309.97    9.20
  -2   8   5  317.07    8.90
   1  -8  -5   82.49    4.00
   1  -8  -5   89.19    4.70
   1  -8  -5   95.59    5.00
  -1   8   5   80.19    4.00
  -1   8   5   81.69    4.90
   0  -8  -5    3.90    1.60
   0  -8  -5    2.20    1.40
   0  -8  -5    3.70    1.40
   0   8   5    3.30    1.60
   0   8   5    2.40    1.70
   0   8   5    2.70    1.10
  -1  -8  -5   14.10    2.60
  -1  -8  -5   16.00    2.30
   1   8   5   15.10    2.80
   1   8   5   14.20    2.80
  -2  -8  -5   51.19    3.70
  -2  -8  -5   46.20    4.30
   2   8   5   51.49    4.60
   2   8   5   57.69    4.70
  -3  -8  -5   52.89    4.80
  -3  -8  -5   66.99    4.20
   3   8   5   67.59    5.10
   3   8   5   53.39    5.10
  -4  -8  -5   64.69    4.90
  -4  -8  -5   55.59    5.00
   4   8   5   58.69    5.10
   4   8   5   57.39    5.60
   8  -9  -5   26.70    3.60
   8  -9  -5   32.90    4.70
  -8   9   5   30.50    4.40
  -8   9   5   27.50    4.50
   7  -9  -5  132.89    7.60
   7  -9  -5  132.59    6.40
  -7   9   5  136.29    7.80
   6  -9  -5    5.20    2.00
   6  -9  -5    2.50    1.40
  -6   9   5    1.80    1.30
   5  -9  -5   16.50    2.50
   5  -9  -5   15.40    3.10
  -5   9   5   13.80    2.50
  -5   9   5   15.30    1.70
  -5   9   5   13.30    2.70
   4  -9  -5    7.10    2.10
   4  -9  -5    8.80    2.10
   4  -9  -5    8.70    1.60
  -4   9   5    8.50    2.00
  -4   9   5    7.80    2.20
   3  -9  -5  107.79    4.80
   3  -9  -5   96.89    5.40
   3  -9  -5  105.49    5.30
  -3   9   5   95.69    5.30
  -3   9   5  102.29    5.00
   2  -9  -5  145.19    6.60
   2  -9  -5  158.58    6.70
   2  -9  -5  158.58    6.00
   2  -9  -5  158.28    6.30
  -2   9   5  150.58    6.00
  -2   9   5  167.98    6.60
  -2   9   5  157.18    7.10
   1  -9  -5  215.98    8.20
   1  -9  -5  213.98    7.20
   1  -9  -5  228.48    8.10
  -1   9   5  222.68    7.40
  -1   9   5  218.38    8.50
  -1   9   5  217.58    8.60
   0  -9  -5  405.16   12.60
   0  -9  -5  402.96   12.20
   0   9   5  406.66   12.30
   0   9   5  397.96   12.80
   0   9   5  398.16   10.20
  -1  -9  -5  310.07    9.50
  -1  -9  -5  295.37   10.60
   1   9   5  319.87   11.40
   1   9   5  305.97   10.70
  -2  -9  -5    3.80    2.00
  -2  -9  -5    4.30    1.70
   2   9   5    1.50    1.70
   2   9   5    2.50    1.80
  -3  -9  -5   44.90    3.90
  -3  -9  -5   32.90    4.40
   3   9   5   33.60    4.70
   3   9   5   42.00    7.50
  -4  -9  -5    2.40    2.30
   4   9   5    1.80    2.30
   4   9   5    3.40    2.50
   7 -10  -5   42.20    4.70
   7 -10  -5   31.70    3.60
  -7  10   5   27.10    3.90
  -7  10   5   24.60    4.00
   6 -10  -5   97.69    6.20
   6 -10  -5   93.29    5.30
  -6  10   5  101.29    6.00
  -6  10   5   97.99    6.60
   5 -10  -5   13.50    2.40
   5 -10  -5   10.20    2.80
  -5  10   5   16.50    2.70
  -5  10   5   19.30    3.30
  -5  10   5   10.20    1.80
   4 -10  -5   87.59    4.20
   4 -10  -5   92.59    5.60
   4 -10  -5   78.39    4.90
  -4  10   5   82.39    5.00
  -4  10   5   84.79    4.90
  -4  10   5   96.09    5.80
   3 -10  -5   11.40    2.40
   3 -10  -5   13.60    2.30
   3 -10  -5    8.70    2.40
  -3  10   5   10.90    2.20
  -3  10   5   13.50    2.60
   2 -10  -5  108.69    5.20
   2 -10  -5  103.79    5.80
   2 -10  -5  112.19    5.50
   2 -10  -5  105.89    5.90
  -2  10   5  106.79    5.20
  -2  10   5  108.09    5.50
  -2  10   5  104.49    6.00
   1 -10  -5    5.20    1.90
   1 -10  -5    4.60    1.90
   1 -10  -5    3.10    1.60
  -1  10   5    2.80    1.70
  -1  10   5    2.30    1.30
  -1  10   5    4.70    1.80
   0 -10  -5   19.90    3.30
   0 -10  -5   18.70    2.50
   0  10   5   15.60    2.10
   0  10   5   21.10    3.40
   0  10   5   15.50    2.80
  -1 -10  -5  151.48    7.50
  -1 -10  -5  158.98    6.70
   1  10   5  155.58    8.20
   1  10   5  161.58    7.60
  -2 -10  -5   37.60    4.70
  -2 -10  -5   45.40    4.00
   2  10   5   47.10    7.80
   2  10   5   46.50    5.00
  -3 -10  -5    0.80    1.90
  -3 -10  -5   -0.60    1.70
   3  10   5    0.00    2.00
   3  10   5    3.70    2.30
   7 -11  -5   32.30    3.80
   7 -11  -5   36.40    4.90
  -7  11   5   31.60    4.20
  -7  11   5   36.60    5.10
   6 -11  -5   19.60    3.40
   6 -11  -5   32.30    3.60
  -6  11   5   20.10    3.30
  -6  11   5   23.50    4.00
   5 -11  -5  167.68    7.20
   5 -11  -5  170.78    8.20
  -5  11   5  153.08    5.80
  -5  11   5  142.89    7.20
  -5  11   5  166.48    8.40
   4 -11  -5   11.20    2.50
   4 -11  -5    9.20    2.00
   4 -11  -5    9.00    2.50
  -4  11   5   10.70    2.00
  -4  11   5   11.30    2.50
  -4  11   5   13.40    2.70
   3 -11  -5   68.29    4.40
   3 -11  -5   76.79    5.10
   3 -11  -5   67.19    5.20
  -3  11   5   70.29    5.20
  -3  11   5   75.29    5.10
  -3  11   5   67.09    4.50
  -3  11   5   75.79    4.70
   2 -11  -5   96.09    5.50
   2 -11  -5   91.49    5.00
   2 -11  -5   88.29    5.60
  -2  11   5   97.69    6.10
  -2  11   5  102.69    6.10
  -2  11   5   99.89    5.30
  -2  11   5   98.49    5.40
   1 -11  -5   46.70    4.30
   1 -11  -5   51.39    3.90
  -1  11   5   50.79    5.10
  -1  11   5   45.90    4.30
  -1  11   5   51.09    3.60
   0 -11  -5    2.50    1.90
   0 -11  -5    0.40    1.60
   0  11   5    0.40    1.70
   0  11   5    1.50    2.10
  -1 -11  -5   57.09    4.30
  -1 -11  -5   48.80    4.80
   1  11   5   52.19    5.20
   1  11   5   51.19    6.90
  -2 -11  -5  115.19    7.30
  -2 -11  -5  104.79    6.00
   2  11   5  115.49    7.60
   2  11   5  113.29    6.70
   2  11   5  100.49    7.20
   6 -12  -5   -0.70    1.80
   6 -12  -5    0.90    2.00
  -6  12   5    0.10    2.00
  -6  12   5   -1.30    2.10
   5 -12  -5   43.40    4.80
   5 -12  -5   35.40    3.90
  -5  12   5   36.70    4.10
  -5  12   5   46.50    3.40
  -5  12   5   50.29    5.00
   4 -12  -5   49.99    4.50
   4 -12  -5   36.30    4.40
  -4  12   5   33.90    3.60
  -4  12   5   39.90    4.00
  -4  12   5   42.30    4.60
   3 -12  -5   -1.40    1.50
   3 -12  -5    1.40    2.00
   3 -12  -5    0.90    2.30
  -3  12   5   -2.00    1.40
  -3  12   5   -0.10    1.70
  -3  12   5   -1.70    1.50
  -3  12   5    2.10    1.80
  -3  12   5    0.80    1.90
   2 -12  -5   25.00    3.30
   2 -12  -5   30.60    4.10
   2 -12  -5   28.80    5.70
  -2  12   5   23.30    3.40
  -2  12   5   28.60    3.70
  -2  12   5   25.80    3.70
  -2  12   5   25.60    3.40
  -2  12   5   24.30    5.00
   1 -12  -5  119.49    6.70
   1 -12  -5  108.39    5.90
  -1  12   5  106.59    6.60
  -1  12   5  106.49    5.90
  -1  12   5  106.19    6.60
  -1  12   5  107.09    5.70
  -1  12   5  101.09    6.80
   0 -12  -5   10.30    2.70
   0 -12  -5   13.40    2.80
   0  12   5   17.50    3.30
   0  12   5   16.10    3.40
   0  12   5   14.70    3.20
   0  12   5    9.10    2.10
   3 -13  -5    3.30    2.30
  -3  13   5    0.50    2.40
  -3  13   5    4.00    2.30
  -3  13   5    3.20    1.90
  -3  13   5    7.30    2.10
  -3  13   5    5.40    2.30
   1  13  -6   -0.30    1.70
   1  13  -6    1.10    1.90
  -1 -13   6    6.10    2.80
  -1 -13   6    3.20    2.40
   0  13  -6   19.60    3.80
   0  13  -6   14.10    2.70
   0 -13   6   12.40    3.00
   0 -13   6   15.00    3.50
  -1  13  -6  198.48    7.00
  -1  13  -6  212.28    9.10
   1 -13   6  205.98    9.50
   1 -13   6  212.88    9.80
  -2  13  -6   68.29    5.90
   2 -13   6   69.89    5.90
   2 -13   6   63.09    5.30
  -3  13  -6    7.30    2.10
  -3  13  -6    8.40    3.10
   3 -13   6    4.30    2.40
   3 -13   6    8.90    2.80
  -4  13  -6    8.40    2.90
  -4  13  -6    2.40    1.70
   4 -13   6    8.50    2.60
   3  12  -6    3.20    2.10
   3  12  -6   -3.00    1.90
  -3 -12   6    0.90    2.10
  -3 -12   6   -2.50    2.10
   2  12  -6   30.20    4.40
  -2 -12   6   26.30    6.20
  -2 -12   6   30.50    4.70
   1  12  -6   71.09    5.50
   1  12  -6   70.39    4.80
  -1 -12   6   62.89    5.80
  -1 -12   6   69.29    5.70
   0  12  -6   72.09    4.30
   0  12  -6   86.89    5.80
   0 -12   6   75.39    8.30
   0 -12   6   76.09    5.90
  -1  12  -6   62.19    4.90
  -1  12  -6   69.79    3.80
   1 -12   6   66.29    5.40
   1 -12   6   75.09    5.70
  -2  12  -6  267.97    9.50
  -2  12  -6  254.07   10.80
   2 -12   6  255.57   10.70
   2 -12   6  243.58   10.30
  -3  12  -6   50.49    4.00
  -3  12  -6   41.20    5.20
   3 -12   6   37.90    4.50
   3 -12   6   43.60    4.90
  -4  12  -6   59.39    3.90
  -4  12  -6   53.49    5.30
   4 -12   6   54.29    5.30
  -5  12  -6   42.70    5.50
  -5  12  -6   37.10    3.30
   5 -12   6   46.50    5.10
   5 -12   6   24.10    3.20
   4  11  -6   42.60    4.90
   4  11  -6   28.80    4.50
  -4 -11   6   35.30    4.80
  -4 -11   6   26.70    3.60
   3  11  -6   -1.80    1.60
   3  11  -6    0.20    2.00
  -3 -11   6    0.20    2.10
  -3 -11   6    1.60    1.50
   2  11  -6   21.80    3.70
   2  11  -6   18.30    3.10
  -2 -11   6   20.40    3.80
  -2 -11   6   20.80    3.30
   1  11  -6   63.59    9.40
   1  11  -6   69.39    4.50
  -1 -11   6   70.39    5.00
  -1 -11   6   71.39    5.50
   0  11  -6  337.87   11.40
   0 -11   6  340.47   11.60
   0 -11   6  346.87   12.30
  -1  11  -6   15.90    2.00
  -1  11  -6   15.60    2.70
   1 -11   6   17.80    3.10
   1 -11   6   17.80    3.00
  -2  11  -6    1.70    1.90
  -2  11  -6    2.90    1.70
   2 -11   6    3.10    1.90
   2 -11   6    3.70    2.00
  -3  11  -6   15.40    2.30
  -4  11  -6   27.80    2.70
  -4  11  -6   27.90    4.10
   4 -11   6   22.00    2.80
   4 -11   6   29.60    4.30
  -5  11  -6    3.00    2.30
   5 -11   6    0.40    1.90
   5 -11   6   -0.80    1.40
  -6  11  -6    9.10    2.80
   6 -11   6    3.00    2.40
   6 -11   6    8.40    2.30
   5  10  -6   19.70    3.70
   5  10  -6   17.30    3.90
  -5 -10   6   16.30    4.10
   4  10  -6   62.59    5.50
   4  10  -6   67.79    5.50
  -4 -10   6   58.09    4.40
  -4 -10   6   63.09    5.50
   3  10  -6   87.89    6.00
   3  10  -6   94.79    5.90
  -3 -10   6   85.69    5.20
  -3 -10   6   90.89    6.30
   2  10  -6   97.19    6.00
   2  10  -6   93.69    5.30
  -2 -10   6   93.19    5.30
  -2 -10   6   99.79    6.20
   1  10  -6    5.50    1.60
   1  10  -6    8.00    2.10
  -1 -10   6    6.00    1.90
  -1 -10   6    3.50    1.70
   0  10  -6   50.89    3.30
   0  10  -6   56.39    4.20
   0 -10   6   49.99    4.20
   0 -10   6   52.19    4.40
  -1  10  -6   96.79    3.90
  -1  10  -6  103.89    5.30
   1 -10   6  105.49    6.00
   1 -10   6   99.09    5.70
  -2  10  -6  402.86   12.80
  -2  10  -6  378.96   11.00
   2 -10   6  373.66   12.40
   2 -10   6  395.96   12.50
  -3  10  -6  238.18    9.00
  -3  10  -6  238.88    9.60
   3 -10   6  235.48    9.50
   3 -10   6  232.28    9.60
   3 -10   6  238.98    7.10
  -4  10  -6  124.49    5.00
  -4  10  -6  117.29    6.90
   4 -10   6  128.49    7.00
  -5  10  -6   96.09    6.60
   5 -10   6   88.99    6.20
   5 -10   6  100.69    5.40
  -6  10  -6    4.20    2.40
   6 -10   6    0.50    1.80
   6 -10   6    2.70    1.90
  -7  10  -6    2.90    2.50
  -7  10  -6   -2.70    2.10
   7 -10   6    2.00    2.40
   7 -10   6    3.80    2.20
   5   9  -6   24.40    4.10
   5   9  -6   20.40    3.70
  -5  -9   6   28.20    3.50
  -5  -9   6   23.00    3.90
   4   9  -6   90.99    6.00
   4   9  -6  106.79    6.40
  -4  -9   6   82.89    4.90
  -4  -9   6   89.69    6.20
   3   9  -6    1.80    1.70
   3   9  -6    3.70    1.90
  -3  -9   6   -0.20    1.60
  -3  -9   6    1.30    1.40
   2   9  -6  654.93   16.30
   2   9  -6  669.23   17.30
  -2  -9   6  622.74   16.30
  -2  -9   6  631.74   17.30
   1   9  -6   59.19    4.40
   1   9  -6   66.79    4.00
  -1  -9   6   68.29    4.40
  -1  -9   6   64.59    4.60
   0   9  -6    5.00    1.20
   0   9  -6    4.60    1.60
   0  -9   6    2.80    1.60
   0  -9   6    6.30    2.00
  -1   9  -6   27.90    2.90
  -1   9  -6   23.00    1.80
  -1   9  -6   24.20    1.90
   1  -9   6   24.70    3.40
   1  -9   6   30.20    3.20
  -2   9  -6    2.00    1.20
  -2   9  -6    1.40    1.30
   2  -9   6    1.40    1.20
   2  -9   6    2.10    1.40
   2  -9   6    0.70    0.80
  -3   9  -6  214.18    6.90
  -3   9  -6  220.18    8.80
   3  -9   6  212.38    8.60
   3  -9   6  218.78    6.70
  -4   9  -6    4.60    1.30
  -4   9  -6    4.50    2.20
   4  -9   6    9.10    1.80
   4  -9   6    4.90    2.20
  -5   9  -6    1.90    1.90
   5  -9   6    6.60    1.90
   5  -9   6    3.80    2.20
  -6   9  -6  128.89    7.40
   6  -9   6  110.89    6.80
   6  -9   6  117.89    6.50
  -7   9  -6   49.80    5.40
  -7   9  -6   52.59    5.30
   7  -9   6   51.29    5.10
   7  -9   6   46.50    5.10
   6   8  -6   71.49    6.00
   6   8  -6   89.79    6.40
   6   8  -6   88.79    4.80
  -6  -8   6   87.89    6.50
  -6  -8   6   82.49    5.10
   5   8  -6    8.10    2.50
   5   8  -6    7.90    2.50
   5   8  -6    8.90    1.70
  -5  -8   6    7.50    1.70
  -5  -8   6   13.00    3.00
   4   8  -6    0.40    1.60
   4   8  -6   -0.20    1.50
  -4  -8   6    0.60    1.80
  -4  -8   6    0.40    1.40
   3   8  -6   19.40    3.00
   3   8  -6   18.10    3.00
  -3  -8   6   24.00    3.10
  -3  -8   6   26.50    3.70
   2   8  -6   25.10    3.30
   2   8  -6   21.10    2.70
  -2  -8   6   29.40    2.80
  -2  -8   6   21.60    3.10
   1   8  -6  163.28    6.00
   1   8  -6  170.18    6.90
  -1  -8   6  168.38    7.00
  -1  -8   6  177.78    6.90
   0   8  -6  703.83   16.70
   0   8  -6  717.93   15.20
   0  -8   6  686.63   17.10
   0  -8   6  732.23   17.60
  -1   8  -6  853.41   18.80
  -1   8  -6  842.82   16.50
   1  -8   6  814.32   19.60
   1  -8   6  843.62   19.60
  -2   8  -6  320.07   10.20
  -2   8  -6  313.47    7.80
  -2   8  -6  331.47    9.10
   2  -8   6  322.67    7.90
   2  -8   6  324.17   10.20
   2  -8   6  315.67   10.10
  -3   8  -6   27.10    2.50
  -3   8  -6   31.20    3.30
   3  -8   6   28.00    2.40
   3  -8   6   30.90    3.30
  -4   8  -6   97.59    5.70
  -4   8  -6   97.49    4.00
   4  -8   6   90.99    4.70
   4  -8   6   90.49    5.50
  -5   8  -6   52.79    4.60
   5  -8   6   51.29    4.50
   5  -8   6   51.29    3.80
  -6   8  -6  105.49    7.30
   6  -8   6  114.69    6.40
   6  -8   6  118.89    6.80
  -7   8  -6    7.50    2.50
  -7   8  -6    7.00    2.40
   7  -8   6    5.90    2.70
   7  -8   6    8.00    2.70
   7   7  -6   67.49    5.50
   7   7  -6   67.69    6.20
   7   7  -6   62.59    4.60
  -7  -7   6   67.99    5.80
   6   7  -6  117.19    6.70
   6   7  -6  109.59    5.20
   6   7  -6  119.39    7.20
  -6  -7   6  117.59    5.80
  -6  -7   6  123.49    7.40
   5   7  -6   75.99    3.80
   5   7  -6   80.59    5.40
   5   7  -6   85.29    5.70
  -5  -7   6   75.99    5.70
  -5  -7   6   84.69    4.80
   4   7  -6  236.48    6.80
   4   7  -6  271.27    9.60
   4   7  -6  249.78    9.30
  -4  -7   6  265.67    9.90
  -4  -7   6  271.17    8.70
   3   7  -6   45.60    3.80
   3   7  -6   41.40    3.50
  -3  -7   6   46.40    3.90
   2   7  -6    2.90    1.30
   2   7  -6    1.40    1.30
  -2  -7   6    4.10    1.60
  -2  -7   6    1.40    1.00
   1   7  -6   17.50    2.10
  -1  -7   6   19.60    2.60
  -1  -7   6   20.80    2.80
   0   7  -6  178.28    5.20
   0   7  -6  178.28    6.40
   0   7  -6  183.98    5.40
   0  -7   6  174.48    5.20
   0  -7   6  186.48    6.80
   0  -7   6  185.68    6.80
  -1   7  -6 1030.80   21.20
   1  -7   6 1009.10   22.00
   1  -7   6  975.20   21.90
  -2   7  -6  233.88    6.80
  -2   7  -6  208.88    5.80
  -2   7  -6  229.58    9.80
   2  -7   6  213.58    9.00
   2  -7   6  210.48    8.00
   2  -7   6  210.48    5.80
  -3   7  -6    7.80    2.00
  -3   7  -6    8.30    1.60
   3  -7   6   11.90    2.30
   3  -7   6    9.10    1.40
  -4   7  -6   53.79    4.10
  -4   7  -6   47.90    2.80
   4  -7   6   57.59    3.60
   4  -7   6   50.29    4.00
  -5   7  -6  101.69    5.90
   5  -7   6  104.09    5.50
   5  -7   6   97.69    5.50
  -6   7  -6   23.40    3.70
   6  -7   6   23.00    3.40
   6  -7   6   27.00    3.60
  -7   7  -6   18.60    3.30
  -7   7  -6   18.20    3.60
   7  -7   6   20.20    3.30
   7  -7   6   15.70    3.60
  -8   7  -6    6.30    3.00
  -8   7  -6    8.70    2.80
   8  -7   6    5.10    2.70
   7   6  -6   61.49    5.80
   7   6  -6   65.99    4.50
   7   6  -6   59.89    5.00
  -7  -6   6   61.29    4.40
  -7  -6   6   61.59    5.60
   6   6  -6    3.10    1.80
   6   6  -6    2.20    1.80
  -6  -6   6    3.80    1.60
  -6  -6   6    2.60    2.10
   5   6  -6  129.09    6.40
   5   6  -6  129.29    5.00
   5   6  -6  123.89    6.70
  -5  -6   6  121.69    6.60
  -5  -6   6  137.39    5.90
   4   6  -6  282.97    9.50
   4   6  -6  302.67    9.90
   4   6  -6  274.17    7.40
  -4  -6   6  282.57   13.10
  -4  -6   6  294.87   10.00
   3   6  -6   19.00    2.60
  -3  -6   6   14.40    2.50
  -3  -6   6   17.00    2.50
   2   6  -6 1107.89   23.70
   2   6  -6 1115.69   22.90
  -2  -6   6 1097.29   23.10
  -2  -6   6 1052.49   23.70
   1   6  -6 1413.36   28.60
   1   6  -6 1436.66   27.50
  -1  -6   6 1425.56   28.70
  -1  -6   6 1427.36   28.90
   0   6  -6    3.80    1.30
   0   6  -6    1.90    1.00
   0  -6   6    2.70    1.00
   0  -6   6    0.80    1.00
   0  -6   6    3.90    1.40
  -1   6  -6   17.40    2.00
   1  -6   6   21.70    2.40
   1  -6   6   18.70    2.50
  -2   6  -6  650.33   13.90
  -2   6  -6  674.73   14.70
  -2   6  -6  703.63   16.10
   2  -6   6  672.83   14.10
   2  -6   6  702.73   16.00
   2  -6   6  702.13   16.10
  -3   6  -6  673.53   14.40
  -3   6  -6  665.73   16.60
   3  -6   6  681.63   15.00
   3  -6   6  695.83   16.40
  -4   6  -6  359.36    8.70
  -4   6  -6  379.06   11.20
   4  -6   6  340.47   11.00
   4  -6   6  387.96   10.50
   4  -6   6  372.06   10.90
  -5   6  -6   35.80    3.70
   5  -6   6   33.30    3.40
   5  -6   6   37.10    3.40
  -6   6  -6  209.08    8.70
  -6   6  -6  197.48    8.10
   6  -6   6  190.98    8.00
   6  -6   6  195.68    8.50
  -7   6  -6  134.19    7.10
  -7   6  -6  153.88    8.10
   7  -6   6  152.48    8.00
  -8   6  -6    5.00    2.60
  -8   6  -6    0.20    2.00
   8  -6   6    7.50    2.80
   8   5  -6   56.49    4.70
   8   5  -6   56.89    4.90
   8   5  -6   67.59    6.00
  -8  -5   6   55.49    5.50
   7   5  -6   13.30    2.60
   7   5  -6   14.30    2.70
   7   5  -6   13.10    3.30
  -7  -5   6    7.70    2.70
  -7  -5   6    8.70    2.30
   6   5  -6   38.30    3.80
   6   5  -6   41.70    3.50
   6   5  -6   41.10    4.40
  -6  -5   6   47.80    4.50
  -6  -5   6   37.50    3.60
   5   5  -6   51.69    3.80
   5   5  -6   45.20    3.00
   5   5  -6   48.30    4.20
  -5  -5   6   53.49    4.30
  -5  -5   6   52.59    3.70
   4   5  -6  123.29    4.40
   4   5  -6  127.09    6.00
   4   5  -6  130.09    5.80
  -4  -5   6  130.49    5.60
  -4  -5   6  134.59    6.10
   3   5  -6  240.08    7.70
   3   5  -6  237.38    7.80
  -3  -5   6  227.88    7.50
  -3  -5   6  231.08    8.10
   2   5  -6  562.04   13.60
   2   5  -6  570.64   13.20
  -2  -5   6  575.24   13.60
  -2  -5   6  576.14   13.90
   1   5  -6 3039.10   56.79
   1   5  -6 3167.18   55.89
  -1  -5   6 3060.79   55.69
  -1  -5   6 3106.79   57.09
  -1  -5   6 3196.48   57.29
   0   5  -6   70.29    3.40
   0   5  -6   64.99    2.50
   0  -5   6   60.09    3.40
   0  -5   6   62.79    3.40
   0  -5   6   68.29    2.50
  -1   5  -6   46.50    2.00
  -1   5  -6   49.30    2.80
   1  -5   6   52.49    3.10
   1  -5   6   49.50    2.00
   1  -5   6   53.59    3.30
  -2   5  -6  140.39    5.30
  -2   5  -6  128.49    4.50
  -2   5  -6  123.69    4.10
   2  -5   6  130.59    4.20
   2  -5   6  132.09    5.10
   2  -5   6  127.59    5.10
  -3   5  -6   32.50    2.20
  -3   5  -6   36.40    3.00
   3  -5   6   37.90    3.00
   3  -5   6   33.40    2.50
   3  -5   6   29.90    2.40
  -4   5  -6  478.95   10.60
  -4   5  -6  493.15   12.80
   4  -5   6  463.25   12.10
   4  -5   6  469.95   12.40
   4  -5   6  455.35   10.40
  -5   5  -6  161.68    7.10
  -5   5  -6  150.38    4.60
   5  -5   6  148.89    4.60
   5  -5   6  168.08    6.80
   5  -5   6  159.48    6.50
  -6   5  -6  220.98    9.10
  -6   5  -6  228.38    8.60
   6  -5   6  240.38    8.70
   6  -5   6  239.58    9.30
  -7   5  -6  196.08    9.10
  -7   5  -6  183.68    7.90
   7  -5   6  192.88    9.30
  -8   5  -6   26.90    4.40
  -8   5  -6   33.30    4.10
   8  -5   6   32.80    4.80
   8   4  -6   33.50    4.80
   8   4  -6   33.70    5.80
   8   4  -6   23.30    3.40
  -8  -4   6   23.90    3.40
  -8  -4   6   27.70    4.40
   7   4  -6  137.59    6.50
   7   4  -6  134.49    6.40
   7   4  -6  137.69    7.70
  -7  -4   6  138.59    7.60
  -7  -4   6  135.59    6.40
   6   4  -6  282.77    8.90
   6   4  -6  278.87    9.20
   6   4  -6  270.57   10.30
  -6  -4   6  282.27   10.40
  -6  -4   6  271.27    9.20
   5   4  -6   18.10    2.60
   5   4  -6   33.30    3.50
   5   4  -6   25.70    2.40
  -5  -4   6   20.90    3.10
  -5  -4   6   25.20    2.80
   4   4  -6  313.67    9.10
   4   4  -6  295.17    7.70
   4   4  -6  290.77   10.60
  -4  -4   6  301.97    9.40
  -4  -4   6  305.77    9.10
   3   4  -6  195.98    5.10
   3   4  -6  204.18    6.80
   3   4  -6  203.68    6.70
  -3  -4   6  189.58    5.00
  -3  -4   6  196.18    6.60
  -3  -4   6  199.18    6.80
   2   4  -6   74.79    3.50
   2   4  -6   67.89    3.50
  -2  -4   6   72.49    3.70
  -2  -4   6   72.69    3.70
   1   4  -6  367.86    8.60
   1   4  -6  375.96    9.30
  -1  -4   6  363.86    9.20
  -1  -4   6  363.16    8.40
  -1  -4   6  367.36    9.40
   0   4  -6 2170.98   39.30
   0   4  -6 2114.09   37.80
   0  -4   6 2151.78   39.80
   0  -4   6 2146.59   37.80
   0  -4   6 2058.99   39.20
  -1   4  -6  964.40   19.10
  -1   4  -6  930.01   18.00
   1  -4   6  978.60   19.80
   1  -4   6  991.10   18.10
   1  -4   6  951.70   19.50
  -2   4  -6 1286.27   24.40
  -2   4  -6 1297.67   25.50
  -2   4  -6 1295.57   24.60
   2  -4   6 1266.67   25.40
   2  -4   6 1260.27   24.40
   2  -4   6 1289.17   24.50
  -3   4  -6  235.18    6.40
  -3   4  -6  250.17    7.70
   3  -4   6  245.88    7.40
   3  -4   6  242.18    6.40
   3  -4   6  252.77    7.30
  -4   4  -6   25.70    2.00
  -4   4  -6   22.20    2.80
   4  -4   6   26.40    2.80
   4  -4   6   23.80    2.50
   4  -4   6   20.40    1.80
  -5   4  -6   67.29    3.10
  -5   4  -6   75.39    4.70
   5  -4   6   65.59    2.90
   5  -4   6   63.49    4.40
   5  -4   6   69.59    4.20
   5  -4   6   65.09    3.00
  -6   4  -6    5.20    1.10
  -6   4  -6    4.20    2.00
  -6   4  -6    2.80    1.50
   6  -4   6    1.20    2.00
   6  -4   6    6.70    1.90
  -7   4  -6  109.49    5.70
  -7   4  -6  110.29    8.30
   7  -4   6  109.89    6.80
  -8   4  -6   66.49    5.70
  -8   4  -6   47.30    4.30
   8  -4   6   49.30    5.50
   8   3  -6    1.80    1.40
   8   3  -6    2.30    2.40
   8   3  -6    3.30    1.90
  -8  -3   6    2.10    1.80
  -8  -3   6    1.70    2.10
   7   3  -6    2.10    2.00
   7   3  -6    1.90    1.40
   7   3  -6    0.80    1.30
  -7  -3   6   -0.30    1.90
  -7  -3   6    1.10    1.30
   6   3  -6  216.18    8.80
   6   3  -6  219.58    7.70
   6   3  -6  229.38    7.70
  -6  -3   6  222.88    8.80
  -6  -3   6  215.28    8.00
   5   3  -6  422.26   12.30
   5   3  -6  445.36   11.00
   5   3  -6  412.56   11.20
  -5  -3   6  449.16   12.50
  -5  -3   6  417.26   11.70
   4   3  -6  657.83   15.70
   4   3  -6  643.44   14.80
   4   3  -6  650.53   14.00
  -4  -3   6  648.54   15.50
  -4  -3   6  636.24   15.20
   3   3  -6 1224.48   23.90
   3   3  -6 1198.08   24.10
   3   3  -6 1168.78   22.20
  -3  -3   6 1135.89   22.20
  -3  -3   6 1202.38   24.10
  -3  -3   6 1174.58   24.00
   2   3  -6   37.50    2.50
   2   3  -6   33.50    2.40
  -2  -3   6   33.50    2.60
  -2  -3   6   30.40    2.30
   1   3  -6   13.10    1.50
   1   3  -6   13.20    1.50
   1   3  -6   13.70    1.70
  -1  -3   6   14.00    1.90
  -1  -3   6   15.60    1.80
   0   3  -6    6.40    0.90
   0   3  -6    4.80    1.10
   0   3  -6    5.20    1.20
   0   3  -6    7.10    1.30
   0  -3   6    7.70    1.20
   0  -3   6    5.80    1.20
   0  -3   6    6.20    0.90
   0  -3   6    5.30    1.30
  -1   3  -6    1.00    0.90
  -1   3  -6    1.70    0.70
  -1   3  -6    1.30    0.80
  -1   3  -6    1.60    0.90
  -1   3  -6    2.50    1.00
   1  -3   6    3.50    0.90
   1  -3   6    2.70    1.10
   1  -3   6    3.80    1.00
   1  -3   6    3.60    1.00
  -2   3  -6 1388.86   27.00
  -2   3  -6 1424.26   26.60
  -2   3  -6 1362.46   26.60
   2  -3   6 1433.26   26.80
   2  -3   6 1422.96   27.00
   2  -3   6 1383.36   26.40
  -3   3  -6 1096.49   21.60
  -3   3  -6 1154.38   22.90
   3  -3   6 1089.29   21.50
   3  -3   6 1100.19   22.70
   3  -3   6 1144.29   22.40
   3  -3   6 1095.59   20.40
  -4   3  -6  456.55   11.90
  -4   3  -6  463.55   10.40
   4  -3   6  456.45   10.10
   4  -3   6  451.25   11.30
   4  -3   6  443.96    9.80
   4  -3   6  459.15   12.10
  -5   3  -6   56.39    4.00
  -5   3  -6   55.99    3.40
  -5   3  -6   61.59    3.10
   5  -3   6   62.89    4.40
   5  -3   6   54.99    3.00
   5  -3   6   59.49    3.60
  -6   3  -6   12.40    2.10
  -6   3  -6   10.40    2.30
  -6   3  -6   15.80    1.80
   6  -3   6   12.00    2.00
   6  -3   6    7.40    2.50
  -7   3  -6    1.30    1.30
  -7   3  -6    7.90    2.60
  -7   3  -6    0.30    1.20
   7  -3   6    1.20    1.50
   7  -3   6    7.00    2.50
   8  -3   6    9.70    2.50
   8  -3   6   19.30    3.90
   9   2  -6  120.89    7.20
   9   2  -6  129.59    8.20
  -9  -2   6  128.79    7.30
  -9  -2   6  127.39    8.00
   8   2  -6  163.28    6.70
   8   2  -6  191.28    9.00
   8   2  -6  185.58    8.20
  -8  -2   6  185.48    8.10
  -8  -2   6  171.78    8.70
   7   2  -6   16.10    3.10
   7   2  -6   16.00    2.40
   7   2  -6   15.20    2.70
  -7  -2   6   15.70    3.10
  -7  -2   6   19.70    2.90
   6   2  -6    6.20    1.70
   6   2  -6    3.80    1.90
   6   2  -6    4.90    1.40
  -6  -2   6    6.10    1.90
  -6  -2   6    8.00    2.00
   5   2  -6    0.60    1.20
   5   2  -6   -0.70    0.80
   5   2  -6    0.30    0.90
  -5  -2   6    0.40    1.10
  -5  -2   6   -0.60    1.10
   4   2  -6  264.37    7.30
   4   2  -6  273.67    7.60
   4   2  -6  270.97    8.40
  -4  -2   6  262.17    8.20
  -4  -2   6  266.67    8.10
   3   2  -6  308.77    8.50
   3   2  -6  313.57    8.10
  -3  -2   6  314.67    8.40
  -3  -2   6  320.27    8.60
  -3  -2   6  304.87    7.30
   2   2  -6 1421.66   25.40
   2   2  -6 1395.66   26.70
   2   2  -6 1420.56   26.80
   2   2  -6 1403.86   26.60
  -2  -2   6 1393.26   27.10
  -2  -2   6 1411.26   25.30
  -2  -2   6 1399.16   26.60
  -2  -2   6 1383.86   26.60
   1   2  -6 1665.33   32.40
   1   2  -6 1680.53   32.20
   1   2  -6 1783.92   30.60
   1   2  -6 1707.73   31.50
   1   2  -6 1712.33   32.00
  -1  -2   6 1760.32   31.60
  -1  -2   6 1709.43   32.00
  -1  -2   6 1790.22   31.70
  -1  -2   6 1749.92   30.60
  -1  -2   6 1756.12   32.40
  -1  -2   6 1726.13   30.50
   0   2  -6 1437.36   25.90
   0   2  -6 1439.26   26.90
   0   2  -6 1471.05   26.00
   0   2  -6 1462.65   26.40
   0   2  -6 1365.86   26.90
   0  -2   6 1419.86   27.10
   0  -2   6 1411.26   25.90
   0  -2   6 1435.06   25.90
   0  -2   6 1415.66   26.80
   0  -2   6 1456.85   25.90
   0  -2   6 1487.95   26.40
  -1   2  -6   23.90    1.80
  -1   2  -6   22.40    1.80
  -1   2  -6   24.90    1.40
  -1   2  -6   27.00    2.00
  -1   2  -6   21.70    1.90
  -1   2  -6   24.60    2.10
   1  -2   6   22.10    1.30
   1  -2   6   21.60    1.70
   1  -2   6   22.50    1.80
   1  -2   6   23.60    1.90
  -2   2  -6   34.90    2.10
  -2   2  -6   38.10    2.40
  -2   2  -6   35.50    2.30
  -2   2  -6   35.70    2.10
   2  -2   6   34.20    2.10
   2  -2   6   37.40    1.80
   2  -2   6   37.30    2.20
   2  -2   6   37.20    2.10
   2  -2   6   37.00    2.40
   2  -2   6   35.10    1.70
  -3   2  -6    4.60    1.30
  -3   2  -6    3.50    1.00
  -3   2  -6    4.80    1.20
   3  -2   6    2.00    1.00
   3  -2   6    3.70    0.90
   3  -2   6    3.60    1.20
   3  -2   6    4.40    1.20
  -4   2  -6   77.89    4.10
  -4   2  -6   74.99    3.40
   4  -2   6   74.09    3.30
   4  -2   6   75.99    4.30
   4  -2   6   69.99    3.40
  -5   2  -6   77.69    4.60
  -5   2  -6   76.09    3.70
  -5   2  -6   83.69    3.90
   5  -2   6   80.19    4.90
   5  -2   6   76.59    3.90
   5  -2   6   82.59    4.00
  -6   2  -6   94.29    4.40
  -6   2  -6   98.39    5.70
  -6   2  -6   99.09    4.10
   6  -2   6  100.79    6.10
   6  -2   6   90.09    4.70
  -7   2  -6  201.88    7.30
  -7   2  -6  224.18    9.20
  -7   2  -6  214.88    6.80
   7  -2   6  206.38    7.70
   7  -2   6  221.38    9.90
  -8   2  -6   49.90    5.10
   8  -2   6   39.60    4.30
   8  -2   6   50.09    5.40
   9   1  -6    8.50    3.00
   9   1  -6   16.60    3.30
  -9  -1   6   14.80    3.30
  -9  -1   6   17.00    3.90
   8   1  -6  212.28    8.30
   8   1  -6  235.68   10.20
   8   1  -6  237.58    9.40
  -8  -1   6  230.58    9.30
  -8  -1   6  236.38   10.00
   7   1  -6  152.68    7.40
   7   1  -6  142.89    6.70
   7   1  -6  142.09    5.50
  -7  -1   6  148.39    6.80
  -7  -1   6  138.69    7.20
   6   1  -6   93.39    5.40
   6   1  -6   93.19    4.20
   6   1  -6   98.19    5.00
  -6  -1   6   95.79    5.30
  -6  -1   6   92.19    5.10
   5   1  -6  321.77    9.20
   5   1  -6  335.87   11.50
   5   1  -6  326.77    8.60
  -5  -1   6  335.57    9.90
  -5  -1   6  337.67   10.10
   4   1  -6   96.19    4.00
   4   1  -6   93.79    3.80
   4   1  -6   96.89    4.50
  -4  -1   6   99.49    4.40
  -4  -1   6  105.49    4.70
   3   1  -6   27.90    2.30
   3   1  -6   25.90    1.90
   3   1  -6   21.60    1.90
  -3  -1   6   24.10    1.70
  -3  -1   6   25.30    2.10
  -3  -1   6   21.20    1.70
  -3  -1   6   23.50    2.30
   2   1  -6   79.39    2.80
   2   1  -6   80.79    3.20
   2   1  -6   81.49    4.20
   2   1  -6   77.29    3.30
   2   1  -6   77.89    3.40
  -2  -1   6   71.89    3.00
  -2  -1   6   76.69    3.50
  -2  -1   6   84.89    3.60
  -2  -1   6   75.29    2.70
   1   1  -6  333.67    7.70
   1   1  -6  326.47    7.20
   1   1  -6  344.57    7.90
   1   1  -6  334.47    8.00
   1   1  -6  336.67    7.20
  -1  -1   6  338.87    7.20
  -1  -1   6  325.67    7.80
  -1  -1   6  343.77    7.80
  -1  -1   6  335.47    7.20
  -1  -1   6  328.97    8.00
   0   1  -6 1636.44   29.50
   0   1  -6 1623.64   29.30
   0   1  -6 1629.94   28.80
   0   1  -6 1608.44   29.90
   0   1  -6 1639.14   29.80
   0  -1   6 1608.64   29.90
   0  -1   6 1574.94   29.70
   0  -1   6 1569.24   29.40
   0  -1   6 1664.73   28.90
   0  -1   6 1624.74   29.40
   0  -1   6 1612.04   29.30
  -1   1  -6  756.02   14.50
  -1   1  -6  755.22   15.40
  -1   1  -6  734.73   15.20
  -1   1  -6  766.82   14.70
  -1   1  -6  737.83   14.60
  -1   1  -6  766.52   14.90
   1  -1   6  773.02   15.00
   1  -1   6  743.73   15.30
   1  -1   6  781.92   15.50
   1  -1   6  759.42   14.60
  -2   1  -6  277.47    6.90
  -2   1  -6  275.47    6.50
  -2   1  -6  273.37    7.20
   2  -1   6  273.07    6.80
   2  -1   6  271.37    6.60
   2  -1   6  280.57    6.70
   2  -1   6  273.87    7.50
   2  -1   6  263.87    8.00
  -3   1  -6    6.30    1.40
  -3   1  -6    8.50    1.10
   3  -1   6    5.70    1.00
   3  -1   6    8.50    1.70
   3  -1   6    8.30    1.40
  -4   1  -6   63.79    3.00
  -4   1  -6   71.59    3.60
  -4   1  -6   66.49    3.70
  -4   1  -6   64.99    2.80
   4  -1   6   69.69    3.10
   4  -1   6   69.49    3.50
  -5   1  -6    4.40    1.20
  -5   1  -6    2.30    0.90
  -5   1  -6    4.50    1.60
   5  -1   6    5.30    1.50
   5  -1   6    2.90    1.60
  -6   1  -6  150.58    7.00
  -6   1  -6  148.69    5.70
  -6   1  -6  155.58    5.30
   6  -1   6  164.98    6.60
   6  -1   6  154.38    7.60
  -7   1  -6  153.08    7.50
  -7   1  -6  142.79    5.70
   7  -1   6  146.59    6.80
   7  -1   6  145.29    8.00
  -8   1  -6   41.40    3.40
  -8   1  -6   39.90    5.10
   8  -1   6   56.69    5.80
   8  -1   6   40.30    4.70
   9   0  -6   19.00    3.70
   9   0  -6   19.40    3.60
  -9   0   6   17.40    3.20
  -9   0   6   18.90    3.70
   8   0  -6   75.39    5.30
  -8   0   6   77.19    5.50
  -8   0   6   67.19    5.10
   7   0  -6   61.09    4.30
   7   0  -6   63.09    4.80
   7   0  -6   50.69    2.90
  -7   0   6   58.39    4.30
  -7   0   6   52.49    4.50
   6   0  -6   39.80    2.50
   6   0  -6   40.20    3.50
   6   0  -6   38.20    3.60
  -6   0   6   33.00    3.40
  -6   0   6   35.60    3.40
   5   0  -6  221.08    7.70
   5   0  -6  225.58    7.30
   5   0  -6  214.98    6.10
  -5   0   6  226.88    7.50
  -5   0   6  211.28    7.40
   4   0  -6  963.00   19.60
   4   0  -6  966.80   20.20
   4   0  -6  928.71   18.60
  -4   0   6  962.70   19.80
  -4   0   6  927.51   20.10
  -4   0   6  930.71   18.60
   3   0  -6  108.89    3.90
   3   0  -6  110.19    3.70
   3   0  -6  111.89    4.00
  -3   0   6  114.09    4.00
  -3   0   6  104.79    3.60
  -3   0   6  101.59    4.30
  -3   0   6  101.39    3.70
   2   0  -6  177.18    5.00
   2   0  -6  171.88    5.20
   2   0  -6  180.98    5.30
   2   0  -6  175.18    4.60
   2   0  -6  169.78    5.00
  -2   0   6  176.28    5.40
  -2   0   6  171.58    5.10
  -2   0   6  174.28    4.60
  -2   0   6  176.78    4.90
   1   0  -6    0.40    0.80
   1   0  -6    0.50    0.80
   1   0  -6    1.30    0.90
   1   0  -6    1.00    0.50
  -1   0   6   -0.10    0.90
  -1   0   6    1.20    0.50
  -1   0   6    1.70    0.80
  -1   0   6    0.80    0.70
  -1   0   6    0.70    0.80
   0   0  -6  360.96    8.10
   0   0  -6  378.66    9.40
   0   0  -6  364.96    8.60
   0   0  -6  372.56    8.40
   0   0   6  375.36    8.20
   0   0   6  367.76    9.20
   0   0   6  359.26    8.50
   0   0   6  392.76    9.40
   0   0   6  369.66    8.40
  -1   0  -6  165.48    4.20
  -1   0  -6  158.68    5.00
  -1   0  -6  164.08    4.10
  -1   0  -6  167.38    5.10
   1   0   6  161.08    4.00
   1   0   6  164.38    5.10
   1   0   6  163.28    5.00
   1   0   6  161.48    4.70
   1   0   6  161.38    4.20
  -2   0  -6    8.60    1.00
  -2   0  -6    8.20    1.30
  -2   0  -6    5.80    1.30
   2   0   6    7.00    1.50
   2   0   6    8.60    1.20
   2   0   6    4.30    1.10
   2   0   6    7.70    1.00
   2   0   6    7.40    1.30
  -3   0  -6  113.69    4.40
  -3   0  -6  106.09    3.20
  -3   0  -6  115.19    4.40
   3   0   6  111.19    3.30
   3   0   6  116.49    5.10
   3   0   6  106.59    4.30
  -4   0  -6   68.69    3.90
  -4   0  -6   68.09    3.60
  -4   0  -6   72.19    2.70
   4   0   6   69.59    3.80
   4   0   6   69.89    4.40
  -5   0  -6  101.99    5.10
  -5   0  -6   99.49    4.60
   5   0   6   92.99    5.40
  -6   0  -6   38.70    3.80
  -6   0  -6   39.50    3.10
   6   0   6   38.60    4.30
   6   0   6   34.70    3.40
  -7   0  -6    5.50    1.50
  -7   0  -6    8.30    2.60
   7   0   6    6.80    2.40
   7   0   6    5.40    2.50
  -8   0  -6   76.79    4.80
  -8   0  -6   89.69    6.40
   8   0   6   92.49    6.30
   8   0   6   81.39    6.80
   9  -1  -6   12.60    3.30
   9  -1  -6   10.40    2.80
  -9   1   6   10.70    3.00
  -9   1   6   10.00    3.10
   8  -1  -6   75.19    5.50
   8  -1  -6   62.79    5.00
  -8   1   6   67.79    5.10
   7  -1  -6    5.20    1.20
   7  -1  -6    7.90    2.30
   7  -1  -6   10.20    2.10
  -7   1   6    4.90    1.60
  -7   1   6    9.40    2.30
   6  -1  -6   86.19    4.70
   6  -1  -6   87.09    5.00
   6  -1  -6   82.89    3.20
   6  -1  -6   88.59    3.40
  -6   1   6   84.49    4.90
  -6   1   6   87.09    4.90
   5  -1  -6   67.09    3.80
   5  -1  -6   68.49    4.00
   5  -1  -6   71.29    2.90
  -5   1   6   68.59    3.80
  -5   1   6   67.39    4.10
  -5   1   6   59.29    2.70
   4  -1  -6  682.63   15.10
   4  -1  -6  681.73   15.40
   4  -1  -6  670.93   13.80
  -4   1   6  678.63   15.60
  -4   1   6  668.33   13.70
  -4   1   6  694.03   15.00
   3  -1  -6  301.77    7.90
   3  -1  -6  301.67    7.40
   3  -1  -6  309.97    8.20
  -3   1   6  302.77    7.20
  -3   1   6  310.47    8.40
  -3   1   6  306.27    7.50
   2  -1  -6   37.40    2.30
   2  -1  -6   41.90    1.80
   2  -1  -6   35.90    2.40
   2  -1  -6   36.20    2.30
  -2   1   6   35.70    2.30
  -2   1   6   42.00    2.50
  -2   1   6   43.00    1.80
  -2   1   6   36.80    2.10
  -2   1   6   41.90    2.30
   1  -1  -6  591.54   13.20
   1  -1  -6  598.04   12.70
   1  -1  -6  603.64   12.60
   1  -1  -6  617.44   12.90
  -1   1   6  616.44   12.60
  -1   1   6  615.04   12.50
  -1   1   6  595.04   12.60
  -1   1   6  601.64   12.70
   0  -1  -6   40.40    1.90
   0  -1  -6   41.50    2.50
   0  -1  -6   43.40    2.40
   0   1   6   44.50    2.30
   0   1   6   41.00    2.00
   0   1   6   41.00    2.40
   0   1   6   39.50    2.20
   0   1   6   39.80    2.50
  -1  -1  -6   81.89    2.50
  -1  -1  -6   87.39    3.50
  -1  -1  -6   83.69    3.60
   1   1   6   81.89    3.70
   1   1   6   86.19    3.40
   1   1   6   81.19    2.50
  -2  -1  -6  191.48    6.00
  -2  -1  -6  190.98    5.90
   2   1   6  190.78    6.00
   2   1   6  181.68    6.30
   2   1   6  185.08    5.10
  -3  -1  -6   10.30    1.60
  -3  -1  -6    7.70    1.60
   3   1   6    6.70    1.40
   3   1   6   11.00    2.00
  -4  -1  -6  538.25   13.10
  -4  -1  -6  529.65   13.10
   4   1   6  543.85   14.30
   4   1   6  519.65   13.40
  -5  -1  -6  235.38    7.90
  -5  -1  -6  251.27    8.40
   5   1   6  236.78    8.50
   5   1   6  236.98    9.20
  -6  -1  -6   -1.60    1.60
  -6  -1  -6   -2.50    1.10
   6   1   6    1.20    1.70
   6   1   6    4.20    2.00
  -7  -1  -6    4.30    1.70
   7   1   6    0.20    2.00
   7   1   6    4.50    2.40
   9  -2  -6    6.50    2.80
   9  -2  -6    9.50    2.70
  -9   2   6   14.90    3.30
  -9   2   6    4.70    2.40
   8  -2  -6   61.69    5.10
   8  -2  -6   59.69    5.10
  -8   2   6   64.19    5.00
  -8   2   6   61.29    6.00
   7  -2  -6  110.39    6.00
   7  -2  -6  129.79    6.40
  -7   2   6  111.09    5.90
  -7   2   6  108.69    6.10
   6  -2  -6   14.70    2.50
   6  -2  -6    9.90    2.10
  -6   2   6   19.40    2.60
  -6   2   6   21.70    3.10
   5  -2  -6    5.20    1.60
   5  -2  -6    6.30    1.00
   5  -2  -6    5.60    1.60
  -5   2   6    2.90    1.40
  -5   2   6    5.10    1.10
  -5   2   6    5.00    1.50
   4  -2  -6   25.50    2.40
   4  -2  -6   25.50    2.40
   4  -2  -6   22.70    1.60
  -4   2   6   21.70    2.10
  -4   2   6   20.30    2.30
  -4   2   6   24.10    1.90
   3  -2  -6  210.88    6.40
   3  -2  -6  213.98    6.40
   3  -2  -6  206.18    5.60
   3  -2  -6  212.08    5.60
  -3   2   6  207.28    6.50
  -3   2   6  215.58    5.70
   2  -2  -6   80.19    2.50
   2  -2  -6   77.89    3.50
   2  -2  -6   86.29    3.20
   2  -2  -6   83.69    3.60
   2  -2  -6   73.19    3.30
  -2   2   6   80.29    3.00
  -2   2   6   79.99    3.40
  -2   2   6   80.49    2.60
   1  -2  -6  335.47    8.40
   1  -2  -6  336.67    8.40
   1  -2  -6  341.57    8.10
  -1   2   6  332.07    8.00
  -1   2   6  338.37    9.30
  -1   2   6  344.97    7.90
   0  -2  -6  513.95   10.40
   0  -2  -6  526.45   11.70
   0  -2  -6  512.45   11.70
   0   2   6  532.25   12.00
   0   2   6  529.85   10.50
  -1  -2  -6   51.29    2.90
  -1  -2  -6   49.10    2.90
  -1  -2  -6   50.89    2.00
   1   2   6   53.09    3.20
   1   2   6   52.69    2.00
  -2  -2  -6   19.00    1.60
  -2  -2  -6   24.70    2.30
  -2  -2  -6   20.00    2.20
   2   2   6   20.70    1.60
   2   2   6   18.20    2.40
   2   2   6   24.20    2.30
  -3  -2  -6   20.00    2.00
  -3  -2  -6   23.70    2.40
   3   2   6   21.30    3.10
   3   2   6   18.20    2.50
  -4  -2  -6    5.40    1.70
  -4  -2  -6    9.30    2.00
   4   2   6    6.00    1.90
   4   2   6    6.10    2.10
  -5  -2  -6    1.00    1.50
  -5  -2  -6    5.20    1.80
   5   2   6    2.70    1.70
   5   2   6    8.10    2.20
  -6  -2  -6   11.30    2.60
  -6  -2  -6   12.80    2.40
   6   2   6   15.50    3.20
   6   2   6   13.20    3.10
  -7  -2  -6   11.00    2.80
  -7  -2  -6    5.90    2.00
   7   2   6    4.80    2.40
   7   2   6    4.70    2.40
   9  -3  -6    3.60    2.00
   9  -3  -6    0.10    1.60
  -9   3   6    3.00    1.90
  -9   3   6   -1.50    2.00
   8  -3  -6   44.40    6.90
   8  -3  -6   60.49    4.80
  -8   3   6   47.20    4.70
  -8   3   6   51.59    4.70
   7  -3  -6    3.20    1.50
   7  -3  -6    4.40    1.60
  -7   3   6    2.90    1.70
  -7   3   6    1.90    1.70
   6  -3  -6  181.28    7.00
   6  -3  -6  188.88    7.40
  -6   3   6  178.58    7.40
  -6   3   6  179.48    7.00
   5  -3  -6   25.00    2.90
   5  -3  -6   24.60    3.20
  -5   3   6   22.30    2.50
   4  -3  -6   45.80    2.10
   4  -3  -6   47.20    3.10
   4  -3  -6   46.30    3.20
  -4   3   6   46.40    2.80
  -4   3   6   45.40    2.00
  -4   3   6   45.30    3.20
   3  -3  -6   83.39    3.20
   3  -3  -6   84.79    3.90
   3  -3  -6   81.09    3.80
  -3   3   6   76.29    3.80
  -3   3   6   81.99    3.20
  -3   3   6   80.69    3.00
   2  -3  -6   30.80    2.40
   2  -3  -6   29.90    2.30
   2  -3  -6   26.30    1.50
   2  -3  -6   27.90    2.00
  -2   3   6   29.00    1.50
  -2   3   6   24.10    2.10
  -2   3   6   29.90    1.50
  -2   3   6   26.30    1.80
   1  -3  -6    2.70    0.90
   1  -3  -6    0.20    0.90
   1  -3  -6    1.60    1.10
   1  -3  -6    2.50    1.10
   0  -3  -6 1083.59   21.90
   0  -3  -6 1078.69   21.70
   0  -3  -6 1068.49   20.00
   0   3   6 1087.69   20.00
   0   3   6 1078.19   22.10
   0   3   6 1100.49   20.10
  -1  -3  -6  104.99    4.40
  -1  -3  -6  102.29    3.20
  -1  -3  -6   95.89    4.30
   1   3   6  105.79    4.70
   1   3   6  106.39    3.20
  -2  -3  -6   66.59    3.70
  -2  -3  -6   60.49    2.80
   2   3   6   61.69    3.90
   2   3   6   55.59    3.60
   2   3   6   63.29    2.80
  -3  -3  -6  317.17    8.70
  -3  -3  -6  317.37    9.70
   3   3   6  315.77   10.00
   3   3   6  323.77   10.20
  -4  -3  -6   86.49    4.40
  -4  -3  -6   85.99    4.70
   4   3   6   82.69    5.10
   4   3   6   86.59    5.10
  -5  -3  -6  109.59    5.60
  -5  -3  -6   97.49    5.50
   5   3   6  105.19    6.10
   5   3   6  105.09    6.20
  -6  -3  -6    5.60    2.00
  -6  -3  -6   11.20    2.70
   6   3   6    6.10    2.40
  -7  -3  -6    3.10    1.80
  -7  -3  -6   -4.70    2.00
   7   3   6    1.70    2.30
   7   3   6    7.80    2.60
   9  -4  -6    0.90    1.90
   9  -4  -6    1.30    2.20
  -9   4   6   -0.10    1.90
  -9   4   6    2.70    2.10
   8  -4  -6    9.80    2.60
   8  -4  -6   10.70    2.50
  -8   4   6    8.80    2.60
  -8   4   6   10.40    2.60
   7  -4  -6   72.69    5.10
   7  -4  -6   60.19    4.40
  -7   4   6   68.79    5.00
  -7   4   6   71.39    4.80
   6  -4  -6   85.19    5.20
   6  -4  -6   88.79    4.70
  -6   4   6   90.39    5.10
  -6   4   6   89.69    4.80
   5  -4  -6   19.40    2.70
   5  -4  -6   19.90    2.60
  -5   4   6   16.70    2.60
  -5   4   6   17.30    2.30
   4  -4  -6   30.20    2.80
   4  -4  -6   30.00    2.60
   4  -4  -6   30.20    1.80
  -4   4   6   31.70    2.40
  -4   4   6   29.30    2.80
   3  -4  -6    2.70    1.10
   3  -4  -6    6.00    1.10
   3  -4  -6    1.60    1.20
   3  -4  -6    3.80    0.90
  -3   4   6    2.70    0.90
  -3   4   6    3.10    0.90
  -3   4   6    3.70    1.20
  -3   4   6    4.90    1.10
   2  -4  -6  345.67    9.30
   2  -4  -6  353.16    9.30
   2  -4  -6  341.47    8.50
  -2   4   6  352.96    8.90
  -2   4   6  354.56    7.70
  -2   4   6  352.36    7.70
   1  -4  -6  333.67    8.90
   1  -4  -6  329.97    9.00
   1  -4  -6  323.87    8.50
  -1   4   6  323.47    7.80
  -1   4   6  328.47    8.00
  -1   4   6  338.07    9.20
   0  -4  -6  211.18    5.10
   0  -4  -6  220.48    7.00
   0  -4  -6  214.38    6.70
   0   4   6  221.48    7.10
   0   4   6  217.88    5.30
   0   4   6  210.98    5.20
   0   4   6  212.78    5.10
  -1  -4  -6  154.28    5.00
  -1  -4  -6  154.08    5.90
  -1  -4  -6  158.58    5.80
   1   4   6  146.69    5.90
   1   4   6  150.18    6.00
   1   4   6  156.28    5.00
  -2  -4  -6    0.90    0.90
   2   4   6    1.80    1.50
  -3  -4  -6  182.18    7.10
  -3  -4  -6  176.68    6.10
   3   4   6  167.88    7.20
   3   4   6  183.38    7.50
  -4  -4  -6    4.10    1.90
  -4  -4  -6    9.20    2.00
   4   4   6    6.10    2.00
   4   4   6    5.30    2.10
  -5  -4  -6    0.10    1.50
  -5  -4  -6    1.40    1.30
   5   4   6    1.40    1.70
   5   4   6   -1.60    1.40
  -6  -4  -6   39.10    4.00
  -6  -4  -6   29.80    3.90
   6   4   6   29.40    4.30
   6   4   6   28.10    4.30
   9  -5  -6    6.00    2.40
   9  -5  -6    5.80    2.60
  -9   5   6    7.30    2.70
  -9   5   6    1.50    2.10
   8  -5  -6   40.00    4.00
   8  -5  -6   42.20    4.60
  -8   5   6   31.90    4.40
   7  -5  -6   10.60    2.20
   7  -5  -6   14.50    2.70
  -7   5   6   11.10    2.60
  -7   5   6   12.40    2.60
   6  -5  -6   70.19    4.70
   6  -5  -6   72.49    4.30
  -6   5   6   68.79    4.80
  -6   5   6   69.19    4.40
   5  -5  -6   24.10    3.10
   5  -5  -6   24.40    2.60
  -5   5   6   23.60    2.60
  -5   5   6   29.10    3.10
   4  -5  -6   94.89    5.50
   4  -5  -6   92.09    3.20
   4  -5  -6   93.69    4.60
  -4   5   6   92.39    3.30
  -4   5   6   98.29    4.80
  -4   5   6   87.99    4.00
   3  -5  -6   38.40    2.30
   3  -5  -6   41.20    3.00
   3  -5  -6   38.80    3.00
  -3   5   6   39.40    3.00
  -3   5   6   36.00    2.40
   2  -5  -6  723.43   16.40
   2  -5  -6  708.13   15.20
   2  -5  -6  716.93   16.20
  -2   5   6  705.63   15.50
  -2   5   6  684.53   14.20
  -2   5   6  726.23   14.60
   1  -5  -6   26.80    2.40
   1  -5  -6   24.90    1.60
   1  -5  -6   22.50    2.40
   1  -5  -6   25.30    2.50
  -1   5   6   25.70    1.90
  -1   5   6   23.40    1.60
  -1   5   6   26.00    2.70
  -1   5   6   24.80    1.90
  -1   5   6   26.20    1.70
   0  -5  -6    1.70    0.80
   0  -5  -6   -0.10    0.80
   0  -5  -6    0.70    0.90
   0   5   6   -0.90    0.60
   0   5   6    0.30    0.70
   0   5   6    0.70    0.60
   0   5   6    1.70    1.30
  -1  -5  -6  174.68    5.20
   1   5   6  170.48    6.70
   1   5   6  167.98    5.10
  -2  -5  -6  299.37    8.20
  -2  -5  -6  303.47    9.50
   2   5   6  302.87   10.00
   2   5   6  308.97    9.90
  -3  -5  -6  199.28    7.80
  -3  -5  -6  203.08    6.90
   3   5   6  199.98    8.30
   3   5   6  203.08    8.20
  -4  -5  -6    8.50    2.00
  -4  -5  -6    5.70    2.10
   4   5   6    5.70    2.10
   4   5   6    6.60    2.00
  -5  -5  -6   35.80    3.70
   5   5   6   38.60    4.30
   5   5   6   41.80    4.80
  -6  -5  -6   37.50    4.30
   6   5   6   51.39    5.20
   6   5   6   46.20    5.20
   9  -6  -6   31.80    4.20
   9  -6  -6   26.90    4.40
  -9   6   6   29.60    4.30
  -9   6   6   26.50    4.40
   8  -6  -6   33.20    3.90
   8  -6  -6   31.50    4.40
  -8   6   6   30.30    4.00
  -8   6   6   30.20    4.40
   7  -6  -6   55.89    4.10
   7  -6  -6   53.39    4.80
  -7   6   6   56.49    5.00
  -7   6   6   48.30    4.20
   6  -6  -6   20.30    3.10
   6  -6  -6   20.20    2.80
  -6   6   6   21.90    3.50
  -6   6   6   24.60    3.20
   5  -6  -6    9.20    2.20
   5  -6  -6    6.30    1.80
  -5   6   6    9.00    2.20
  -5   6   6    7.10    1.70
   4  -6  -6  182.98    7.10
   4  -6  -6  182.58    6.80
   4  -6  -6  183.08    5.20
  -4   6   6  169.88    5.30
  -4   6   6  187.78    7.10
  -4   6   6  185.18    6.20
   3  -6  -6  598.34   16.30
   3  -6  -6  593.14   14.50
   3  -6  -6  589.94   13.10
  -3   6   6  603.24   13.30
  -3   6   6  604.24   14.50
   2  -6  -6  206.68    7.10
   2  -6  -6  193.98    7.10
   2  -6  -6  205.98    6.40
  -2   6   6  212.38    5.90
  -2   6   6  201.48    6.60
  -2   6   6  190.78    6.40
   1  -6  -6  121.69    5.30
   1  -6  -6  123.99    4.10
   1  -6  -6  124.79    5.50
   1  -6  -6  126.99    5.10
  -1   6   6  125.79    4.50
  -1   6   6  116.99    4.00
  -1   6   6  128.79    5.60
   0  -6  -6   12.90    1.50
   0  -6  -6   15.40    2.40
   0   6   6   17.20    1.60
   0   6   6   19.10    3.20
   0   6   6   17.80    1.60
   0   6   6   17.40    1.90
  -1  -6  -6  125.29    5.80
  -1  -6  -6  137.19    6.10
  -1  -6  -6  135.39    4.80
   1   6   6  140.09    6.40
   1   6   6  142.19    6.20
  -2  -6  -6   42.50    2.80
  -2  -6  -6   34.10    3.40
   2   6   6   35.60    3.60
   2   6   6   39.40    3.70
  -3  -6  -6   11.20    2.60
  -3  -6  -6   10.00    1.90
   3   6   6   11.40    2.70
   3   6   6   12.20    2.70
  -4  -6  -6    4.20    2.00
  -4  -6  -6    2.10    1.50
   4   6   6    6.90    2.20
  -5  -6  -6    0.70    1.80
  -5  -6  -6    1.70    1.70
   5   6   6    2.70    2.20
   5   6   6    2.60    2.10
   9  -7  -6    1.00    1.70
   9  -7  -6    0.60    2.30
  -9   7   6   -2.60    1.60
  -9   7   6   -4.90    1.70
   8  -7  -6   18.50    3.00
   8  -7  -6   19.30    3.70
  -8   7   6   20.00    3.30
  -8   7   6   18.00    3.50
   7  -7  -6    7.00    2.10
  -7   7   6    6.60    2.10
   6  -7  -6  146.29    7.10
   6  -7  -6  137.69    6.30
  -6   7   6  138.39    6.40
  -6   7   6  146.99    7.20
   5  -7  -6    9.50    2.20
   5  -7  -6   11.50    2.20
  -5   7   6    7.60    2.10
  -5   7   6    6.90    1.70
   4  -7  -6  302.67    7.90
   4  -7  -6  321.07    9.70
   4  -7  -6  321.87   10.30
  -4   7   6  320.07    9.00
  -4   7   6  307.77   10.00
   3  -7  -6   48.30    3.70
   3  -7  -6   44.40    2.90
  -3   7   6   49.20    4.10
  -3   7   6   47.90    3.00
   2  -7  -6   51.49    3.20
   2  -7  -6   46.00    3.50
   2  -7  -6   41.90    3.50
  -2   7   6   43.90    3.10
  -2   7   6   47.10    2.90
   1  -7  -6   77.99    3.50
   1  -7  -6   79.19    5.20
   1  -7  -6   73.69    4.40
   1  -7  -6   81.49    4.60
  -1   7   6   72.39    3.60
  -1   7   6   71.49    4.40
   0  -7  -6  434.76   10.60
   0  -7  -6  463.45   12.70
   0  -7  -6  446.06   12.30
   0   7   6  452.75   12.70
   0   7   6  455.85   13.00
   0   7   6  420.76   10.70
   0   7   6  443.76   10.20
  -1  -7  -6  699.53   17.50
  -1  -7  -6  683.83   15.60
  -1  -7  -6  719.93   18.00
   1   7   6  710.13   18.30
   1   7   6  720.33   17.90
  -2  -7  -6   60.49    3.70
  -2  -7  -6   55.69    4.40
   2   7   6   67.99    4.90
   2   7   6   60.09    4.80
  -3  -7  -6   31.90    3.00
   3   7   6   37.50    4.30
   3   7   6   33.10    4.30
  -4  -7  -6   14.80    2.70
  -4  -7  -6   11.60    2.90
   4   7   6   18.70    3.60
   4   7   6   14.50    3.10
  -5  -7  -6   15.80    3.20
  -5  -7  -6   21.60    3.50
   5   7   6   15.50    3.70
   5   7   6   12.20    2.90
   8  -8  -6   30.20    3.90
   8  -8  -6   26.20    4.30
  -8   8   6   20.80    3.50
  -8   8   6   28.60    4.40
   7  -8  -6   -0.20    1.40
   7  -8  -6    0.50    2.10
  -7   8   6    1.50    1.80
  -7   8   6    1.40    1.60
   6  -8  -6    4.30    1.60
   6  -8  -6    0.90    1.70
  -6   8   6    0.60    1.60
  -6   8   6    1.50    1.20
   5  -8  -6  247.08    9.30
   5  -8  -6  216.58    8.10
  -5   8   6  241.48    8.30
  -5   8   6  228.88    9.10
   4  -8  -6   27.50    2.30
   4  -8  -6   28.80    3.40
   4  -8  -6   30.10    3.10
  -4   8   6   32.90    3.40
  -4   8   6   27.30    2.80
   3  -8  -6  310.27    9.90
   3  -8  -6  336.57    9.10
   3  -8  -6  318.27   10.40
  -3   8   6  317.67   10.00
  -3   8   6  318.17    9.00
   2  -8  -6   49.99    3.50
   2  -8  -6   46.00    3.80
   2  -8  -6   49.40    3.80
  -2   8   6   45.50    3.90
  -2   8   6   47.10    3.30
  -2   8   6   50.59    3.10
   1  -8  -6   75.29    3.70
   1  -8  -6   86.69    5.00
   1  -8  -6   82.89    4.60
  -1   8   6   74.69    3.90
  -1   8   6   78.19    4.90
   0  -8  -6  120.59    5.90
   0  -8  -6  113.09    6.00
   0  -8  -6  119.29    4.80
   0   8   6  118.49    6.30
   0   8   6  113.49    6.00
   0   8   6  113.49    4.20
  -1  -8  -6   92.89    5.50
  -1  -8  -6   88.89    4.30
   1   8   6   94.79    5.70
   1   8   6   93.49    5.90
  -2  -8  -6  111.69    6.30
  -2  -8  -6  103.79    5.10
   2   8   6   99.79    6.50
   2   8   6  109.69    6.30
  -3  -8  -6    2.00    1.90
  -3  -8  -6   -2.80    1.20
   3   8   6    0.00    1.80
   3   8   6   -1.00    1.90
  -4  -8  -6    0.60    2.10
  -4  -8  -6   -1.90    1.60
   4   8   6    5.40    2.50
   4   8   6   -0.20    1.70
   8  -9  -6   12.00    3.20
   8  -9  -6    9.20    2.30
  -8   9   6    9.40    3.20
  -8   9   6   17.20    3.40
   7  -9  -6    4.00    2.00
   7  -9  -6    1.80    2.00
  -7   9   6    5.00    2.50
   6  -9  -6   80.79    8.90
   6  -9  -6   72.29    4.80
  -6   9   6   72.39    4.80
  -6   9   6   74.59    5.60
   5  -9  -6   10.00    2.30
   5  -9  -6   14.50    2.90
  -5   9   6    9.90    2.20
  -5   9   6   10.40    2.60
   4  -9  -6    3.70    1.40
   4  -9  -6    2.80    1.20
   4  -9  -6   -1.50    1.30
  -4   9   6    3.50    1.60
  -4   9   6    3.20    1.40
   3  -9  -6   22.90    3.00
   3  -9  -6   24.20    2.80
   3  -9  -6   27.30    3.70
  -3   9   6   28.60    3.60
  -3   9   6   19.00    2.90
   2  -9  -6  577.24   15.60
   2  -9  -6  587.84   14.80
   2  -9  -6  588.34   15.80
  -2   9   6  577.34   14.70
  -2   9   6  576.44   16.00
  -2   9   6  599.84   14.30
   1  -9  -6  473.95   13.90
   1  -9  -6  497.25   13.70
   1  -9  -6  481.15   12.30
  -1   9   6  507.55   14.50
  -1   9   6  502.85   14.70
  -1   9   6  499.95   12.50
   0  -9  -6   94.09    5.90
   0  -9  -6   96.09    4.70
   0  -9  -6  100.29    5.80
   0   9   6  103.69    6.10
   0   9   6   98.09    4.10
   0   9   6   98.19    5.80
  -1  -9  -6   50.49    4.50
  -1  -9  -6   42.10    3.10
   1   9   6   37.50    4.00
   1   9   6   43.50    4.50
  -2  -9  -6   12.40    2.80
  -2  -9  -6    9.70    2.10
   2   9   6    5.20    2.40
   2   9   6    7.30    2.50
  -3  -9  -6   28.50    4.30
  -3  -9  -6   33.50    3.60
   3   9   6   29.90    4.10
   3   9   6   37.00    5.10
   7 -10  -6   80.79    6.20
   7 -10  -6   78.69    5.30
  -7  10   6   77.49    6.10
  -7  10   6   72.69    5.50
   6 -10  -6   48.80    4.80
   6 -10  -6   36.90    3.90
  -6  10   6   50.89    5.00
  -6  10   6   47.90    4.20
   5 -10  -6  122.49    6.30
   5 -10  -6  128.29    8.30
  -5  10   6  130.59    8.90
  -5  10   6  120.39    4.90
  -5  10   6  131.29    6.30
   4 -10  -6   42.20    3.00
   4 -10  -6   40.10    3.60
   4 -10  -6   43.30    4.20
  -4  10   6   37.20    4.00
  -4  10   6   39.80    3.40
   3 -10  -6   14.70    2.30
   3 -10  -6   16.60    2.80
   3 -10  -6   11.90    2.40
  -3  10   6   18.50    2.90
  -3  10   6   16.10    2.50
   2 -10  -6  394.76   12.60
   2 -10  -6  416.16   12.90
   2 -10  -6  426.46   12.30
  -2  10   6  410.66   11.90
  -2  10   6  427.66   13.30
  -2  10   6  407.46   11.50
   1 -10  -6   53.99    4.70
   1 -10  -6   63.59    4.70
   1 -10  -6   63.39    3.90
  -1  10   6   71.49    4.70
  -1  10   6   66.69    5.00
  -1  10   6   72.39    5.40
   0 -10  -6   59.89    8.60
   0 -10  -6   54.19    3.80
   0  10   6   53.79    4.80
   0  10   6   48.70    3.20
  -1 -10  -6   25.40    3.70
  -1 -10  -6   28.80    3.00
   1  10   6   26.10    3.90
   1  10   6   30.60    4.30
  -2 -10  -6    3.20    1.70
  -2 -10  -6    7.60    2.60
   2  10   6    3.00    2.30
   2  10   6    4.40    2.50
   7 -11  -6    4.80    2.20
   7 -11  -6    3.90    2.20
  -7  11   6    2.30    2.10
  -7  11   6    1.30    2.10
   6 -11  -6   36.40    4.80
   6 -11  -6   27.10    3.60
  -6  11   6   24.60    4.20
  -6  11   6   15.40    3.00
   5 -11  -6  110.79    6.70
   5 -11  -6  119.59    6.40
  -5  11   6  107.39    6.10
  -5  11   6  115.49    7.10
  -5  11   6  113.79    5.50
   4 -11  -6  130.39    6.70
   4 -11  -6  134.59    5.80
   4 -11  -6  138.59    9.00
  -4  11   6  135.49    5.90
  -4  11   6  157.38    8.00
  -4  11   6  140.59    6.50
   3 -11  -6  247.28    9.60
   3 -11  -6  237.68    9.70
   3 -11  -6  239.48    8.70
  -3  11   6  264.17    9.70
  -3  11   6  241.68    8.60
  -3  11   6  257.57   10.50
   2 -11  -6   60.79    4.60
   2 -11  -6   59.09    4.70
  -2  11   6   63.69    4.40
  -2  11   6   66.59    5.20
  -2  11   6   60.79    4.20
  -2  11   6   61.39    5.10
   1 -11  -6   10.10    2.50
   1 -11  -6    8.80    2.60
   1 -11  -6   10.80    2.30
  -1  11   6    7.00    2.00
  -1  11   6    6.00    2.30
  -1  11   6   12.20    2.20
  -1  11   6   14.40    2.80
   0 -11  -6    6.00    2.20
   0 -11  -6    5.50    2.10
   0  11   6    4.60    1.60
   0  11   6    7.60    2.60
   0  11   6   12.00    3.10
  -1 -11  -6   52.59    4.40
  -1 -11  -6   55.39    5.20
   1  11   6   55.49    5.60
   1  11   6   58.79    5.20
   5 -12  -6   18.50    3.60
  -5  12   6   26.20    4.20
  -5  12   6   21.30    3.40
  -5  12   6   22.50    2.80
   4 -12  -6  256.27   10.60
   4 -12  -6  251.97    8.90
   4 -12  -6  239.88   11.50
  -4  12   6  260.37   10.50
  -4  12   6  253.07    9.00
  -4  12   6  257.97    9.40
   3 -12  -6    7.90    2.60
   3 -12  -6    5.30    2.10
   3 -12  -6    6.60    2.20
  -3  12   6    5.70    2.00
  -3  12   6    6.80    2.50
  -3  12   6    7.90    2.40
  -3  12   6    9.90    2.70
  -3  12   6    7.20    2.70
   2 -12  -6   66.79    4.80
   2 -12  -6   59.29    5.00
  -2  12   6   61.59    5.30
  -2  12   6   55.19    4.40
  -2  12   6   48.50    4.60
  -2  12   6   53.19    5.00
  -2  12   6   55.89    4.30
   1 -12  -6   47.80    4.90
   1 -12  -6   41.80    4.00
  -1  12   6   40.80    3.80
  -1  12   6   51.39    4.80
  -1  12   6   33.20    3.70
  -1  12   6   41.60    4.80
   0 -12  -6    1.20    2.00
   0 -12  -6    7.00    2.30
   0  12   6    5.20    2.60
   0  12   6    1.80    2.30
   0  12   6    1.10    2.30
   1  13  -7    1.70    2.00
   1  13  -7    2.00    2.20
  -1 -13   7   -0.20    2.00
  -1 -13   7    0.70    2.00
   0  13  -7    4.20    2.50
   0  13  -7    3.80    1.70
   0 -13   7    2.40    1.80
   0 -13   7    1.90    2.20
  -1  13  -7    0.00    1.30
  -1  13  -7    0.30    2.10
   1 -13   7    0.50    2.10
   1 -13   7   -3.40    1.30
  -2  13  -7   16.90    3.20
  -2  13  -7   13.80    3.70
   2 -13   7   19.50    3.80
   2 -13   7   17.40    3.50
  -3  13  -7    8.80    3.10
  -3  13  -7    6.70    2.10
   3 -13   7   11.20    3.40
   3 -13   7    7.30    2.80
  -4  13  -7   18.60    3.90
  -4  13  -7   11.00    2.50
   4 -13   7   10.80    2.90
   2  12  -7   41.40    5.10
   2  12  -7   34.70    4.00
  -2 -12   7   41.60    4.30
  -2 -12   7   46.10    5.00
   1  12  -7   64.09    5.30
   1  12  -7   54.29    4.30
  -1 -12   7   60.49    4.80
  -1 -12   7   60.39    5.50
   0  12  -7  119.89    6.70
   0  12  -7  112.89    5.20
   0 -12   7  113.49    7.10
   0 -12   7  109.29    6.60
  -1  12  -7  149.99    7.50
   1 -12   7  149.19    7.80
   1 -12   7  163.48    8.30
  -2  12  -7  167.68    8.70
  -2  12  -7  169.78    7.50
   2 -12   7  167.48    8.50
   2 -12   7  166.78    8.50
  -3  12  -7    8.80    3.00
  -3  12  -7    6.30    2.10
   3 -12   7    7.50    2.50
   3 -12   7    8.90    3.10
  -4  12  -7   31.30    3.10
  -4  12  -7   31.40    4.90
   4 -12   7   20.80    3.80
  -5  12  -7    0.80    2.30
  -5  12  -7    3.10    1.70
   5 -12   7    2.00    2.40
   5 -12   7   -3.40    1.60
   4  11  -7  232.68   10.70
   4  11  -7  217.18    9.90
  -4 -11   7  247.28   11.00
   3  11  -7    3.80    1.90
   3  11  -7    4.70    2.20
  -3 -11   7    1.40    2.30
  -3 -11   7    3.20    1.90
   2  11  -7    3.90    1.80
   2  11  -7    2.80    2.00
  -2 -11   7    2.30    2.20
  -2 -11   7    3.60    1.70
   1  11  -7    8.10    1.90
   1  11  -7   10.20    3.40
  -1 -11   7    7.40    2.80
  -1 -11   7    9.70    2.50
   0  11  -7   54.99    3.50
   0  11  -7   53.49    4.60
   0 -11   7   57.89    4.70
  -1  11  -7    3.60    1.90
  -1  11  -7    3.70    1.10
   1 -11   7    2.80    1.60
   1 -11   7    3.50    2.00
  -2  11  -7   24.30    3.10
   2 -11   7   25.40    7.10
   2 -11   7   19.80    3.40
  -3  11  -7    8.00    2.80
  -3  11  -7   10.30    2.20
   3 -11   7    3.20    2.30
   3 -11   7    5.20    2.40
  -4  11  -7   49.50    5.00
  -4  11  -7   37.80    3.10
   4 -11   7   46.60    4.90
  -5  11  -7  146.69    5.50
  -5  11  -7  159.28    8.70
   5 -11   7  158.28    6.80
   5 -11   7  163.18    8.60
  -6  11  -7   -0.30    2.10
   6 -11   7   -4.40    1.90
   6 -11   7    3.30    2.40
   5  10  -7   16.70    4.00
   5  10  -7   20.60    4.00
  -5 -10   7   17.60    3.20
  -5 -10   7   21.50    4.10
   4  10  -7   79.89    6.20
   4  10  -7   83.29    5.80
  -4 -10   7   72.49    6.00
  -4 -10   7   81.39    5.20
   3  10  -7  225.48    9.70
   3  10  -7  210.28    8.80
  -3 -10   7  230.28    9.90
  -3 -10   7  224.68    8.80
   2  10  -7  199.68    8.90
   2  10  -7  198.28    7.80
  -2 -10   7  204.28    8.30
  -2 -10   7  209.58    9.40
   1  10  -7   78.59    5.30
   1  10  -7   88.99    4.60
  -1 -10   7   82.89    5.30
  -1 -10   7   87.89    5.70
   0  10  -7   97.99    4.30
   0  10  -7  107.89    5.70
   0 -10   7  106.49    6.20
   0 -10   7   96.49    5.70
  -1  10  -7   48.60    3.90
   1 -10   7   50.09    4.60
   1 -10   7   54.99    4.60
  -2  10  -7    2.90    1.60
  -2  10  -7    5.70    2.10
   2 -10   7    5.70    2.20
   2 -10   7    8.40    2.40
  -3  10  -7   57.39    4.80
  -3  10  -7   55.99    3.80
   3 -10   7   55.49    3.00
   3 -10   7   54.89    4.70
   3 -10   7   52.99    4.80
  -4  10  -7  223.38   13.20
  -4  10  -7  200.78    6.80
   4 -10   7  205.18   11.20
  -5  10  -7   91.19    4.00
  -5  10  -7   84.69    6.30
   5 -10   7   97.19    5.00
   5 -10   7   93.19    6.30
  -6  10  -7   47.60    5.70
   6 -10   7   44.00    4.40
   6 -10   7   43.40    5.00
   5   9  -7    7.40    2.60
   5   9  -7    8.30    2.70
  -5  -9   7    5.80    2.60
  -5  -9   7    8.30    2.20
   4   9  -7   69.79    5.30
   4   9  -7   67.79    5.30
  -4  -9   7   68.89    5.60
  -4  -9   7   75.39    4.90
   3   9  -7   31.40    3.70
   3   9  -7   25.20    3.80
  -3  -9   7   36.40    3.40
  -3  -9   7   26.20    3.80
   2   9  -7  492.75   14.20
   2   9  -7  451.65   12.80
  -2  -9   7  460.45   14.10
  -2  -9   7  468.95   13.40
   1   9  -7   36.50    3.00
   1   9  -7   37.00    3.80
  -1  -9   7   38.60    3.90
  -1  -9   7   39.00    3.60
   0   9  -7   88.99    5.00
   0   9  -7   85.69    3.80
   0  -9   7   90.49    5.30
   0  -9   7   79.69    5.00
  -1   9  -7    8.60    1.90
   1  -9   7    5.30    1.90
   1  -9   7    7.70    2.10
  -2   9  -7   50.89    4.20
  -2   9  -7   54.09    3.70
   2  -9   7   52.89    4.30
   2  -9   7   52.69    4.30
  -3   9  -7   82.79    5.50
  -3   9  -7   82.99    4.20
   3  -9   7   80.49    3.80
   3  -9   7   92.69    5.50
  -4   9  -7   17.50    3.20
  -4   9  -7   25.10    2.40
   4  -9   7   19.00    2.60
   4  -9   7   14.00    2.90
  -5   9  -7   24.50    6.50
  -5   9  -7   23.90    2.30
   5  -9   7   25.40    3.90
   5  -9   7   24.40    3.10
  -6   9  -7  155.68    8.30
   6  -9   7  146.19    7.90
   6  -9   7  151.38    7.40
  -7   9  -7   38.00    5.00
  -7   9  -7   26.10    4.30
   7  -9   7   29.40    4.20
   6   8  -7  152.08    5.90
   6   8  -7  147.69    8.10
   6   8  -7  153.88    8.70
  -6  -8   7  147.29    7.00
  -6  -8   7  148.29    8.30
   5   8  -7  212.08    9.20
   5   8  -7  192.88    9.00
  -5  -8   7  205.28    8.10
  -5  -8   7  208.58    9.40
   4   8  -7   14.90    3.00
   4   8  -7   19.30    3.20
  -4  -8   7   11.50    2.30
  -4  -8   7   15.20    3.10
   3   8  -7   45.50    4.20
   3   8  -7   49.30    3.90
  -3  -8   7   43.90    3.60
  -3  -8   7   41.30    4.00
   2   8  -7   26.20    3.30
  -2  -8   7   26.60    3.00
  -2  -8   7   29.40    3.30
   1   8  -7  343.47   10.40
   1   8  -7  333.17    9.20
  -1  -8   7  330.27   10.40
  -1  -8   7  327.47   10.60
   0   8  -7  136.19    5.90
   0   8  -7  144.39    4.80
   0  -8   7  133.19    6.20
   0  -8   7  139.59    6.20
  -1   8  -7  412.26   12.20
   1  -8   7  411.66   12.00
   1  -8   7  407.16   11.90
  -2   8  -7  632.94   14.70
[truncated: 407,070 more chars]
