# Supplementary material for: Di-μ-aqua-bis­[aqua­(2,2′-bi­pyridine)(4-nitro­benzoato)cobalt(II)] bis­(4-nitro­benzoate)
Source: IUCrdata. 2020 Jun 19;5(Pt 6):x200796. doi: 10.1107/S2414314620007968 (PMC9462235; doi:10.1107/S2414314620007968)
Supplement: Supplementary file 2 [file x-05-x200796-Isup2.hkl]

data_I                                                                          
_shelx_title ' Co_BPY_4NBA_LT_3_0m_a.res in P-1'                                
_shelx_refln_list_code          4                                               
_shelx_F_calc_maximum      181.05                                               
_exptl_crystal_F_000       598.00                                               
_reflns_d_resolution_high  0.7504                                               
                                                                                
loop_                                                                           
 _space_group_symop_operation_xyz                                               
 'x, y, z'                                                                      
 '-x, -y, -z'                                                                   
                                                                                
_cell_length_a     7.2747                                                       
_cell_length_b    10.4927                                                       
_cell_length_c    16.3560                                                       
_cell_angle_alpha  97.735                                                       
_cell_angle_beta  102.840                                                       
_cell_angle_gamma 102.607                                                       
                                                                                
_shelx_F_squared_multiplier     1.000                                           
                                                                                
loop_                                                                           
 _refln_index_h                                                                 
 _refln_index_k                                                                 
 _refln_index_l                                                                 
 _refln_F_squared_calc                                                          
 _refln_F_squared_meas                                                          
 _refln_F_squared_sigma                                                         
 _refln_observed_status                                                         
   1   0   0       4351.88       4241.73        33.57 o                         
   2   0   0         57.41         49.78         1.39 o                         
   3   0   0        549.47        573.51         5.08 o                         
   4   0   0        521.90        550.87         6.53 o                         
   5   0   0        381.18        413.66         6.02 o                         
   6   0   0         13.05         12.69         2.10 o                         
   7   0   0        481.92        464.35         9.29 o                         
   8   0   0       1842.30       1797.17        26.08 o                         
   9   0   0        365.53        346.86        13.86 o                         
  -9   1   0        242.80        230.76        10.20 o                         
  -8   1   0        805.91        831.80        16.25 o                         
  -7   1   0        381.22        387.60         8.07 o                         
  -6   1   0       1008.60       1013.68        12.62 o                         
  -5   1   0        830.10        808.90         9.42 o                         
  -4   1   0       1497.74       1489.48        12.51 o                         
  -3   1   0       5030.40       5166.79        49.66 o                         
  -2   1   0        140.04        145.32         2.86 o                         
   1   1   0      16656.08      16506.27       164.08 o                         
   2   1   0        461.15        472.08         4.42 o                         
   3   1   0       2643.67       2567.11        19.66 o                         
   4   1   0       2668.75       2692.34        23.63 o                         
   5   1   0        100.22        114.76         3.94 o                         
   6   1   0        255.79        266.97         5.89 o                         
   7   1   0          0.50         -2.20         2.28 o                         
   8   1   0        517.74        521.30        15.68 o                         
  -9   2   0          3.15         -2.66         3.74 o                         
  -8   2   0         38.08         34.66         4.15 o                         
  -7   2   0          8.85          5.95         2.49 o                         
  -6   2   0         35.66         37.50         3.49 o                         
  -5   2   0        293.36        289.90         7.15 o                         
  -4   2   0        761.08        746.21        10.17 o                         
  -3   2   0       4654.75       4596.64        30.69 o                         
  -1   2   0        702.22        670.55         4.43 o                         
   0   2   0        154.85        157.12         2.02 o                         
   1   2   0        195.77        158.82         2.68 o                         
   2   2   0       1764.66       1849.47        12.79 o                         
   3   2   0       2550.06       2683.56        22.26 o                         
   4   2   0       2170.01       2129.93        28.47 o                         
   5   2   0        918.18        888.90        11.31 o                         
   6   2   0       1293.73       1290.49        15.98 o                         
   7   2   0        347.40        330.02         8.07 o                         
   8   2   0         80.21         73.83         7.80 o                         
  -9   3   0         41.17         35.92         8.14 o                         
  -8   3   0        371.54        367.47        11.09 o                         
  -7   3   0        456.92        451.04        10.81 o                         
  -6   3   0         25.27         32.02         3.66 o                         
  -5   3   0        103.65        138.04         8.29 o                         
  -4   3   0        632.45        644.20        12.81 o                         
  -3   3   0       1142.80       1117.20        10.96 o                         
  -2   3   0       1371.15       1384.54        10.71 o                         
  -1   3   0       3347.07       3343.36        18.64 o                         
   0   3   0       2200.07       2118.36        11.90 o                         
   1   3   0       1753.42       1786.54        11.71 o                         
   2   3   0        474.36        476.56         5.16 o                         
   3   3   0         24.38         34.46         1.94 o                         
   4   3   0        309.37        327.16         6.34 o                         
   5   3   0        705.52        679.61         8.66 o                         
   6   3   0        558.75        564.55         9.27 o                         
   7   3   0        180.43        189.72        10.30 o                         
   8   3   0        312.53        277.60         9.90 o                         
  -9   4   0        119.45        105.68         7.21 o                         
  -8   4   0        119.47        122.51         7.07 o                         
  -7   4   0        527.84        508.53        13.97 o                         
  -6   4   0        346.76        341.02         8.64 o                         
  -5   4   0        167.19        186.34         6.08 o                         
  -4   4   0      13086.66      13630.36        99.65 o                         
  -3   4   0         37.52         36.40         2.17 o                         
  -2   4   0        593.23        570.08         4.90 o                         
  -1   4   0         86.63         79.46         1.67 o                         
   0   4   0       4565.21       4482.39        25.12 o                         
   1   4   0       8412.60       8531.08        47.86 o                         
   2   4   0       1640.76       1663.71        13.96 o                         
   3   4   0        450.26        460.39         6.48 o                         
   4   4   0        515.35        499.74        13.87 o                         
   5   4   0         16.01         15.78         1.84 o                         
   6   4   0        342.06        344.76         8.68 o                         
   7   4   0         79.72         86.15         7.30 o                         
   8   4   0        187.51        198.96         9.05 o                         
  -9   5   0          5.83          4.91         3.30 o                         
  -8   5   0         50.26         47.14         4.65 o                         
  -7   5   0        194.22        173.19         9.00 o                         
  -6   5   0        769.47        817.17        14.07 o                         
  -5   5   0        152.58        158.22         6.69 o                         
  -4   5   0        512.45        523.45         7.42 o                         
  -3   5   0        753.80        671.44         8.71 o                         
  -2   5   0         98.13         70.59         1.88 o                         
  -1   5   0         28.81         33.50         1.54 o                         
   0   5   0        186.80        203.74         3.19 o                         
   1   5   0        285.69        231.81         4.23 o                         
   2   5   0        681.87        725.49         9.68 o                         
   3   5   0        622.28        554.06         9.51 o                         
   4   5   0        605.48        589.72         7.78 o                         
   5   5   0         88.41         97.52         4.93 o                         
   6   5   0        124.52        116.97         8.57 o                         
   7   5   0        120.40        111.37         6.99 o                         
  -9   6   0         58.43         58.88         7.85 o                         
  -8   6   0         18.86         21.34         4.23 o                         
  -7   6   0          0.82          2.98         2.40 o                         
  -6   6   0        322.95        345.88         8.90 o                         
  -5   6   0        152.64        151.16         4.98 o                         
  -4   6   0        147.59        131.61         3.74 o                         
  -3   6   0       1257.83       1252.38        11.25 o                         
  -2   6   0       2080.47       1958.70        16.91 o                         
  -1   6   0       2239.96       2365.02        16.56 o                         
   0   6   0        497.99        476.58         6.16 o                         
   1   6   0         34.29         44.49         2.22 o                         
   2   6   0          8.39          8.88         1.33 o                         
   3   6   0          1.34          3.89         1.27 o                         
   4   6   0        773.68        786.84        12.73 o                         
   5   6   0        160.06        152.55         6.18 o                         
   6   6   0        199.04        182.02         9.17 o                         
   7   6   0        141.41        136.02         8.65 o                         
  -9   7   0        184.08        178.34        11.03 o                         
  -8   7   0        101.70         94.04         8.15 o                         
  -7   7   0        232.79        224.84         7.94 o                         
  -6   7   0        209.56        195.50         6.80 o                         
  -5   7   0         87.07        107.15         6.10 o                         
  -4   7   0         18.30         27.79         2.36 o                         
  -3   7   0        486.99        483.00         6.17 o                         
  -2   7   0       1471.30       1441.08        14.56 o                         
  -1   7   0         26.20         40.18         2.23 o                         
   0   7   0        227.22        226.60         5.39 o                         
   1   7   0        703.19        635.35         9.98 o                         
   2   7   0         40.31         41.54         2.91 o                         
   3   7   0          0.29          1.55         1.46 o                         
   4   7   0         10.82          8.86         2.98 o                         
   5   7   0         38.68         44.69         4.97 o                         
   6   7   0        253.52        263.24        10.06 o                         
  -8   8   0         24.31         17.49         4.66 o                         
  -7   8   0        195.95        183.49         9.76 o                         
  -6   8   0        329.18        309.43         8.46 o                         
  -5   8   0        198.33        208.18         6.22 o                         
  -4   8   0        157.12        154.82         4.05 o                         
  -3   8   0        642.18        664.54         9.81 o                         
  -2   8   0         89.52         89.36         3.06 o                         
  -1   8   0          4.49          8.21         1.39 o                         
   0   8   0        104.93        112.11         4.01 o                         
   1   8   0        466.67        512.42         8.23 o                         
   2   8   0        681.45        710.98        10.25 o                         
   3   8   0         22.75         22.88         2.44 o                         
   4   8   0        144.18        126.82         6.67 o                         
   5   8   0          8.96         16.55         3.70 o                         
   6   8   0         14.75         11.75         3.92 o                         
  -8   9   0          7.22         -2.39         4.22 o                         
  -7   9   0        186.36        168.68         9.39 o                         
  -6   9   0        358.47        367.62        10.72 o                         
  -5   9   0        451.74        458.60         9.26 o                         
  -4   9   0        208.36        218.52         5.55 o                         
  -3   9   0         18.03         18.50         2.32 o                         
  -2   9   0        102.18        101.46         3.50 o                         
  -1   9   0         12.42         13.13         2.09 o                         
   0   9   0          6.23          6.79         1.71 o                         
   1   9   0        205.00        190.27         5.25 o                         
   2   9   0        907.61        877.85        12.20 o                         
   3   9   0         43.90         46.07         4.30 o                         
   4   9   0        181.20        190.45         8.57 o                         
   5   9   0        137.66        130.34         7.79 o                         
  -8  10   0          8.37          6.63         4.30 o                         
  -7  10   0          4.82         11.34         4.60 o                         
  -6  10   0          3.90          4.13         2.29 o                         
  -5  10   0         20.00         18.65         2.58 o                         
  -4  10   0        101.85        106.08         4.43 o                         
  -3  10   0          5.21          4.71         1.59 o                         
  -2  10   0        958.98        980.87        12.74 o                         
  -1  10   0        409.92        435.71         8.77 o                         
   0  10   0         36.03         41.03         3.51 o                         
   1  10   0        129.85        135.78         5.34 o                         
   2  10   0          0.99         -0.80         2.67 o                         
   3  10   0          9.95         -0.59         3.47 o                         
   4  10   0          1.26          3.01         3.03 o                         
  -7  11   0         75.34         84.26         7.79 o                         
  -6  11   0        132.91        142.91         8.49 o                         
  -5  11   0         58.86         67.06         5.90 o                         
  -4  11   0          0.28          0.93         1.46 o                         
  -3  11   0         55.98         56.79         3.57 o                         
  -2  11   0        257.09        265.15         6.03 o                         
  -1  11   0        465.53        458.59         9.44 o                         
   0  11   0        846.76        806.70        13.15 o                         
   1  11   0         58.58         48.31         3.79 o                         
   2  11   0        190.93        198.04        10.60 o                         
   3  11   0        139.32        156.02         7.83 o                         
  -6  12   0        182.63        194.62         8.88 o                         
  -5  12   0        103.92        108.90         5.32 o                         
  -4  12   0        583.36        589.46        10.40 o                         
  -3  12   0        137.35        140.73         9.82 o                         
  -2  12   0         41.41         38.87         3.09 o                         
  -1  12   0        216.68        219.36         6.98 o                         
   0  12   0          1.05         -1.92         2.40 o                         
   1  12   0         13.91         15.84         2.98 o                         
   2  12   0         28.70         23.78         4.16 o                         
  -5  13   0        349.38        324.53        11.34 o                         
  -4  13   0        190.35        196.83         6.40 o                         
  -3  13   0        183.24        180.91         8.70 o                         
  -2  13   0        684.72        684.35        12.87 o                         
  -1  13   0         78.07         75.99         5.01 o                         
   0  13   0        122.41        128.42         7.07 o                         
  -1 -13   1          1.74          0.56         2.67 o                         
   0 -13   1        157.36        153.01         7.20 o                         
   1 -13   1        246.63        252.06         8.50 o                         
   2 -13   1        168.23        166.94         7.69 o                         
   3 -13   1        139.05        142.99         5.47 o                         
   4 -13   1        385.31        387.12         8.78 o                         
   5 -13   1         63.01         51.32         5.76 o                         
  -2 -12   1        239.41        228.41         8.84 o                         
  -1 -12   1         76.23         79.20         5.05 o                         
   0 -12   1          5.61          8.01         2.40 o                         
   1 -12   1          9.69         10.02         3.25 o                         
   2 -12   1         43.40         39.72         3.06 o                         
   3 -12   1         91.91         96.69         5.55 o                         
   4 -12   1        220.74        229.10         7.46 o                         
   5 -12   1        217.47        222.96         9.27 o                         
   6 -12   1         61.55         62.22         5.99 o                         
  -3 -11   1         12.83          6.44         2.44 o                         
  -2 -11   1        311.97        286.41        13.77 o                         
  -1 -11   1        374.21        353.71         8.78 o                         
   0 -11   1        578.72        541.13        11.76 o                         
   1 -11   1        563.80        570.93        10.58 o                         
   2 -11   1        554.63        558.00        10.71 o                         
   3 -11   1          8.72         12.37         2.18 o                         
   4 -11   1         31.77         31.81         5.08 o                         
   5 -11   1         39.53         40.93         4.79 o                         
   6 -11   1        157.72        153.02         8.10 o                         
   7 -11   1         71.17         75.91         7.65 o                         
  -4 -10   1         63.76         56.55         5.29 o                         
  -3 -10   1        107.74         98.96         7.11 o                         
  -2 -10   1          2.05          1.83         2.00 o                         
  -1 -10   1        178.77        180.43         5.83 o                         
   0 -10   1          1.08          2.98         1.66 o                         
   1 -10   1        516.22        542.61         9.86 o                         
   2 -10   1        923.60        957.37        13.48 o                         
   3 -10   1         82.24         81.80         3.96 o                         
   4 -10   1         37.00         39.29         2.65 o                         
   5 -10   1        162.74        170.22         7.41 o                         
   6 -10   1         22.64         27.67         5.75 o                         
   7 -10   1          1.41         -3.51         3.51 o                         
  -5  -9   1        105.02        126.60         7.67 o                         
  -4  -9   1        325.43        312.04        10.61 o                         
  -3  -9   1        409.52        409.95         8.84 o                         
  -2  -9   1       1577.01       1466.63        18.38 o                         
  -1  -9   1        613.23        594.87        10.12 o                         
   0  -9   1        106.57        115.32         4.50 o                         
   1  -9   1         76.92         89.05         3.56 o                         
   2  -9   1         16.80         13.43         2.02 o                         
   3  -9   1        101.50        104.37         3.43 o                         
   4  -9   1        222.96        221.17         5.46 o                         
   5  -9   1        322.18        294.41         9.14 o                         
   6  -9   1          2.68          4.40         3.33 o                         
   7  -9   1        620.31        580.82        16.60 o                         
   8  -9   1          4.37          3.39         3.85 o                         
  -6  -8   1        135.28        128.67         9.39 o                         
  -5  -8   1         11.18          5.73         3.07 o                         
  -4  -8   1        107.04        108.68         7.38 o                         
  -3  -8   1        186.69        176.21         5.57 o                         
  -2  -8   1        208.34        234.09         5.86 o                         
  -1  -8   1       1200.09       1217.49        15.18 o                         
   0  -8   1        490.77        507.94         9.67 o                         
   1  -8   1         53.17         54.78         3.17 o                         
   2  -8   1        297.00        283.29         5.21 o                         
   3  -8   1         10.82         10.11         1.76 o                         
   4  -8   1         15.57         22.69         1.90 o                         
   5  -8   1         41.89         50.67         3.42 o                         
   6  -8   1        349.25        329.72        12.56 o                         
   7  -8   1          1.87          1.67         3.60 o                         
   8  -8   1        744.11        682.74        18.65 o                         
  -6  -7   1        382.90        369.07        15.86 o                         
  -5  -7   1        468.73        498.24        12.28 o                         
  -4  -7   1        575.53        536.38        10.26 o                         
  -3  -7   1        531.07        503.67         8.34 o                         
  -2  -7   1         42.52         42.62         2.71 o                         
  -1  -7   1        974.75        990.96        11.61 o                         
   0  -7   1        175.33        145.31         3.49 o                         
   1  -7   1          6.14          3.92         1.15 o                         
   2  -7   1       1766.81       1681.58        14.80 o                         
   3  -7   1        371.51        350.53         5.19 o                         
   4  -7   1        243.45        235.98         5.37 o                         
   5  -7   1       2919.59       2928.14        36.39 o                         
   6  -7   1         45.94         43.73         3.53 o                         
   7  -7   1        703.01        681.57        17.78 o                         
   8  -7   1         81.06         79.16         9.25 o                         
   9  -7   1         89.57         94.71        12.78 o                         
  -7  -6   1        105.39        116.41         8.62 o                         
  -6  -6   1        144.96        132.03        10.37 o                         
  -5  -6   1        273.69        267.23         8.72 o                         
  -4  -6   1        407.64        449.81         7.92 o                         
  -3  -6   1        696.28        754.09        10.14 o                         
  -2  -6   1        863.24        866.47        10.53 o                         
  -1  -6   1         36.58         42.08         2.16 o                         
   0  -6   1          0.51         -0.08         0.86 o                         
   1  -6   1        519.71        503.28         5.58 o                         
   2  -6   1       1214.22       1124.39        11.57 o                         
   3  -6   1        610.11        566.77         6.31 o                         
   4  -6   1        167.90        156.77         4.62 o                         
   5  -6   1          2.47          4.63         1.49 o                         
   6  -6   1       3092.69       3116.29        35.44 o                         
   7  -6   1         13.70         11.69         2.90 o                         
   8  -6   1         65.29         63.05         8.33 o                         
   9  -6   1         44.75         42.46         6.49 o                         
  -7  -5   1         27.40         33.22         5.88 o                         
  -6  -5   1         70.69         57.64         6.32 o                         
  -5  -5   1        557.70        501.87         9.73 o                         
  -4  -5   1        122.67        125.82         5.47 o                         
  -3  -5   1       1934.38       1879.91        17.81 o                         
  -2  -5   1       1188.52       1109.46        10.10 o                         
  -1  -5   1        143.57        109.46         2.81 o                         
   0  -5   1       1029.08       1026.62         7.97 o                         
   1  -5   1          2.67          3.43         0.77 o                         
   2  -5   1        502.94        498.10         4.93 o                         
   3  -5   1       9228.12       9938.30        80.00 o                         
   4  -5   1        262.81        245.36         6.02 o                         
   5  -5   1       1690.51       1685.75        25.08 o                         
   6  -5   1        893.58        919.66        14.96 o                         
   7  -5   1        222.41        225.97        11.16 o                         
   8  -5   1         62.35         58.62         5.28 o                         
   9  -5   1         32.32         28.30         5.58 o                         
  -8  -4   1        135.12        112.90         7.66 o                         
  -7  -4   1         46.91         54.30         5.23 o                         
  -6  -4   1        386.80        397.86         8.62 o                         
  -5  -4   1        964.89       1015.26        12.78 o                         
  -4  -4   1        159.79        165.63         5.43 o                         
  -3  -4   1        262.66        238.86         4.31 o                         
  -2  -4   1        394.53        369.01         4.68 o                         
  -1  -4   1       5105.01       5030.17        27.02 o                         
   0  -4   1       5370.54       5281.85        29.11 o                         
   1  -4   1          8.72          9.64         0.87 o                         
   2  -4   1        391.75        357.75         4.21 o                         
   3  -4   1         12.87         11.79         1.37 o                         
   4  -4   1       5949.46       6049.23        59.36 o                         
   5  -4   1        228.12        254.14         7.15 o                         
   6  -4   1        588.89        603.10        11.64 o                         
   7  -4   1        367.24        359.36         9.64 o                         
   8  -4   1        291.31        295.85         9.46 o                         
   9  -4   1          7.22          2.05         3.43 o                         
  -8  -3   1         64.82         68.20         5.87 o                         
  -7  -3   1        295.66        281.03        12.00 o                         
  -6  -3   1        296.90        289.91         7.32 o                         
  -5  -3   1       3654.01       3647.94        34.77 o                         
  -4  -3   1       1888.26       1845.20        16.29 o                         
  -3  -3   1        542.15        608.82         7.74 o                         
  -2  -3   1         83.29        100.72         2.29 o                         
  -1  -3   1         99.81         93.88         1.95 o                         
   0  -3   1       2133.76       2082.90        13.60 o                         
   1  -3   1      32778.51      33187.68       567.83 o                         
   2  -3   1       1274.94       1264.85         9.25 o                         
   3  -3   1       6863.15       6756.35        55.16 o                         
   4  -3   1       1460.84       1508.32        14.62 o                         
   5  -3   1          9.45          8.86         2.05 o                         
   6  -3   1         54.23         67.20         4.52 o                         
   7  -3   1        276.08        283.27         8.68 o                         
   8  -3   1        181.51        165.66         7.61 o                         
   9  -3   1          1.96          1.98         3.18 o                         
  -8  -2   1        279.35        278.98         9.42 o                         
  -7  -2   1        140.16        145.14         5.60 o                         
  -6  -2   1         28.84         25.88         2.85 o                         
  -5  -2   1       1082.51       1050.33        12.33 o                         
  -4  -2   1       2283.94       2254.61        18.71 o                         
  -3  -2   1       2425.90       2443.72        16.84 o                         
  -2  -2   1       5874.41       6084.38        36.88 o                         
  -1  -2   1        526.56        502.64         4.54 o                         
   0  -2   1         84.68        101.98         1.46 o                         
   1  -2   1        183.78        175.46         2.35 o                         
   2  -2   1       8306.42       8431.83        63.80 o                         
   3  -2   1       4794.87       4851.53        34.31 o                         
   4  -2   1       1827.09       1829.92        18.53 o                         
   5  -2   1         84.11         82.41         4.65 o                         
   6  -2   1        380.12        358.75         8.85 o                         
   7  -2   1         35.95         41.77         4.07 o                         
   8  -2   1         39.45         46.63         4.99 o                         
   9  -2   1          0.56          2.77         3.26 o                         
  -9  -1   1         78.28         69.82        13.48 o                         
  -8  -1   1        666.95        673.18        14.48 o                         
  -7  -1   1       1322.59       1343.23        17.79 o                         
  -6  -1   1        317.29        328.98        10.03 o                         
  -5  -1   1        701.21        732.04        11.63 o                         
  -4  -1   1        817.08        816.29         8.00 o                         
  -3  -1   1        385.67        357.70         4.29 o                         
  -2  -1   1        342.94        354.38         3.33 o                         
  -1  -1   1       9772.77      10200.29        58.10 o                         
   1  -1   1       1038.98       1003.23         6.99 o                         
   2  -1   1       2033.16       2086.09        16.37 o                         
   3  -1   1        661.86        651.34         7.62 o                         
   4  -1   1        160.21        152.20         3.06 o                         
   5  -1   1        209.27        198.91         4.20 o                         
   6  -1   1        436.84        423.03         7.40 o                         
   7  -1   1        219.74        211.82         6.17 o                         
   8  -1   1        172.47        164.39         7.51 o                         
   9  -1   1        188.11        204.17        11.28 o                         
  -9   0   1          4.76         -3.62         4.26 o                         
  -8   0   1        542.76        513.38        17.09 o                         
  -7   0   1        955.24        939.38        25.44 o                         
  -6   0   1        401.98        400.56         9.62 o                         
  -5   0   1        850.35        868.74        10.17 o                         
  -4   0   1       4169.33       4251.62        33.84 o                         
  -3   0   1        408.73        437.35         4.26 o                         
  -2   0   1        808.60        820.61         7.03 o                         
  -1   0   1       2942.17       2930.70        30.34 o                         
   1   0   1       8564.22       8326.97        43.52 o                         
   2   0   1        735.62        716.98         6.37 o                         
   3   0   1        284.05        291.98         3.77 o                         
   4   0   1          2.71          1.62         0.95 o                         
   5   0   1         25.92         20.05         2.44 o                         
   6   0   1         73.70         79.32         3.42 o                         
   7   0   1        226.43        222.53         6.43 o                         
   8   0   1        461.82        469.27        14.74 o                         
   9   0   1        160.89        151.27        12.46 o                         
  -9   1   1        111.30        110.02         9.63 o                         
  -8   1   1         17.42         17.12         3.23 o                         
  -7   1   1       1219.24       1254.71        19.50 o                         
  -6   1   1        786.20        802.42        13.25 o                         
  -5   1   1        186.46        182.00         3.86 o                         
  -4   1   1       2113.75       2116.45        20.39 o                         
  -3   1   1         27.37         59.08         1.89 o                         
  -2   1   1         38.98         36.69         1.52 o                         
  -1   1   1        715.68        729.63         5.31 o                         
   0   1   1          1.49          2.80         1.04 o                         
   1   1   1       4312.65       4265.34        29.10 o                         
   2   1   1         99.03         96.44         1.89 o                         
   3   1   1       1077.67       1037.67         9.17 o                         
   4   1   1       1612.53       1598.37        15.53 o                         
   5   1   1         45.41         46.07         2.95 o                         
   6   1   1        108.27        105.31         5.42 o                         
   7   1   1         82.85         74.36         5.19 o                         
   8   1   1        119.31        121.24        11.05 o                         
  -9   2   1         97.76         98.78         7.07 o                         
  -8   2   1        157.33        159.40         7.50 o                         
  -7   2   1         93.66        107.43         5.96 o                         
  -6   2   1        315.47        341.78         8.57 o                         
  -5   2   1        657.32        656.42        11.22 o                         
  -4   2   1       2430.24       2460.30        26.50 o                         
  -3   2   1       6595.92       6429.04        79.57 o                         
  -2   2   1       8623.53       8905.61        52.59 o                         
  -1   2   1       7514.42       7488.34        42.09 o                         
   0   2   1       1186.29       1182.69         7.24 o                         
   1   2   1        208.42        167.85         2.62 o                         
   2   2   1        783.28        832.80         7.59 o                         
   3   2   1        778.02        738.05         8.11 o                         
   4   2   1       1834.35       1906.40        15.99 o                         
   5   2   1        336.25        312.20         6.51 o                         
   6   2   1        283.07        267.02         6.22 o                         
   7   2   1         92.15         93.47         6.89 o                         
   8   2   1          0.71         -3.18         3.89 o                         
  -9   3   1        550.52        546.27        14.51 o                         
  -8   3   1        488.93        479.56        12.20 o                         
  -7   3   1        417.98        418.67        10.54 o                         
  -6   3   1        238.13        239.38         7.54 o                         
  -5   3   1          0.37          2.28         1.66 o                         
  -4   3   1        507.91        481.78         7.48 o                         
  -3   3   1       5009.63       5078.02        40.60 o                         
  -2   3   1        396.68        373.69         4.77 o                         
  -1   3   1        866.18        929.60         6.62 o                         
   0   3   1        860.79        912.52         6.27 o                         
   1   3   1       1696.80       1640.96        10.88 o                         
   2   3   1         95.77         88.63         2.86 o                         
   3   3   1         22.94         17.13         2.20 o                         
   4   3   1        179.35        182.68         6.02 o                         
   5   3   1        132.76        139.01         6.13 o                         
   6   3   1        387.09        391.18         8.92 o                         
   7   3   1         38.98         44.82         5.45 o                         
   8   3   1        192.48        187.74         8.78 o                         
  -9   4   1         18.80         24.62         4.45 o                         
  -8   4   1          2.27          2.14         2.80 o                         
  -7   4   1       1003.55       1000.96        18.10 o                         
  -6   4   1        904.38        937.40        16.96 o                         
  -5   4   1        842.28        858.65        24.48 o                         
  -4   4   1       5170.44       5404.00        51.31 o                         
  -3   4   1       2209.05       2376.26        20.62 o                         
  -2   4   1          0.41          1.51         0.68 o                         
  -1   4   1        298.18        260.20         3.56 o                         
   0   4   1       4898.10       5005.96        32.04 o                         
   1   4   1       5390.58       5389.90        33.32 o                         
   2   4   1       1977.00       2133.79        23.68 o                         
   3   4   1          1.75          2.49         1.66 o                         
   4   4   1        163.03        165.63         8.56 o                         
   5   4   1         17.52         19.62         3.42 o                         
   6   4   1         86.74         85.49         5.12 o                         
   7   4   1        227.98        222.33         9.04 o                         
  -9   5   1         39.97         39.60         5.16 o                         
  -8   5   1          0.43          2.18         2.75 o                         
  -7   5   1         58.39         62.02         5.41 o                         
  -6   5   1        824.10        794.21        14.03 o                         
  -5   5   1       1324.58       1334.83        19.90 o                         
  -4   5   1        748.95        707.73         9.07 o                         
  -3   5   1        664.73        639.69         7.98 o                         
  -2   5   1         97.72         98.32         2.36 o                         
  -1   5   1        289.07        281.74         3.47 o                         
   0   5   1        490.62        517.66         5.45 o                         
   1   5   1        803.60        732.11         8.41 o                         
   2   5   1        772.95        770.61         8.88 o                         
   3   5   1        358.62        356.19        16.02 o                         
   4   5   1       1496.45       1538.47        21.23 o                         
   5   5   1          7.01         14.82         2.64 o                         
   6   5   1         47.41         50.22         4.39 o                         
   7   5   1          7.26          6.44         3.40 o                         
  -9   6   1        128.98        139.21         9.54 o                         
  -8   6   1        100.50         99.23         6.70 o                         
  -7   6   1        178.99        178.52         7.28 o                         
  -6   6   1        710.28        701.25        13.04 o                         
  -5   6   1        470.90        486.73         9.79 o                         
  -4   6   1         58.95         50.55         3.11 o                         
  -3   6   1       2192.37       2115.17        17.16 o                         
  -2   6   1       2721.43       2605.58        18.05 o                         
  -1   6   1       1968.29       1987.99        19.65 o                         
   0   6   1       2202.29       2380.72        19.33 o                         
   1   6   1        388.74        410.46         6.24 o                         
   2   6   1          3.92          3.32         1.64 o                         
   3   6   1         12.94         21.77         3.10 o                         
   4   6   1        685.85        690.39        12.03 o                         
   5   6   1        989.66        961.59        15.42 o                         
   6   6   1        126.21        123.21         6.41 o                         
   7   6   1         57.78         51.48         5.76 o                         
  -9   7   1         52.81         58.25         6.96 o                         
  -8   7   1        152.96        146.85         7.29 o                         
  -7   7   1        815.63        771.13        14.80 o                         
  -6   7   1        464.41        474.48        10.77 o                         
  -5   7   1         94.78        100.91         4.85 o                         
  -4   7   1          1.28          1.94         1.50 o                         
  -3   7   1         78.59         81.02         2.85 o                         
  -2   7   1       1825.90       1762.76        15.59 o                         
  -1   7   1         18.36         37.71         2.39 o                         
   0   7   1        800.51        805.93        10.96 o                         
   1   7   1       1533.21       1486.52        16.93 o                         
   2   7   1        952.66        935.19        12.17 o                         
   3   7   1         48.33         50.01         4.02 o                         
   4   7   1         11.94         13.58         2.79 o                         
   5   7   1        199.34        200.91         7.30 o                         
   6   7   1         84.53         76.05         6.22 o                         
  -8   8   1         42.27         37.37         9.26 o                         
  -7   8   1         69.10         57.01         8.16 o                         
  -6   8   1        436.70        418.64        10.04 o                         
  -5   8   1        572.90        559.55        10.17 o                         
  -4   8   1        130.34        121.49         5.17 o                         
  -3   8   1        825.41        837.61        15.62 o                         
  -2   8   1        655.24        701.21        11.38 o                         
  -1   8   1        439.93        436.90         6.20 o                         
   0   8   1          1.18          3.02         1.44 o                         
   1   8   1        281.05        320.54         6.67 o                         
   2   8   1       1051.81       1059.58        13.24 o                         
   3   8   1        393.55        369.42         8.89 o                         
   4   8   1         89.85         80.60         5.28 o                         
   5   8   1         15.06         17.06         3.50 o                         
  -8   9   1         45.77         54.28         6.96 o                         
  -7   9   1        307.44        288.88        11.75 o                         
  -6   9   1        203.19        207.51        12.84 o                         
  -5   9   1        229.56        240.14         6.78 o                         
  -4   9   1        274.45        274.47         5.99 o                         
  -3   9   1        120.39        137.58         5.03 o                         
  -2   9   1        747.62        746.84         8.88 o                         
  -1   9   1        632.94        641.63         8.78 o                         
   0   9   1        179.35        170.93         4.94 o                         
   1   9   1        242.97        249.73         6.01 o                         
   2   9   1        529.26        516.81         8.99 o                         
   3   9   1        153.01        164.34         6.79 o                         
   4   9   1         29.64         24.18         3.80 o                         
   5   9   1         35.40         49.88         5.49 o                         
  -8  10   1         40.01         51.86         6.75 o                         
  -7  10   1         67.01         72.41         8.77 o                         
  -6  10   1          2.79          8.98         3.92 o                         
  -5  10   1         71.89         70.00         4.56 o                         
  -4  10   1        298.11        308.22         6.72 o                         
  -3  10   1        168.96        164.49         4.83 o                         
  -2  10   1        211.90        213.67         7.40 o                         
  -1  10   1        138.85        159.03         6.67 o                         
   0  10   1        118.13        123.90         4.97 o                         
   1  10   1         40.51         41.93         3.32 o                         
   2  10   1         17.00         10.37         2.56 o                         
   3  10   1        201.41        196.34         7.76 o                         
   4  10   1          4.21         -0.88         3.01 o                         
  -7  11   1         52.46         56.32         6.62 o                         
  -6  11   1        136.68        154.80        12.07 o                         
  -5  11   1        141.00        132.57         8.35 o                         
  -4  11   1        129.13        125.87         5.29 o                         
  -3  11   1        136.34        137.83         4.84 o                         
  -2  11   1         83.38         86.26         3.99 o                         
  -1  11   1        335.53        346.22         8.37 o                         
   0  11   1        351.28        342.89         7.72 o                         
   1  11   1         43.31         48.36         3.59 o                         
   2  11   1         38.14         34.88         4.98 o                         
   3  11   1         33.30         42.67         4.89 o                         
  -6  12   1         15.42          5.52         3.75 o                         
  -5  12   1        136.15        139.37         6.42 o                         
  -4  12   1         78.09         84.78         4.14 o                         
  -3  12   1         21.67         26.21         3.31 o                         
  -2  12   1         35.37         30.99         3.17 o                         
  -1  12   1         65.64         64.82         4.52 o                         
   0  12   1         48.08         41.94         4.07 o                         
   1  12   1        292.49        283.68         9.71 o                         
   2  12   1         44.12         43.25         5.14 o                         
  -5  13   1         31.66         37.21         3.96 o                         
  -4  13   1        130.69        125.54         5.53 o                         
  -3  13   1         82.88         83.94         4.47 o                         
  -2  13   1        360.68        365.94         7.99 o                         
  -1  13   1          2.45          3.94         2.96 o                         
   0  13   1         22.23         22.30         3.60 o                         
  -1 -13   2          5.46          1.36         3.16 o                         
   0 -13   2          0.17         -2.40         2.42 o                         
   1 -13   2        269.62        261.43         7.78 o                         
   2 -13   2         50.08         50.99         3.92 o                         
   3 -13   2         94.22        100.14         5.04 o                         
   4 -13   2        218.90        228.06         8.43 o                         
   5 -13   2        229.03        225.93         9.58 o                         
  -2 -12   2         43.23         42.75         4.89 o                         
  -1 -12   2         74.27         86.63         5.08 o                         
   0 -12   2          4.99          2.23         2.20 o                         
   1 -12   2         11.05          8.00         4.69 o                         
   2 -12   2         45.85         42.18         3.71 o                         
   3 -12   2          2.88          2.34         2.60 o                         
   4 -12   2        129.37        138.60         6.99 o                         
   5 -12   2        348.49        348.70        10.97 o                         
   6 -12   2         94.71        103.23         7.46 o                         
  -3 -11   2          0.32          1.65         2.19 o                         
  -2 -11   2         64.87         71.24         4.62 o                         
  -1 -11   2        463.17        426.83        10.11 o                         
   0 -11   2         97.98        105.66         6.00 o                         
   1 -11   2        160.01        155.61         5.59 o                         
   2 -11   2        408.86        413.55         8.02 o                         
   3 -11   2         24.24         24.77         2.74 o                         
   4 -11   2         13.32         13.93         3.07 o                         
   5 -11   2         24.97         29.26         4.84 o                         
   6 -11   2        247.35        232.20         9.56 o                         
   7 -11   2        141.00        152.76         8.71 o                         
  -4 -10   2         19.73         32.58         6.95 o                         
  -3 -10   2        158.36        163.18         7.85 o                         
  -2 -10   2        104.08         96.11         4.67 o                         
  -1 -10   2        335.52        335.38         7.66 o                         
   0 -10   2         85.39         91.70         4.27 o                         
   1 -10   2         38.94         33.38         2.97 o                         
   2 -10   2        681.02        683.60        10.87 o                         
   3 -10   2        257.43        260.04         5.95 o                         
   4 -10   2         30.78         38.89         4.84 o                         
   5 -10   2        363.23        374.16        12.15 o                         
   6 -10   2         63.24         66.31         5.85 o                         
   7 -10   2         58.68         55.40         5.58 o                         
  -5  -9   2         62.97         65.86         7.04 o                         
  -4  -9   2        158.14        149.58         7.01 o                         
  -3  -9   2        347.37        305.48         7.54 o                         
  -2  -9   2        366.28        325.06         7.51 o                         
  -1  -9   2          1.59          2.58         1.65 o                         
   0  -9   2        143.00        152.68         5.35 o                         
   1  -9   2         50.18         57.78         3.03 o                         
   2  -9   2         52.51         53.93         3.36 o                         
   3  -9   2         78.53         73.98         3.01 o                         
   4  -9   2        315.04        315.92         7.94 o                         
   5  -9   2        551.81        587.79        16.13 o                         
   6  -9   2        326.57        331.12        11.41 o                         
   7  -9   2        939.15        865.87        20.67 o                         
   8  -9   2         63.71         61.97         9.29 o                         
  -6  -8   2         12.53         19.80         3.99 o                         
  -5  -8   2        143.22        161.87         7.36 o                         
  -4  -8   2        853.60        808.41        12.98 o                         
  -3  -8   2        461.76        429.78         8.63 o                         
  -2  -8   2        254.30        253.14         6.28 o                         
  -1  -8   2         46.99         43.63         3.00 o                         
   0  -8   2        566.86        577.50         8.42 o                         
   1  -8   2        229.23        244.00         5.67 o                         
   2  -8   2        131.54        121.62         4.63 o                         
   3  -8   2         17.07         20.55         1.76 o                         
   4  -8   2        238.55        263.98         5.57 o                         
   5  -8   2         82.84         93.41         6.53 o                         
   6  -8   2         65.79         75.74         7.54 o                         
   7  -8   2          2.00         -3.32         3.32 o                         
   8  -8   2          2.44          4.25         4.27 o                         
  -6  -7   2        219.79        219.10         8.75 o                         
  -5  -7   2        286.40        274.27        13.34 o                         
  -4  -7   2         56.55         47.55         3.47 o                         
  -3  -7   2        262.70        289.99         6.70 o                         
  -2  -7   2        418.95        391.25         8.17 o                         
  -1  -7   2         34.75         36.74         3.43 o                         
   0  -7   2         33.42         26.07         1.90 o                         
   1  -7   2          5.72         14.77         3.28 o                         
   2  -7   2       1447.73       1409.03        12.98 o                         
   3  -7   2        654.39        641.67         7.88 o                         
   4  -7   2         18.85         14.34         4.29 o                         
   5  -7   2       2418.61       2387.13        29.61 o                         
   6  -7   2         93.18         87.83         5.68 o                         
   7  -7   2         32.95         49.42         8.80 o                         
   8  -7   2          7.79          5.19         4.74 o                         
  -7  -6   2          9.65         15.76         4.02 o                         
  -6  -6   2        942.34        901.29        17.08 o                         
  -5  -6   2        427.66        418.76        15.41 o                         
  -4  -6   2        442.83        415.59         8.59 o                         
  -3  -6   2        131.08        132.08         4.41 o                         
  -2  -6   2       1595.28       1570.57        14.22 o                         
  -1  -6   2        285.21        303.01         5.74 o                         
   0  -6   2        153.56        153.75         4.44 o                         
   1  -6   2        161.90        158.89         3.86 o                         
   2  -6   2        295.42        335.55         4.05 o                         
   3  -6   2        252.23        228.69         4.61 o                         
   4  -6   2          2.39          2.43         2.84 o                         
   5  -6   2        193.64        193.22         5.34 o                         
   6  -6   2        115.41        117.12         4.86 o                         
   7  -6   2          0.67          3.70         2.52 o                         
   8  -6   2          9.67         17.29         5.62 o                         
   9  -6   2         85.65         72.09         7.72 o                         
  -7  -5   2          5.63          1.98         2.86 o                         
  -6  -5   2         20.99         19.45         2.64 o                         
  -5  -5   2        184.24        205.96         5.97 o                         
  -4  -5   2        130.99        122.64         4.43 o                         
  -3  -5   2        112.57        112.18         3.89 o                         
  -2  -5   2        123.09        104.93         2.94 o                         
  -1  -5   2         56.23         30.80         1.66 o                         
   0  -5   2        693.40        672.55         6.34 o                         
   1  -5   2          0.18          2.02         0.71 o                         
   2  -5   2        244.57        250.37         3.94 o                         
   3  -5   2       5131.05       5087.49        48.44 o                         
   4  -5   2        204.86        235.35         4.89 o                         
   5  -5   2        101.37        102.67         3.85 o                         
   6  -5   2        223.67        219.76         6.75 o                         
   7  -5   2        227.67        235.49        11.83 o                         
   8  -5   2         27.86         21.77         3.65 o                         
   9  -5   2          0.79          4.60         4.46 o                         
  -8  -4   2        701.98        704.41        16.82 o                         
  -7  -4   2         44.79         47.12         4.83 o                         
  -6  -4   2        183.05        198.01         6.19 o                         
  -5  -4   2         21.25         23.84         2.70 o                         
  -4  -4   2        977.08        976.84        14.17 o                         
  -3  -4   2         23.98         24.43         1.86 o                         
  -2  -4   2        765.15        764.79         7.40 o                         
  -1  -4   2       3052.98       2966.52        19.39 o                         
   0  -4   2          9.86         18.77         0.98 o                         
   1  -4   2        162.26        171.10         2.19 o                         
   2  -4   2        447.31        417.83         5.50 o                         
   3  -4   2        648.09        697.89        12.26 o                         
   4  -4   2         35.69         50.22         3.50 o                         
   5  -4   2         83.84         75.17         8.49 o                         
   6  -4   2        265.97        263.88         7.62 o                         
   7  -4   2        573.77        579.11        12.36 o                         
   8  -4   2        252.57        245.93         8.83 o                         
   9  -4   2         10.71         10.98         4.44 o                         
  -8  -3   2          3.20          1.00         2.42 o                         
  -7  -3   2         72.73         81.09         5.09 o                         
  -6  -3   2          9.64         10.47         2.23 o                         
  -5  -3   2        103.95        101.54         4.51 o                         
  -4  -3   2        325.31        308.66         6.27 o                         
  -3  -3   2        457.15        570.76         6.70 o                         
  -2  -3   2        316.07        348.33         4.36 o                         
  -1  -3   2        663.10        723.64         6.09 o                         
   0  -3   2       1526.95       1485.55        10.49 o                         
   1  -3   2       1397.26       1352.27        10.67 o                         
   2  -3   2        192.79        246.32         3.28 o                         
   3  -3   2       2007.43       1976.60        18.52 o                         
   4  -3   2        112.90         96.43         3.10 o                         
   5  -3   2         14.65         24.18         3.35 o                         
   6  -3   2         94.82         99.46         6.61 o                         
   7  -3   2        155.01        161.05         6.81 o                         
   8  -3   2        297.90        295.65         9.63 o                         
   9  -3   2        105.38        110.54        12.36 o                         
  -8  -2   2          0.95         -2.24         2.27 o                         
  -7  -2   2        212.03        207.33         6.86 o                         
  -6  -2   2        304.36        322.56         7.44 o                         
  -5  -2   2        587.69        576.63         9.71 o                         
  -4  -2   2       2309.57       2336.58        23.07 o                         
  -3  -2   2       1824.95       1812.62        19.32 o                         
  -2  -2   2        331.70        399.44         4.19 o                         
  -1  -2   2        884.14        938.58         7.76 o                         
   0  -2   2       1146.50       1141.38        13.59 o                         
   1  -2   2       3045.39       3046.60        19.91 o                         
   2  -2   2         12.44         23.38         1.01 o                         
   3  -2   2       2735.42       2572.28        17.92 o                         
   4  -2   2        662.27        627.70         7.66 o                         
   5  -2   2        311.37        321.65         8.58 o                         
   6  -2   2        376.73        365.68         7.13 o                         
   7  -2   2          2.88          3.81         2.44 o                         
   8  -2   2         38.82         38.69         5.56 o                         
   9  -2   2         54.35         56.19         6.94 o                         
  -9  -1   2         15.18          7.33         5.17 o                         
  -8  -1   2        249.31        271.13        11.69 o                         
  -7  -1   2         28.25         30.99         5.26 o                         
  -6  -1   2          1.95          3.14         1.72 o                         
  -5  -1   2        139.53        152.96         7.99 o                         
  -4  -1   2         52.58         56.14         2.45 o                         
  -3  -1   2       2266.90       2314.96        21.28 o                         
  -2  -1   2         57.16         65.04         1.65 o                         
  -1  -1   2        691.89        659.12         6.16 o                         
   0  -1   2         60.57         78.86         2.10 o                         
   1  -1   2        258.54        252.42         2.27 o                         
   2  -1   2         25.93         20.03         1.02 o                         
   3  -1   2        355.96        349.75         4.01 o                         
   4  -1   2        936.08        966.35        11.03 o                         
   5  -1   2        126.70        111.80         3.38 o                         
   6  -1   2       1069.92       1050.72        15.27 o                         
   7  -1   2        550.37        524.84         8.43 o                         
   8  -1   2        145.97        145.51         7.18 o                         
   9  -1   2         13.03          2.50         3.53 o                         
  -9   0   2        160.19        155.15         8.07 o                         
  -8   0   2          2.44          3.74         3.93 o                         
  -7   0   2       1113.76       1084.52        15.12 o                         
  -6   0   2        238.70        244.40         6.09 o                         
  -5   0   2       1123.43       1144.28        12.31 o                         
  -4   0   2        518.49        483.75         6.45 o                         
  -3   0   2         49.69         47.80         1.55 o                         
  -2   0   2        381.32        369.15         3.84 o                         
  -1   0   2       3428.96       3459.17        19.62 o                         
   1   0   2       2198.53       2212.63        13.69 o                         
   2   0   2         48.81         63.79         1.49 o                         
   3   0   2       1155.52       1149.70         9.75 o                         
   4   0   2        115.07         93.23         3.06 o                         
   5   0   2        107.87        101.82         4.03 o                         
   6   0   2         47.77         45.16         4.55 o                         
   7   0   2        628.40        624.62        11.13 o                         
  -9   1   2         12.40         12.87         3.95 o                         
  -8   1   2          3.10          4.16         3.12 o                         
  -7   1   2        263.54        254.36         8.22 o                         
  -6   1   2        340.88        357.93         7.27 o                         
  -5   1   2       1059.37       1028.33        12.56 o                         
  -4   1   2       1458.49       1434.11        13.31 o                         
  -3   1   2        139.89        107.33         2.50 o                         
  -2   1   2       1236.58       1316.47         9.75 o                         
  -1   1   2         50.39         54.40         1.20 o                         
   0   1   2        275.83        266.09         3.68 o                         
   1   1   2       5131.50       5025.93        30.20 o                         
   2   1   2        390.93        354.37         4.36 o                         
   3   1   2        387.21        334.04         4.40 o                         
   4   1   2       5543.33       5655.23        43.83 o                         
   5   1   2        166.12        143.79         3.89 o                         
   6   1   2        162.70        161.94         5.25 o                         
   7   1   2         22.52         21.86         3.55 o                         
   8   1   2         72.00         62.99         9.14 o                         
  -9   2   2        420.75        404.45        12.08 o                         
  -8   2   2         24.14         29.77         4.78 o                         
  -7   2   2        381.69        380.92         9.98 o                         
  -6   2   2         69.97         58.79         4.25 o                         
  -5   2   2         30.70         31.36         3.10 o                         
  -4   2   2        533.68        505.95         8.78 o                         
  -3   2   2       3531.14       3510.66        22.89 o                         
  -2   2   2       7581.46       7538.76        50.71 o                         
  -1   2   2       1333.88       1330.37         8.56 o                         
   0   2   2          2.34          3.36         0.68 o                         
   1   2   2        137.92        134.63         2.86 o                         
   2   2   2        482.56        517.76         5.88 o                         
   3   2   2        430.35        444.51         8.14 o                         
   4   2   2        639.35        581.82        13.94 o                         
   5   2   2       1315.05       1338.78        18.95 o                         
   6   2   2       1077.22       1093.31        17.65 o                         
   7   2   2        605.18        603.71        12.88 o                         
   8   2   2        111.67        118.57         7.27 o                         
  -9   3   2         95.22         81.55         7.76 o                         
  -8   3   2        663.66        615.88        16.77 o                         
  -7   3   2        741.27        732.76        14.11 o                         
  -6   3   2        121.98        128.63         5.59 o                         
  -5   3   2         48.79         67.55         3.98 o                         
  -4   3   2        996.13       1107.12        14.71 o                         
  -3   3   2       2501.01       2519.32        21.17 o                         
  -2   3   2         34.59         34.70         1.19 o                         
  -1   3   2       4921.67       4876.83        26.80 o                         
   0   3   2       3192.99       3137.14        19.84 o                         
   1   3   2        137.65        116.13         2.37 o                         
   2   3   2       4687.62       4949.68        42.35 o                         
   3   3   2        118.90        172.97         5.30 o                         
   4   3   2          0.43          2.43         1.82 o                         
   5   3   2        163.72        162.97         6.36 o                         
   6   3   2         46.38         42.50         3.84 o                         
   7   3   2        283.43        306.15        13.39 o                         
   8   3   2        745.55        750.81        17.46 o                         
  -9   4   2         27.63         29.94         4.72 o                         
  -8   4   2          2.34          6.88         3.08 o                         
  -7   4   2        455.51        426.98        11.11 o                         
  -6   4   2        417.56        410.60        11.50 o                         
  -5   4   2        253.85        271.99         7.05 o                         
  -4   4   2       6331.25       6482.49        89.29 o                         
  -3   4   2        869.78        859.07         9.59 o                         
  -2   4   2        300.20        303.98         3.51 o                         
  -1   4   2         27.61         26.34         1.30 o                         
   0   4   2       6864.05       6940.56        38.06 o                         
   1   4   2       1856.26       1867.09        13.37 o                         
   2   4   2          6.89          4.38         1.92 o                         
   3   4   2        944.14        927.36        13.89 o                         
   4   4   2        992.96       1027.51        18.50 o                         
   5   4   2        138.73        125.36         5.98 o                         
   6   4   2         18.89         24.71         3.28 o                         
   7   4   2        191.97        190.63         8.21 o                         
  -9   5   2         12.98         12.85         3.60 o                         
  -8   5   2         11.16         11.02         3.03 o                         
  -7   5   2        160.87        166.13         7.00 o                         
  -6   5   2       1313.07       1292.25        18.88 o                         
  -5   5   2        936.38        963.04        15.68 o                         
  -4   5   2        154.57        148.88         5.08 o                         
  -3   5   2       4850.69       4833.07        32.46 o                         
  -2   5   2        797.31        779.27         7.69 o                         
  -1   5   2        348.10        383.83         4.73 o                         
   0   5   2        733.28        779.65         7.73 o                         
   1   5   2       3325.59       3596.93        28.99 o                         
   2   5   2         45.33         38.87         3.23 o                         
   3   5   2         64.33         62.59         4.13 o                         
   4   5   2        361.50        348.12         9.58 o                         
   5   5   2         91.73        117.28         6.41 o                         
   6   5   2        765.52        759.50        13.88 o                         
   7   5   2         84.11         84.44         6.00 o                         
  -9   6   2         46.24         57.06         5.67 o                         
  -8   6   2         27.24         30.38         4.07 o                         
  -7   6   2         78.34         82.08         5.61 o                         
  -6   6   2       1826.23       1822.52        24.12 o                         
  -5   6   2         89.93         97.73         6.04 o                         
  -4   6   2        177.72        180.80         5.12 o                         
  -3   6   2       1963.85       1935.00        18.09 o                         
  -2   6   2       6516.17       6623.89        46.73 o                         
  -1   6   2        115.40        100.43         3.38 o                         
   0   6   2         73.17        110.97         2.99 o                         
   1   6   2        198.23        193.89         4.73 o                         
   2   6   2         58.70         78.75         4.37 o                         
   3   6   2          0.62          0.05         2.49 o                         
   4   6   2        290.15        278.26         8.53 o                         
   5   6   2       1063.56       1027.21        17.91 o                         
   6   6   2        317.55        344.50        10.89 o                         
  -9   7   2         90.80         82.90         8.04 o                         
  -8   7   2        304.42        293.63         9.59 o                         
  -7   7   2        882.55        868.90        16.92 o                         
  -6   7   2        251.00        248.30         7.92 o                         
  -5   7   2        280.36        296.53         7.96 o                         
  -4   7   2         62.38         67.01         3.82 o                         
  -3   7   2       1015.20       1042.31        10.08 o                         
  -2   7   2        760.76        774.96         9.58 o                         
  -1   7   2       1894.00       1953.21        18.49 o                         
   0   7   2         43.61         37.88         2.49 o                         
   1   7   2        644.12        610.53        13.23 o                         
   2   7   2        256.58        242.32         7.33 o                         
   3   7   2        210.10        173.15         7.07 o                         
   4   7   2        468.48        456.22        10.22 o                         
   5   7   2         63.36         64.17         4.96 o                         
   6   7   2        258.99        281.05        11.25 o                         
  -8   8   2        502.16        447.96        20.95 o                         
  -7   8   2          1.89          1.68         2.77 o                         
  -6   8   2        514.75        493.09        12.73 o                         
  -5   8   2        681.35        672.83        14.40 o                         
  -4   8   2       1272.17       1301.33        13.15 o                         
  -3   8   2        107.94        106.08         3.42 o                         
  -2   8   2        268.40        300.38         5.42 o                         
  -1   8   2         44.80         51.82         2.80 o                         
   0   8   2         12.88          7.11         2.41 o                         
   1   8   2        710.16        759.23        12.62 o                         
   2   8   2       1500.40       1461.23        20.95 o                         
   3   8   2        509.14        472.52        10.26 o                         
   4   8   2         58.58         78.37         5.29 o                         
   5   8   2        127.02        126.07         9.26 o                         
  -8   9   2          7.68          6.36         4.46 o                         
  -7   9   2         36.65         35.97         4.18 o                         
  -6   9   2         86.99         90.38         5.66 o                         
  -5   9   2        838.18        857.39        13.66 o                         
  -4   9   2        498.37        503.87         8.37 o                         
  -3   9   2        830.84        825.89        10.19 o                         
  -2   9   2        185.28        180.09         4.52 o                         
  -1   9   2        242.73        230.82         4.83 o                         
   0   9   2         45.61         47.05         3.29 o                         
   1   9   2       1153.92       1094.13        13.90 o                         
   2   9   2          1.09          1.61         2.45 o                         
   3   9   2        189.75        180.30         6.89 o                         
   4   9   2        188.41        203.59         8.65 o                         
  -8  10   2         51.14         56.53         8.97 o                         
  -7  10   2        100.52        107.35         8.70 o                         
  -6  10   2        153.76        173.15         9.68 o                         
  -5  10   2          7.39          8.92         2.37 o                         
  -4  10   2         81.27         82.15         4.04 o                         
  -3  10   2        200.14        202.89         5.93 o                         
  -2  10   2        429.56        422.74         7.24 o                         
  -1  10   2        600.11        614.31        10.46 o                         
   0  10   2        853.40        813.87        11.78 o                         
   1  10   2         72.00         72.55         4.07 o                         
   2  10   2         43.68         37.41         3.97 o                         
   3  10   2          4.27          2.15         2.52 o                         
   4  10   2         67.54         77.44         5.81 o                         
  -7  11   2        234.04        238.04        11.46 o                         
  -6  11   2        400.69        406.27        13.91 o                         
  -5  11   2        112.12        125.19         5.93 o                         
  -4  11   2         18.03         19.14         2.67 o                         
  -3  11   2         47.53         52.01         3.36 o                         
  -2  11   2         60.72         61.99         3.79 o                         
  -1  11   2       1323.64       1276.60        16.06 o                         
   0  11   2          3.33          2.89         2.14 o                         
   1  11   2        266.07        250.12         8.09 o                         
   2  11   2        148.41        165.29         8.62 o                         
   3  11   2         15.89          5.94         3.39 o                         
  -6  12   2         85.14         86.71         7.91 o                         
  -5  12   2        237.67        250.54         9.37 o                         
  -4  12   2        117.35        122.00         5.78 o                         
  -3  12   2        132.14        137.52         4.62 o                         
  -2  12   2        195.68        194.04         6.05 o                         
  -1  12   2         56.27         60.95         5.02 o                         
   0  12   2         56.12         50.11         3.93 o                         
   1  12   2         15.36         17.24         3.81 o                         
  -5  13   2         38.31         42.89         5.08 o                         
  -4  13   2         38.11         40.69         3.91 o                         
  -3  13   2        394.05        393.26         9.31 o                         
  -2  13   2         62.16         69.95         5.18 o                         
  -1  13   2        203.19        197.31         8.04 o                         
   0  13   2         23.15         20.14         3.68 o                         
  -1 -13   3         42.34         47.39         5.31 o                         
   0 -13   3         14.56          7.67         3.45 o                         
   1 -13   3        359.64        350.81        11.42 o                         
   2 -13   3        476.26        468.52        12.17 o                         
   3 -13   3        264.12        256.30         9.58 o                         
   4 -13   3        101.28        107.03         7.53 o                         
   5 -13   3        185.14        195.36        10.30 o                         
  -2 -12   3        364.65        408.60        12.55 o                         
  -1 -12   3         35.05         42.41         4.48 o                         
   0 -12   3        427.49        443.40         9.41 o                         
   1 -12   3         12.02          9.90         2.42 o                         
   2 -12   3        389.33        402.00         9.18 o                         
   3 -12   3         63.86         68.67         4.68 o                         
   4 -12   3         95.42        104.80         5.70 o                         
   5 -12   3        358.11        387.11        13.22 o                         
   6 -12   3        156.83        146.05         9.30 o                         
  -4 -11   3        136.35        145.89        11.69 o                         
  -3 -11   3         14.53         14.82         2.74 o                         
  -2 -11   3         47.76         45.15         4.72 o                         
  -1 -11   3       1469.32       1476.72        23.04 o                         
   0 -11   3        888.16        898.11        13.56 o                         
   1 -11   3        371.77        377.09         8.47 o                         
   2 -11   3        101.93        100.35         4.29 o                         
   3 -11   3          1.44         -0.34         2.03 o                         
   4 -11   3          2.07          5.54         2.70 o                         
   5 -11   3         90.21        100.29         7.51 o                         
   6 -11   3        195.17        196.63         8.77 o                         
   7 -11   3        169.81        190.52         9.28 o                         
  -4 -10   3        139.76        143.40         7.04 o                         
  -3 -10   3          8.00         10.12         2.43 o                         
  -2 -10   3        330.62        341.58         7.90 o                         
  -1 -10   3        510.55        512.12         9.54 o                         
   0 -10   3       2011.59       2027.33        25.45 o                         
   1 -10   3        486.82        520.79         9.20 o                         
   2 -10   3        192.67        188.11         5.39 o                         
   3 -10   3        360.49        344.61         7.87 o                         
   4 -10   3        120.35        114.58         5.61 o                         
   5 -10   3        367.27        357.11        12.53 o                         
   6 -10   3        433.39        416.35        11.97 o                         
   7 -10   3        502.86        456.42        13.27 o                         
  -5  -9   3         24.72         18.17         4.19 o                         
  -4  -9   3        291.92        292.26         9.58 o                         
  -3  -9   3       1681.45       1584.46        22.46 o                         
  -2  -9   3       1512.73       1472.02        19.12 o                         
  -1  -9   3         21.69         21.08         2.47 o                         
   0  -9   3         49.57         51.15         2.76 o                         
   1  -9   3        111.91        124.13         4.90 o                         
   2  -9   3         92.25         93.67         3.79 o                         
   3  -9   3       1178.07       1167.08        18.86 o                         
   4  -9   3        497.08        489.49        10.71 o                         
   5  -9   3        674.71        690.94        16.22 o                         
   6  -9   3        999.12        987.89        27.27 o                         
   7  -9   3        175.20        159.79         8.45 o                         
   8  -9   3         32.21         28.45         7.06 o                         
  -6  -8   3         71.40         73.03         6.14 o                         
  -5  -8   3         15.38         17.30         3.32 o                         
  -4  -8   3         16.47          9.39         3.69 o                         
  -3  -8   3       1312.92       1265.68        16.44 o                         
  -2  -8   3       3034.65       3006.86        29.91 o                         
  -1  -8   3       1323.10       1318.79        13.91 o                         
   0  -8   3         15.11         15.68         1.94 o                         
   1  -8   3        326.18        326.23         5.62 o                         
   2  -8   3        538.60        537.50         8.89 o                         
   3  -8   3         38.28         48.02         4.04 o                         
   4  -8   3         19.99         29.09         2.30 o                         
   5  -8   3       1112.79       1123.65        21.04 o                         
   6  -8   3        535.00        523.27        12.65 o                         
   7  -8   3        594.95        574.29        17.17 o                         
   8  -8   3          8.76         11.16         4.71 o                         
  -6  -7   3        405.85        424.04        17.44 o                         
  -5  -7   3        977.11        935.31        14.45 o                         
  -4  -7   3        505.41        480.32         9.29 o                         
  -3  -7   3        229.63        245.56         6.11 o                         
  -2  -7   3          2.11          4.68         1.33 o                         
  -1  -7   3        815.75        805.00         9.69 o                         
   0  -7   3        397.20        369.73         5.60 o                         
   1  -7   3       2485.05       2514.08        20.14 o                         
   2  -7   3       1666.88       1662.55        14.80 o                         
   3  -7   3       1011.99        954.47        14.26 o                         
   4  -7   3        205.20        217.62         7.93 o                         
   5  -7   3         11.55         14.86         3.46 o                         
   6  -7   3         81.03         78.92         5.67 o                         
   7  -7   3        220.94        224.91        10.34 o                         
   8  -7   3         64.57         71.54         7.02 o                         
  -7  -6   3        162.90        143.35         7.73 o                         
  -6  -6   3        173.91        155.00         7.30 o                         
  -5  -6   3       1275.99       1232.06        16.68 o                         
  -4  -6   3       1708.68       1686.16        19.66 o                         
  -3  -6   3        618.09        600.17         9.46 o                         
  -2  -6   3          9.61          7.83         1.26 o                         
  -1  -6   3        385.63        392.49         6.47 o                         
   0  -6   3        142.51        170.65         3.59 o                         
   1  -6   3         83.29         81.56         2.24 o                         
   2  -6   3        337.72        307.83         4.37 o                         
   3  -6   3       1812.66       1805.52        16.84 o                         
   4  -6   3        193.53        188.56         7.96 o                         
   5  -6   3        614.33        613.15        14.04 o                         
   6  -6   3        128.90        128.23         4.91 o                         
   7  -6   3         95.47         93.32         7.35 o                         
   8  -6   3         28.18         30.62         6.69 o                         
  -7  -5   3         22.63         19.16         3.88 o                         
  -6  -5   3        187.31        168.56         6.08 o                         
  -5  -5   3        264.02        278.40         7.04 o                         
  -4  -5   3         49.06         51.11         3.33 o                         
  -3  -5   3       1188.38       1187.94        13.08 o                         
  -2  -5   3        556.77        503.80         6.67 o                         
  -1  -5   3       3807.70       3788.12        37.66 o                         
   0  -5   3        354.48        348.60         6.02 o                         
   1  -5   3        352.22        332.08         3.68 o                         
   2  -5   3          0.01          1.34         1.00 o                         
   3  -5   3        227.26        232.44         5.26 o                         
   4  -5   3         41.46         47.69         4.15 o                         
   5  -5   3        789.07        767.58        16.83 o                         
   6  -5   3        516.57        529.59         9.82 o                         
   7  -5   3        245.61        247.13         8.00 o                         
   8  -5   3          8.12          5.41         4.12 o                         
   9  -5   3         25.27         11.10         5.27 o                         
  -8  -4   3        284.58        264.77         9.72 o                         
  -7  -4   3        270.89        276.12         7.89 o                         
  -6  -4   3        500.04        494.43        10.99 o                         
  -5  -4   3        545.00        534.34         9.62 o                         
  -4  -4   3        172.26        175.27         5.42 o                         
  -3  -4   3         14.09         20.79         1.72 o                         
  -2  -4   3         65.76         94.57         2.50 o                         
  -1  -4   3       1416.49       1350.22        12.78 o                         
   0  -4   3        458.92        443.14         4.57 o                         
   1  -4   3          6.26          9.48         1.00 o                         
   2  -4   3        437.64        390.73         6.75 o                         
   3  -4   3        578.10        581.26         7.47 o                         
   4  -4   3        128.83        140.98         3.74 o                         
   5  -4   3          7.67          7.99         1.53 o                         
   6  -4   3        553.82        573.93        11.35 o                         
   7  -4   3        177.41        188.18         7.17 o                         
   8  -4   3        302.43        266.71         9.15 o                         
   9  -4   3         66.23         64.96         9.79 o                         
  -8  -3   3         16.18          7.59         3.59 o                         
  -7  -3   3        217.67        220.44         7.13 o                         
  -6  -3   3        267.65        268.93         7.02 o                         
  -5  -3   3       2489.30       2504.12        25.93 o                         
  -4  -3   3        307.38        295.31         8.13 o                         
  -3  -3   3          1.46          3.41         1.04 o                         
  -2  -3   3         15.45         16.02         1.19 o                         
  -1  -3   3        275.20        315.65         4.31 o                         
   0  -3   3       1770.45       1643.49        12.72 o                         
   1  -3   3          2.77          5.69         0.95 o                         
   2  -3   3         16.64         14.80         1.09 o                         
   3  -3   3       5796.84       5700.38        39.39 o                         
   4  -3   3        421.86        406.40         6.82 o                         
   5  -3   3        150.30        154.46         5.37 o                         
   6  -3   3          1.81          5.30         2.18 o                         
   7  -3   3        503.57        501.35        11.43 o                         
   8  -3   3         11.15          6.65         4.69 o                         
   9  -3   3         23.83         22.54         5.61 o                         
  -8  -2   3        220.93        222.10        13.73 o                         
  -7  -2   3         10.38          5.66         2.18 o                         
  -6  -2   3        262.87        270.81         6.88 o                         
  -5  -2   3          3.26          0.92         1.50 o                         
  -4  -2   3        704.56        666.52         9.54 o                         
  -3  -2   3        354.12        318.81         4.56 o                         
  -2  -2   3         40.85         49.17         1.53 o                         
  -1  -2   3        268.99        333.55         4.97 o                         
   0  -2   3        195.79        184.38         2.71 o                         
   1  -2   3        283.68        277.44         3.21 o                         
   2  -2   3       1260.62       1342.45        10.14 o                         
   3  -2   3        566.84        547.95         5.49 o                         
   4  -2   3       2107.44       2113.71        21.54 o                         
   5  -2   3          6.98          7.69         1.52 o                         
   6  -2   3       1010.44       1004.91        11.94 o                         
   7  -2   3         59.15         60.14         4.86 o                         
   8  -2   3          0.09          1.84         3.21 o                         
  -9  -1   3         69.72         62.61         5.93 o                         
  -8  -1   3         23.07         23.12         3.37 o                         
  -7  -1   3       1375.31       1436.61        18.70 o                         
  -6  -1   3        146.30        153.00         5.13 o                         
  -5  -1   3        191.17        200.11         5.70 o                         
  -4  -1   3        147.95        158.82         3.72 o                         
  -3  -1   3        267.01        263.77         4.04 o                         
  -2  -1   3        833.12        783.12         6.77 o                         
  -1  -1   3        268.88        289.08         3.59 o                         
   0  -1   3       1135.53       1118.58         7.81 o                         
   1  -1   3       3849.79       3832.69        20.86 o                         
   2  -1   3        139.70        134.19         1.99 o                         
   3  -1   3        302.33        319.07         3.82 o                         
   4  -1   3        506.46        492.64         6.09 o                         
   5  -1   3       1410.62       1469.91        18.30 o                         
   6  -1   3         12.74         14.15         2.25 o                         
   7  -1   3        437.89        436.08         7.73 o                         
   8  -1   3          1.36         -2.15         2.15 o                         
  -9   0   3        182.51        178.16         9.24 o                         
  -8   0   3        284.58        278.44        10.08 o                         
  -7   0   3         68.46         59.63         3.85 o                         
  -6   0   3        396.18        426.33         8.10 o                         
  -5   0   3        350.97        375.27         6.12 o                         
  -4   0   3        329.44        329.07         5.34 o                         
  -3   0   3        177.05        167.16         2.41 o                         
  -2   0   3          4.45          9.61         0.87 o                         
  -1   0   3       3051.44       3092.76        20.29 o                         
   0   0   3         13.13         31.66         1.10 o                         
   1   0   3         56.86         68.62         1.37 o                         
   2   0   3       1084.25        959.34         6.68 o                         
   3   0   3        366.73        339.23         4.29 o                         
   4   0   3       2290.22       2422.17        21.43 o                         
   5   0   3        166.64        173.55         6.27 o                         
   6   0   3        181.30        197.47         5.62 o                         
   7   0   3        194.24        182.18         5.22 o                         
  -9   1   3        419.69        420.54        12.31 o                         
  -8   1   3        234.96        224.46         8.71 o                         
  -7   1   3        487.71        488.60        14.31 o                         
  -6   1   3        442.88        473.86         8.28 o                         
  -5   1   3        761.56        778.36         9.11 o                         
  -4   1   3       2861.67       2820.58        23.24 o                         
  -3   1   3         27.02         19.44         1.12 o                         
  -2   1   3        419.75        403.55         3.94 o                         
  -1   1   3       1441.84       1486.15         9.32 o                         
   0   1   3        105.33        105.46         1.85 o                         
   1   1   3          6.33         17.94         1.09 o                         
   2   1   3        376.17        331.73         4.54 o                         
   3   1   3       5527.97       5719.99        54.22 o                         
   4   1   3        604.52        600.87        10.44 o                         
   5   1   3        340.72        321.11         7.74 o                         
   6   1   3          1.67          4.45         1.76 o                         
   7   1   3        164.23        167.57         6.37 o                         
   8   1   3         87.49         94.09         6.44 o                         
  -9   2   3          6.79          4.04         4.65 o                         
  -8   2   3        539.62        518.76        14.23 o                         
  -7   2   3        266.75        282.37         8.61 o                         
  -6   2   3          3.50          2.66         2.30 o                         
  -5   2   3        527.39        548.00        10.20 o                         
  -4   2   3        924.57        893.92        12.65 o                         
  -3   2   3       6507.24       6401.58        59.83 o                         
  -2   2   3         67.48         88.20         1.86 o                         
  -1   2   3        138.27        133.55         1.86 o                         
   0   2   3       1694.85       1486.11         9.51 o                         
   1   2   3        380.16        334.98         3.84 o                         
   2   2   3       2326.42       2555.93        27.21 o                         
   3   2   3       2352.85       2529.01        27.49 o                         
   4   2   3       2659.26       2753.55        30.81 o                         
   5   2   3        795.23        785.51        13.70 o                         
   6   2   3        654.31        638.88        13.01 o                         
   7   2   3        223.51        221.02         9.09 o                         
   8   2   3         55.38         57.50         4.63 o                         
  -9   3   3        181.53        167.04         9.72 o                         
  -8   3   3        829.47        806.61        30.52 o                         
  -7   3   3       1412.45       1385.82        20.87 o                         
  -6   3   3        616.55        658.83        12.40 o                         
  -5   3   3        298.50        350.32        10.49 o                         
  -4   3   3        496.94        542.21         9.32 o                         
  -3   3   3        551.25        564.41         8.85 o                         
  -2   3   3        399.86        384.96         3.69 o                         
  -1   3   3        760.70        796.98         7.68 o                         
   0   3   3       3111.70       3116.45        18.82 o                         
   1   3   3       9252.13       9413.09        63.94 o                         
   2   3   3        445.75        439.35         7.84 o                         
   3   3   3         61.38         57.75         3.64 o                         
   4   3   3         67.51         70.57         4.27 o                         
   5   3   3        427.26        430.59        16.72 o                         
   6   3   3        209.36        211.88         7.91 o                         
   7   3   3        955.48        936.52        15.69 o                         
  -9   4   3         20.53         14.40         3.91 o                         
  -8   4   3         16.77         18.02         3.99 o                         
  -7   4   3       1431.71       1426.26        21.44 o                         
  -6   4   3        648.44        638.20        12.24 o                         
  -5   4   3       1229.72       1255.33        17.51 o                         
  -4   4   3       1116.46       1123.81        15.16 o                         
  -3   4   3          7.45         14.50         1.29 o                         
  -2   4   3         13.63         21.78         1.32 o                         
  -1   4   3        234.82        244.04         3.21 o                         
   0   4   3         20.60         14.45         1.16 o                         
   1   4   3       9465.34      10215.14        75.34 o                         
   2   4   3       2889.22       2889.45        30.88 o                         
   3   4   3        894.48        887.07        14.22 o                         
   4   4   3       1546.89       1494.41        32.99 o                         
   5   4   3         99.54        115.50         6.06 o                         
   6   4   3         71.98         79.62         7.22 o                         
   7   4   3          4.79          6.40         3.03 o                         
  -9   5   3        236.48        229.61         9.45 o                         
  -8   5   3         93.17         86.54         6.24 o                         
  -7   5   3        583.22        595.44        12.75 o                         
  -6   5   3       1143.13       1151.71        17.74 o                         
  -5   5   3        564.08        586.61        10.97 o                         
  -4   5   3       1054.03       1070.69        16.04 o                         
  -3   5   3       5589.46       5519.54        42.39 o                         
  -2   5   3        549.63        549.55         6.01 o                         
  -1   5   3       2630.76       2730.28        21.47 o                         
   0   5   3        412.06        428.50         5.57 o                         
   1   5   3        942.21        992.07        12.44 o                         
   2   5   3        128.70        131.20         4.99 o                         
   3   5   3        128.91        140.06         6.44 o                         
   4   5   3       1250.56       1298.95        19.74 o                         
   5   5   3       2095.38       2023.58        27.65 o                         
   6   5   3         36.60         43.65         5.33 o                         
   7   5   3         95.23        100.75         6.40 o                         
  -9   6   3        472.08        473.65        16.70 o                         
  -8   6   3         84.33         91.61         6.56 o                         
  -7   6   3        595.39        604.51        13.05 o                         
  -6   6   3        743.61        750.35        13.74 o                         
  -5   6   3         75.82         84.20         4.73 o                         
  -4   6   3        218.49        224.64         6.38 o                         
  -3   6   3        895.16        871.72        11.27 o                         
  -2   6   3       1544.91       1520.54        13.78 o                         
  -1   6   3       3472.03       3679.73        33.06 o                         
   0   6   3       2254.85       2259.16        18.77 o                         
   1   6   3        566.02        547.68         7.35 o                         
   2   6   3        672.00        623.35        11.53 o                         
   3   6   3         22.53         37.01         4.28 o                         
   4   6   3          1.28          7.24         2.66 o                         
   5   6   3        797.87        776.47        15.69 o                         
   6   6   3        280.30        260.32        11.07 o                         
  -9   7   3        512.87        489.93        13.36 o                         
  -8   7   3        469.46        436.50        11.82 o                         
  -7   7   3        930.82        870.07        16.13 o                         
  -6   7   3       1163.47       1123.86        17.91 o                         
  -5   7   3       1558.84       1568.51        21.28 o                         
  -4   7   3          0.49          3.33         1.50 o                         
  -3   7   3         48.99         59.15         2.91 o                         
  -2   7   3         92.26        100.83         3.16 o                         
  -1   7   3       1038.05       1055.36        12.02 o                         
   0   7   3        124.00        128.03         3.89 o                         
   1   7   3        610.80        627.93         8.48 o                         
   2   7   3       1359.82       1396.70        19.87 o                         
   3   7   3       1114.01       1051.61        17.41 o                         
   4   7   3          0.10          0.73         2.41 o                         
   5   7   3          2.02          3.65         2.81 o                         
   6   7   3        100.32         90.92         6.22 o                         
  -8   8   3        280.69        256.22         9.77 o                         
  -7   8   3         73.22         79.21         6.54 o                         
  -6   8   3        738.55        715.62        18.59 o                         
  -5   8   3        633.51        645.47        12.56 o                         
  -4   8   3        604.12        601.59         8.00 o                         
  -3   8   3       1163.93       1197.59        14.96 o                         
  -2   8   3        465.53        473.15         7.09 o                         
  -1   8   3          0.01          0.78         1.32 o                         
   0   8   3         85.57         88.70         3.70 o                         
   1   8   3        350.78        318.80         6.97 o                         
   2   8   3        150.50        179.28         6.82 o                         
   3   8   3        961.69        919.86        18.01 o                         
   4   8   3        296.34        290.34         8.74 o                         
   5   8   3        353.30        405.77        13.26 o                         
  -8   9   3        218.13        213.71        10.90 o                         
  -7   9   3        207.70        208.26         9.25 o                         
  -6   9   3        205.32        192.27         7.41 o                         
  -5   9   3        188.92        199.46         7.22 o                         
  -4   9   3        132.48        137.56         4.56 o                         
  -3   9   3        997.32        993.30        11.60 o                         
  -2   9   3        351.29        344.23         7.13 o                         
  -1   9   3        208.25        217.24         5.48 o                         
   0   9   3        402.65        398.60         8.20 o                         
   1   9   3         29.05         26.38         2.80 o                         
   2   9   3        233.74        213.26         7.86 o                         
   3   9   3         10.12         14.54         3.58 o                         
   4   9   3        107.87        102.06         8.62 o                         
  -8  10   3        116.06        113.33         9.19 o                         
  -7  10   3        236.10        226.09        15.31 o                         
  -6  10   3        199.33        204.88         8.10 o                         
  -5  10   3        117.20        115.52         6.05 o                         
  -4  10   3         29.19         36.41         3.02 o                         
  -3  10   3        281.45        275.50         5.91 o                         
  -2  10   3        284.42        286.22         5.15 o                         
  -1  10   3        456.51        443.82         7.22 o                         
   0  10   3         23.12         29.77         2.58 o                         
   1  10   3        633.38        590.88        10.12 o                         
   2  10   3         83.62         84.16         5.73 o                         
   3  10   3        102.69        135.72         6.80 o                         
  -7  11   3        136.59        127.45         9.30 o                         
  -6  11   3        413.55        425.05        14.02 o                         
  -5  11   3        306.45        286.91         9.04 o                         
  -4  11   3         61.37         57.05         4.55 o                         
  -3  11   3         32.13         33.11         2.77 o                         
  -2  11   3         16.28         18.01         1.96 o                         
  -1  11   3        306.76        311.57         6.74 o                         
   0  11   3        117.73        104.25         6.10 o                         
   1  11   3         12.08         12.61         2.77 o                         
   2  11   3        152.20        143.97         7.20 o                         
  -6  12   3         64.42         59.37         8.36 o                         
  -5  12   3        578.88        597.25        11.78 o                         
  -4  12   3        115.77        123.87         5.49 o                         
  -3  12   3        145.79        145.85         5.49 o                         
  -2  12   3          4.03          5.10         2.31 o                         
  -1  12   3         65.19         64.14         4.62 o                         
   0  12   3         19.48         13.38         2.83 o                         
   1  12   3          1.97         -0.11         2.12 o                         
  -4  13   3         68.08         67.51         4.47 o                         
  -3  13   3        265.01        248.14         7.40 o                         
  -2  13   3        137.54        138.71         6.61 o                         
  -1  13   3          1.56          3.83         2.98 o                         
  -1 -13   4          2.30         -3.06         3.10 o                         
   0 -13   4        110.58        111.03        12.79 o                         
   1 -13   4        363.16        334.75        10.00 o                         
   2 -13   4         24.96         27.01         4.16 o                         
   3 -13   4       1254.55       1280.60        22.13 o                         
   4 -13   4        174.19        186.30        31.18 o                         
   5 -13   4        247.58        255.10        15.14 o                         
  -3 -12   4         61.71         74.02        12.61 o                         
  -2 -12   4        219.28        232.53         9.31 o                         
  -1 -12   4        144.81        146.75         7.35 o                         
   0 -12   4        462.32        448.90        17.72 o                         
   1 -12   4        516.28        525.03        12.00 o                         
   2 -12   4        412.29        426.00        14.29 o                         
   3 -12   4          2.04          1.87         2.31 o                         
   4 -12   4        429.14        431.16        12.93 o                         
   5 -12   4        461.48        470.58        14.55 o                         
   6 -12   4        155.74        165.86        10.41 o                         
  -4 -11   4          3.15         -2.45         3.20 o                         
  -3 -11   4          0.45         -3.02         3.02 o                         
  -2 -11   4         14.09          7.00         3.10 o                         
  -1 -11   4          1.69          6.16         2.82 o                         
   0 -11   4        114.57        117.93         6.17 o                         
   1 -11   4       3200.93       3269.21        32.87 o                         
   2 -11   4        289.90        297.61         6.50 o                         
   3 -11   4         72.03         77.50         4.61 o                         
   4 -11   4         55.60         60.83         4.69 o                         
   5 -11   4          9.52         15.66         4.00 o                         
   6 -11   4          7.03         13.68         3.74 o                         
   7 -11   4         54.28         48.24         5.80 o                         
  -5 -10   4        242.37        247.19        10.53 o                         
  -4 -10   4        324.40        327.15         9.73 o                         
  -3 -10   4        176.34        174.91         5.99 o                         
  -2 -10   4        338.86        348.81         9.84 o                         
  -1 -10   4         15.96         18.90         3.19 o                         
   0 -10   4         87.21         88.26         5.52 o                         
   1 -10   4         46.12         49.18         3.26 o                         
   2 -10   4       1035.67       1052.35        14.77 o                         
   3 -10   4        804.45        798.44        12.63 o                         
   4 -10   4        111.26        117.96         5.34 o                         
   5 -10   4        497.36        488.21        21.57 o                         
   6 -10   4         18.19         25.21         4.17 o                         
   7 -10   4         52.16         55.25         5.81 o                         
  -5  -9   4         63.43         70.50        10.92 o                         
  -4  -9   4         96.84        104.12         7.71 o                         
  -3  -9   4        244.13        256.40         9.27 o                         
  -2  -9   4        339.23        339.00         9.34 o                         
  -1  -9   4       2744.19       2804.57        74.28 o                         
   0  -9   4         48.10         50.09         3.85 o                         
   1  -9   4         50.74         51.28         2.42 o                         
   2  -9   4         11.49          9.56         1.70 o                         
   3  -9   4         99.12         98.48         4.36 o                         
   4  -9   4        296.62        277.16         7.45 o                         
   5  -9   4        523.56        527.78        14.13 o                         
   6  -9   4        305.56        310.36        11.95 o                         
   7  -9   4        227.86        214.99         9.15 o                         
   8  -9   4          0.20          0.16         3.88 o                         
  -6  -8   4        379.92        383.27        19.08 o                         
  -5  -8   4         33.96         39.09         5.84 o                         
  -4  -8   4         80.18         71.34         4.68 o                         
  -3  -8   4       1068.89       1040.68        14.36 o                         
  -2  -8   4         21.33         20.83         3.04 o                         
  -1  -8   4        417.55        453.45         9.67 o                         
   0  -8   4        688.74        698.14        13.60 o                         
   1  -8   4        948.22        900.64        11.01 o                         
   2  -8   4        178.41        177.55         4.99 o                         
   3  -8   4        283.62        280.01         7.28 o                         
   4  -8   4         47.95         52.69         3.71 o                         
   5  -8   4        649.92        646.61        15.30 o                         
   6  -8   4        299.69        302.07         9.67 o                         
   7  -8   4        136.32        146.36        10.08 o                         
   8  -8   4         62.08         62.38         8.53 o                         
  -7  -7   4        151.58        163.23        13.04 o                         
  -6  -7   4        281.72        279.15         9.33 o                         
  -5  -7   4        642.88        672.25        13.32 o                         
  -4  -7   4         41.62         50.88         3.70 o                         
  -3  -7   4        594.88        632.12        12.12 o                         
  -2  -7   4        447.29        445.87        10.26 o                         
  -1  -7   4          0.60          1.01         1.52 o                         
   0  -7   4        836.04        815.50        12.42 o                         
   1  -7   4        626.79        616.44         7.52 o                         
   2  -7   4       1848.86       1819.98        22.21 o                         
   3  -7   4       1048.52       1021.42        14.41 o                         
   4  -7   4         72.26         67.20         3.03 o                         
   5  -7   4         42.90         37.87         4.38 o                         
   6  -7   4         33.24         34.33         4.40 o                         
   7  -7   4          3.25          8.27         3.81 o                         
   8  -7   4         99.74         97.12         8.38 o                         
  -7  -6   4         58.82         54.59         5.30 o                         
  -6  -6   4        491.72        474.18        10.10 o                         
  -5  -6   4       2381.74       2344.44        26.16 o                         
  -4  -6   4         52.93         59.21         3.94 o                         
  -3  -6   4        502.78        496.82         8.40 o                         
  -2  -6   4        904.61        918.11        13.84 o                         
  -1  -6   4        608.48        648.60        10.64 o                         
   0  -6   4        199.30        189.85         3.89 o                         
   1  -6   4          0.78          3.05         0.82 o                         
   2  -6   4        572.94        531.72         6.67 o                         
   3  -6   4       2636.97       2557.21        24.32 o                         
   4  -6   4         93.49         89.29         5.78 o                         
   5  -6   4        193.84        197.30        11.23 o                         
   6  -6   4        110.07        112.43         6.09 o                         
   7  -6   4        102.90        105.14         9.00 o                         
   8  -6   4        152.95        136.68        11.81 o                         
  -8  -5   4        161.69        161.45         9.72 o                         
  -7  -5   4        138.14        126.59         7.55 o                         
  -6  -5   4         31.83         26.78         3.59 o                         
  -5  -5   4         11.32         15.07         2.52 o                         
  -4  -5   4       1486.23       1462.61        17.35 o                         
  -3  -5   4         19.08         20.32         1.81 o                         
  -2  -5   4       2685.51       2641.88        28.74 o                         
  -1  -5   4       3195.32       3145.59        29.59 o                         
   0  -5   4        853.03        826.61         9.76 o                         
   1  -5   4        534.29        517.09         6.24 o                         
   2  -5   4        114.00        106.24         2.69 o                         
   3  -5   4        425.07        404.78        10.04 o                         
   4  -5   4        338.70        312.74         8.80 o                         
   5  -5   4         44.50         40.85         4.49 o                         
   6  -5   4        466.20        478.96         9.21 o                         
   7  -5   4          1.79         -1.23         2.75 o                         
   8  -5   4          3.10          8.72         4.65 o                         
  -8  -4   4        784.56        758.36        20.41 o                         
  -7  -4   4       1342.63       1323.62        18.63 o                         
  -6  -4   4         77.46         81.32         4.58 o                         
  -5  -4   4       1639.24       1637.39        19.39 o                         
  -4  -4   4         78.22         84.24         4.01 o                         
  -3  -4   4         38.01         33.59         2.10 o                         
  -2  -4   4         98.07         87.22         3.01 o                         
  -1  -4   4       1310.51       1258.95        12.18 o                         
   0  -4   4       1043.50        963.21         9.16 o                         
   1  -4   4       1124.35       1047.37         9.51 o                         
   2  -4   4        230.02        191.04         3.57 o                         
   3  -4   4        507.27        489.16         6.94 o                         
   4  -4   4         41.29         48.48         2.91 o                         
   5  -4   4          3.46          5.37         1.48 o                         
   6  -4   4         22.98         26.83         3.03 o                         
   7  -4   4        319.23        321.18         9.16 o                         
   8  -4   4         12.20         11.73         3.19 o                         
  -8  -3   4          8.13          2.00         3.88 o                         
  -7  -3   4        200.78        217.34         7.05 o                         
  -6  -3   4        810.36        814.15        12.74 o                         
  -5  -3   4         33.54         31.22         2.75 o                         
  -4  -3   4       2883.30       2765.31        26.93 o                         
  -3  -3   4        387.32        397.26         5.89 o                         
  -2  -3   4        757.00        766.47         7.10 o                         
  -1  -3   4       1455.51       1496.77        14.59 o                         
   0  -3   4        214.67        235.34         3.68 o                         
   1  -3   4       1313.49       1274.39         9.90 o                         
   2  -3   4       1246.28       1158.73         9.57 o                         
   3  -3   4       2060.76       2000.60        21.23 o                         
   4  -3   4         91.66         86.91         2.73 o                         
   5  -3   4        267.91        276.91         4.80 o                         
   6  -3   4          1.55         -0.02         2.07 o                         
   7  -3   4          1.92          0.01         2.25 o                         
   8  -3   4        155.81        145.71         9.43 o                         
  -8  -2   4          1.26          0.25         2.58 o                         
  -7  -2   4        573.94        575.38        10.93 o                         
  -6  -2   4         88.72         95.99         4.46 o                         
  -5  -2   4        119.71        108.75         4.28 o                         
  -4  -2   4        227.78        192.71         4.88 o                         
  -3  -2   4        755.87        698.35         9.20 o                         
  -2  -2   4        187.18        180.20         2.73 o                         
  -1  -2   4       3382.70       3300.79        23.69 o                         
   0  -2   4         42.86         34.14         1.62 o                         
   1  -2   4          2.68          4.58         0.84 o                         
   2  -2   4          0.49          3.38         0.70 o                         
   3  -2   4       1950.66       1924.88        13.43 o                         
   4  -2   4         84.20         71.01         2.10 o                         
   5  -2   4         66.11         64.07         2.83 o                         
   6  -2   4         97.78        103.15         4.31 o                         
   7  -2   4        477.36        472.29        12.43 o                         
   8  -2   4        123.33        136.17         8.81 o                         
  -9  -1   4        237.42        229.80        11.74 o                         
  -8  -1   4        549.58        547.61        13.51 o                         
  -7  -1   4          3.45          5.68         2.13 o                         
  -6  -1   4        344.08        332.00         7.43 o                         
  -5  -1   4         59.93         62.34         3.35 o                         
  -4  -1   4        716.96        815.80         9.49 o                         
  -3  -1   4        315.24        360.14         4.81 o                         
  -2  -1   4         53.26         64.47         1.89 o                         
  -1  -1   4       5837.29       5722.34        34.08 o                         
   0  -1   4       6121.42       5823.12        32.90 o                         
   1  -1   4       1931.38       1975.62        11.61 o                         
   2  -1   4        226.84        243.42         3.32 o                         
   3  -1   4        284.96        305.53         3.86 o                         
   4  -1   4         86.18         67.33         2.49 o                         
   5  -1   4          1.71          3.53         1.61 o                         
   6  -1   4        286.03        283.24         6.64 o                         
   7  -1   4        676.08        683.19        11.75 o                         
   8  -1   4          3.77          0.79         2.83 o                         
  -9   0   4        117.85        124.89        10.06 o                         
  -8   0   4        269.61        272.52         9.38 o                         
  -7   0   4        185.50        192.80         5.94 o                         
  -6   0   4          6.88          7.34         1.84 o                         
  -5   0   4        438.49        399.39         6.31 o                         
  -4   0   4       1358.65       1453.26        16.82 o                         
  -3   0   4        510.38        549.09         5.68 o                         
  -2   0   4         99.40        110.74         2.41 o                         
  -1   0   4          0.93          2.31         0.69 o                         
   0   0   4          2.68         11.58         0.93 o                         
   1   0   4       5686.77       5618.52        31.89 o                         
   2   0   4          7.31         16.81         1.05 o                         
   3   0   4        243.26        219.69         3.63 o                         
   4   0   4        542.50        540.18        10.23 o                         
   5   0   4        228.87        234.65         4.87 o                         
   6   0   4         11.18         15.47         2.33 o                         
   7   0   4          1.44          0.26         2.00 o                         
   8   0   4          8.63         16.44         3.49 o                         
  -9   1   4          4.23          0.56         3.03 o                         
  -8   1   4         65.99         67.43         5.82 o                         
  -7   1   4        104.81        105.50         4.45 o                         
  -6   1   4        199.94        196.31         4.77 o                         
  -5   1   4          6.01          9.01         1.48 o                         
  -4   1   4       1750.80       1728.89        14.25 o                         
  -3   1   4       3540.77       3490.86        21.50 o                         
  -2   1   4        789.10        801.46         7.69 o                         
  -1   1   4       3605.51       3768.85        24.70 o                         
   0   1   4        333.17        333.72         3.66 o                         
   1   1   4        167.87        178.48         3.03 o                         
   2   1   4          2.25         13.57         1.43 o                         
   3   1   4        153.59        130.69         4.42 o                         
   4   1   4       1473.89       1498.68        19.33 o                         
   5   1   4        919.63        927.18        14.86 o                         
   6   1   4         80.57         84.17         5.57 o                         
   7   1   4        364.67        374.75        10.23 o                         
   8   1   4         48.03         47.46         6.71 o                         
  -9   2   4         26.48         35.37         5.89 o                         
  -8   2   4         52.70         56.14         7.37 o                         
  -7   2   4        198.02        192.99         7.45 o                         
  -6   2   4        244.56        269.84         8.77 o                         
  -5   2   4          7.16         13.58         2.35 o                         
  -4   2   4        704.75        680.12        10.78 o                         
  -3   2   4        442.12        436.51         4.82 o                         
  -2   2   4       2733.95       2968.37        18.11 o                         
  -1   2   4       6923.54       6847.17        53.93 o                         
   0   2   4       1131.26       1044.22        10.49 o                         
   1   2   4          4.76          5.51         0.90 o                         
   2   2   4       1017.27       1034.23        11.79 o                         
   3   2   4          7.28         26.26         2.53 o                         
   4   2   4        563.85        566.54        10.64 o                         
   5   2   4         50.17         56.95         4.33 o                         
   6   2   4         13.72         17.64         3.37 o                         
   7   2   4        828.52        790.07        17.50 o                         
   8   2   4          5.27          7.27         3.15 o                         
  -9   3   4        135.66        128.30         7.82 o                         
  -8   3   4         31.64         27.40         4.34 o                         
  -7   3   4        461.61        463.11        11.14 o                         
  -6   3   4        357.78        370.33        10.51 o                         
  -5   3   4        378.14        393.53         8.61 o                         
  -4   3   4         70.81         66.57         3.57 o                         
  -3   3   4        250.76        274.17         3.88 o                         
  -2   3   4          6.58         13.01         0.89 o                         
  -1   3   4         29.38         42.37         1.36 o                         
   0   3   4       2119.51       1799.21        13.36 o                         
   1   3   4        701.99        652.93         7.64 o                         
   2   3   4        771.07        831.91        10.59 o                         
   3   3   4       1109.85       1123.49        15.74 o                         
   4   3   4        369.86        400.14         9.22 o                         
   5   3   4       1418.88       1375.01        21.45 o                         
   6   3   4         32.08         40.24         4.47 o                         
   7   3   4        199.27        204.19        10.07 o                         
  -9   4   4          3.34          7.33         3.52 o                         
  -8   4   4         48.76         43.42         5.56 o                         
  -7   4   4        495.49        476.31        11.34 o                         
  -6   4   4        517.10        513.01        11.59 o                         
  -5   4   4          2.83          1.27         1.94 o                         
  -4   4   4        223.69        250.73         6.37 o                         
  -3   4   4       3659.74       3527.48        24.77 o                         
  -2   4   4         72.80         70.84         2.60 o                         
  -1   4   4          0.13          2.49         0.80 o                         
   0   4   4         22.23         34.62         1.71 o                         
   1   4   4       1576.25       1378.18        13.67 o                         
   2   4   4        329.34        298.30         6.99 o                         
   3   4   4        155.12        160.45         6.60 o                         
   4   4   4         96.11        110.67         6.57 o                         
   5   4   4        969.97        967.79        16.88 o                         
   6   4   4          9.58          7.52         3.21 o                         
   7   4   4         13.85         16.17         3.54 o                         
  -9   5   4         93.97         92.77         7.01 o                         
  -8   5   4         47.87         60.63         7.85 o                         
  -7   5   4         11.72         11.85         2.98 o                         
  -6   5   4        470.22        487.62        10.85 o                         
  -5   5   4          3.43          3.39         2.11 o                         
  -4   5   4         24.30         24.67         3.11 o                         
  -3   5   4       1421.66       1371.25        14.97 o                         
  -2   5   4       1115.30       1007.13         9.75 o                         
  -1   5   4        122.54        120.87         2.86 o                         
   0   5   4        590.03        639.15         7.06 o                         
   1   5   4         44.62         47.93         2.97 o                         
   2   5   4        567.90        605.22        15.13 o                         
   3   5   4       1376.60       1268.92        18.39 o                         
   4   5   4        482.76        484.15        11.03 o                         
   5   5   4        759.95        764.91        15.28 o                         
   6   5   4        176.28        166.20         8.20 o                         
  -9   6   4        343.51        355.10        11.36 o                         
  -8   6   4         84.43         83.80         6.31 o                         
  -7   6   4         95.01        100.21         6.18 o                         
  -6   6   4          0.91          3.32         2.44 o                         
  -5   6   4        158.54        170.05         6.50 o                         
  -4   6   4         67.41         65.01         3.93 o                         
  -3   6   4        831.68        814.17         9.56 o                         
  -2   6   4        740.91        732.61         9.98 o                         
  -1   6   4        905.95        859.38         9.34 o                         
   0   6   4        281.37        276.80         4.31 o                         
   1   6   4        736.72        710.08        14.70 o                         
   2   6   4        114.89        135.32         6.32 o                         
   3   6   4        685.94        672.47        15.39 o                         
   4   6   4        290.07        263.29         8.52 o                         
   5   6   4        273.85        287.66         9.88 o                         
   6   6   4         83.25         70.55         5.42 o                         
  -9   7   4         45.54         49.13         5.31 o                         
  -8   7   4        575.22        554.06        13.46 o                         
  -7   7   4        471.64        472.45        11.73 o                         
  -6   7   4        329.24        319.78         9.13 o                         
  -5   7   4        501.35        510.68        11.14 o                         
  -4   7   4         74.73         68.34         2.88 o                         
  -3   7   4          0.92          2.79         1.42 o                         
  -2   7   4          0.32          1.27         1.12 o                         
  -1   7   4        103.89        106.99         3.36 o                         
   0   7   4        457.93        473.73         6.94 o                         
   1   7   4       2383.95       2201.82        25.48 o                         
   2   7   4        801.73        769.44        13.83 o                         
   3   7   4        471.18        463.07        11.09 o                         
   4   7   4         70.13         76.99         7.27 o                         
   5   7   4         16.10         12.30         3.57 o                         
  -8   8   4         12.53         15.60         3.49 o                         
  -7   8   4        109.22        100.20         6.56 o                         
  -6   8   4        823.30        785.47        14.87 o                         
  -5   8   4        445.80        442.69        11.04 o                         
  -4   8   4        474.59        490.02         8.66 o                         
  -3   8   4        768.71        740.43        11.09 o                         
  -2   8   4         58.47         56.24         2.86 o                         
  -1   8   4        296.37        309.19         6.33 o                         
   0   8   4         70.87         68.67         3.09 o                         
   1   8   4          8.66          8.49         1.51 o                         
   2   8   4       1284.84       1187.19        18.84 o                         
   3   8   4        419.48        422.54        14.87 o                         
   4   8   4         59.24         57.60         5.50 o                         
   5   8   4        168.83        158.10         7.39 o                         
  -8   9   4         70.68         62.54         5.62 o                         
  -7   9   4        152.23        155.64         7.36 o                         
  -6   9   4        162.16        172.19         7.58 o                         
  -5   9   4         66.36         67.04         4.92 o                         
  -4   9   4         12.20         13.99         1.89 o                         
  -3   9   4        893.84        923.69        13.24 o                         
  -2   9   4        721.27        747.20        10.12 o                         
  -1   9   4        929.38        920.06        11.30 o                         
   0   9   4        368.64        365.27         7.05 o                         
   1   9   4         24.99         25.54         2.30 o                         
   2   9   4         81.48         82.21         6.79 o                         
   3   9   4         45.10         38.92         5.32 o                         
   4   9   4        434.86        456.54        13.04 o                         
  -8  10   4        293.69        273.97        12.51 o                         
  -7  10   4        178.19        191.37         8.21 o                         
  -6  10   4        296.05        286.31         9.46 o                         
  -5  10   4         77.96         84.88         4.52 o                         
  -4  10   4          1.07         -0.76         1.83 o                         
  -3  10   4          2.02          2.54         1.72 o                         
  -2  10   4        169.90        174.52         4.40 o                         
  -1  10   4        261.80        249.57         5.80 o                         
   0  10   4       1022.85        976.06        13.02 o                         
   1  10   4        466.82        473.74         9.97 o                         
   2  10   4          0.78          3.62         2.97 o                         
   3  10   4        122.31        132.39         6.92 o                         
  -7  11   4         35.98         41.84         6.34 o                         
  -6  11   4        282.83        273.07         9.30 o                         
  -5  11   4        668.53        696.59        12.57 o                         
  -4  11   4        177.99        183.03         7.28 o                         
  -3  11   4        188.18        195.04         5.85 o                         
  -2  11   4          1.28          1.94         1.47 o                         
  -1  11   4        168.67        155.98         5.75 o                         
   0  11   4        116.86         97.22         5.00 o                         
   1  11   4        159.65        150.04         6.71 o                         
   2  11   4        680.52        730.22        14.49 o                         
  -6  12   4         69.64         64.03         6.85 o                         
  -5  12   4        318.73        314.80         8.45 o                         
  -4  12   4         80.68         85.81         5.53 o                         
  -3  12   4        247.44        250.86         7.14 o                         
  -2  12   4        632.51        611.77        10.19 o                         
  -1  12   4         80.60         84.78         4.90 o                         
   0  12   4         26.74         26.04         3.21 o                         
   1  12   4         34.64         37.63         4.07 o                         
  -4  13   4         63.84         60.78         4.44 o                         
  -3  13   4        184.90        168.50         8.58 o                         
  -2  13   4        287.74        266.67         8.42 o                         
  -1  13   4        206.22        200.84         6.34 o                         
  -1 -13   5         48.51         45.22         5.16 o                         
   0 -13   5         48.22         52.44         5.80 o                         
   1 -13   5         36.11         27.43         3.90 o                         
   2 -13   5        141.76        155.64         8.36 o                         
   3 -13   5         19.20         17.82         4.08 o                         
   4 -13   5         22.58         11.28         5.41 o                         
  -3 -12   5         33.49         13.41         5.94 o                         
  -2 -12   5         15.97         13.44         3.91 o                         
  -1 -12   5        288.02        271.01         9.36 o                         
   0 -12   5         77.43         83.37         5.84 o                         
   1 -12   5       1040.07       1057.33        21.13 o                         
   2 -12   5         46.94         51.19         4.78 o                         
   3 -12   5         12.42          7.58         3.41 o                         
   4 -12   5        505.05        491.05        13.84 o                         
   5 -12   5        285.82        280.38        11.41 o                         
   6 -12   5        150.01        177.77        13.38 o                         
  -4 -11   5          7.41          5.41         4.67 o                         
  -3 -11   5         95.58         92.96         6.34 o                         
  -2 -11   5         44.71         37.17         4.45 o                         
  -1 -11   5        532.34        544.07        18.66 o                         
   0 -11   5        422.31        418.00        10.57 o                         
   1 -11   5        256.25        263.61         8.13 o                         
   2 -11   5        308.77        324.89        15.86 o                         
   3 -11   5          5.66          7.08         2.22 o                         
   4 -11   5          9.82          8.81         2.59 o                         
   5 -11   5          9.05         10.49         4.57 o                         
   6 -11   5          5.20          7.30         4.85 o                         
  -5 -10   5        166.39        178.33        11.11 o                         
  -4 -10   5         18.35          9.37         3.09 o                         
  -3 -10   5        355.18        326.02        14.13 o                         
  -2 -10   5        432.67        432.62        11.04 o                         
  -1 -10   5        695.09        709.87        13.80 o                         
   0 -10   5       1262.53       1235.69        24.20 o                         
   1 -10   5          1.60          2.91         1.96 o                         
   2 -10   5       1401.91       1400.83        22.90 o                         
   3 -10   5        897.90        920.87        13.81 o                         
   4 -10   5        209.00        224.10         7.19 o                         
   5 -10   5        246.47        259.32        10.35 o                         
   6 -10   5         23.75         32.30         5.10 o                         
   7 -10   5         30.29         20.78         4.54 o                         
  -5  -9   5          1.36          0.80         2.50 o                         
  -4  -9   5         20.45         19.90         3.64 o                         
  -3  -9   5       1071.94       1085.39        18.27 o                         
  -2  -9   5        573.86        596.98        12.43 o                         
  -1  -9   5        763.08        772.81        13.88 o                         
   0  -9   5        162.74        170.79         6.11 o                         
   1  -9   5         12.99         16.29         2.40 o                         
   2  -9   5          1.19          3.02         2.19 o                         
   3  -9   5        106.63        111.92         4.60 o                         
   4  -9   5        103.30        105.80         6.88 o                         
   5  -9   5        308.81        326.53        20.19 o                         
   6  -9   5        553.48        569.00        15.75 o                         
   7  -9   5        152.05        174.52        11.21 o                         
  -6  -8   5         66.74         62.11         5.48 o                         
  -5  -8   5        133.49        125.21         5.55 o                         
  -4  -8   5         58.89         68.04         4.26 o                         
  -3  -8   5        161.59        166.70         7.18 o                         
  -2  -8   5       3124.93       3181.82        42.08 o                         
  -1  -8   5          4.09          6.03         2.37 o                         
   0  -8   5       1256.68       1268.16        19.18 o                         
   1  -8   5       1778.99       1675.13        18.28 o                         
   2  -8   5        384.04        363.54         6.50 o                         
   3  -8   5         99.40        102.95         5.84 o                         
   4  -8   5         10.91         11.38         2.30 o                         
   5  -8   5        437.14        445.96        12.72 o                         
   6  -8   5        783.38        810.79        19.22 o                         
   7  -8   5        263.88        262.56        10.25 o                         
   8  -8   5        266.91        253.03        11.80 o                         
  -7  -7   5         36.25         36.37         4.60 o                         
  -6  -7   5        134.70        138.80         6.00 o                         
  -5  -7   5       1060.11       1072.99        15.67 o                         
  -4  -7   5          6.66          9.98         2.43 o                         
  -3  -7   5        559.23        564.54        13.00 o                         
  -2  -7   5        234.47        242.30         7.12 o                         
  -1  -7   5        624.52        655.31        13.05 o                         
   0  -7   5        182.07        200.39         5.00 o                         
   1  -7   5        416.93        392.54         7.90 o                         
   2  -7   5       1373.34       1276.61        15.78 o                         
   3  -7   5        766.24        746.15        11.82 o                         
   4  -7   5        163.60        161.78         4.69 o                         
   5  -7   5        146.00        159.32         7.79 o                         
   6  -7   5          3.27          2.57         2.52 o                         
   7  -7   5        159.81        164.34         8.92 o                         
   8  -7   5        218.22        235.56        11.38 o                         
  -7  -6   5          6.16          5.02         2.89 o                         
  -6  -6   5          0.47         -0.58         2.14 o                         
  -5  -6   5         50.24         52.81         4.08 o                         
  -4  -6   5       2903.50       2931.22        29.75 o                         
  -3  -6   5        111.49         99.59         3.52 o                         
  -2  -6   5       1500.32       1484.54        20.64 o                         
  -1  -6   5       1363.57       1281.04        17.10 o                         
   0  -6   5        378.75        416.95         7.95 o                         
   1  -6   5         17.44         23.30         2.09 o                         
   2  -6   5         71.45         54.27         2.50 o                         
   3  -6   5       2285.29       2258.92        22.29 o                         
   4  -6   5        975.54        971.39        12.28 o                         
   5  -6   5        688.87        704.37        25.45 o                         
   6  -6   5        490.18        494.06        12.67 o                         
   7  -6   5        227.19        209.62        10.46 o                         
   8  -6   5          3.81          2.37         3.92 o                         
  -8  -5   5         77.32         67.98         6.06 o                         
  -7  -5   5        126.24        131.54         5.97 o                         
  -6  -5   5         34.14         29.26         3.21 o                         
  -5  -5   5        321.47        334.40         7.69 o                         
  -4  -5   5         18.23         17.91         2.31 o                         
  -3  -5   5       1209.55       1243.62        14.86 o                         
  -2  -5   5        903.96        944.51        18.01 o                         
  -1  -5   5       1503.09       1410.15        15.23 o                         
   0  -5   5        305.19        249.54         4.71 o                         
   1  -5   5        312.29        303.84         4.92 o                         
   2  -5   5         95.13         93.54         2.62 o                         
   3  -5   5         22.09         15.67         1.78 o                         
   4  -5   5         14.93         16.76         2.07 o                         
   5  -5   5        205.54        197.71         8.43 o                         
   6  -5   5       1442.95       1441.68        21.43 o                         
   7  -5   5        296.33        288.72        12.44 o                         
   8  -5   5         22.20         13.11         8.43 o                         
  -8  -4   5        110.15         98.35         9.40 o                         
  -7  -4   5        166.17        167.98         6.52 o                         
  -6  -4   5       1094.20       1126.85        16.03 o                         
  -5  -4   5          9.87         14.97         2.31 o                         
  -4  -4   5        229.81        243.19         6.03 o                         
  -3  -4   5         85.62        119.61         3.89 o                         
  -2  -4   5       1384.07       1487.26        30.70 o                         
  -1  -4   5        129.05        100.32         3.81 o                         
   0  -4   5         38.29         84.49         2.90 o                         
   1  -4   5       1678.90       1630.72        17.92 o                         
   2  -4   5       1816.68       1773.38        15.75 o                         
   3  -4   5       1570.53       1572.70        16.27 o                         
   4  -4   5         12.46         13.27         1.69 o                         
   5  -4   5        180.53        163.30         4.58 o                         
   6  -4   5         90.54         93.76         5.03 o                         
   7  -4   5        236.25        242.28         8.14 o                         
   8  -4   5          2.50          2.33         2.87 o                         
  -8  -3   5         42.33         37.33         4.40 o                         
  -7  -3   5          4.97          4.47         2.35 o                         
  -6  -3   5         62.22         61.30         4.03 o                         
  -5  -3   5       1308.45       1334.69        16.54 o                         
  -4  -3   5       1706.06       1713.75        18.74 o                         
  -3  -3   5          3.62         15.51         1.83 o                         
  -2  -3   5         52.58         95.14         3.73 o                         
  -1  -3   5       1073.34       1075.63        16.75 o                         
   0  -3   5        691.94        680.80         6.26 o                         
   1  -3   5        427.23        409.49         4.43 o                         
   2  -3   5        135.41        154.59         3.41 o                         
   3  -3   5       1011.46        972.56        11.24 o                         
   4  -3   5       1830.77       1798.92        16.54 o                         
   5  -3   5          1.71          3.35         1.26 o                         
   6  -3   5        175.39        181.15         6.14 o                         
   7  -3   5         21.28         20.64         3.42 o                         
   8  -3   5        154.51        151.54         9.25 o                         
  -9  -2   5        293.62        279.81        16.62 o                         
  -8  -2   5        432.67        419.28         9.89 o                         
  -7  -2   5         30.99         36.58         3.46 o                         
  -6  -2   5         36.96         41.23         3.60 o                         
  -5  -2   5        346.37        351.77         7.28 o                         
  -4  -2   5       2022.21       2122.11        21.58 o                         
  -3  -2   5         11.60          7.92         1.50 o                         
  -2  -2   5       2462.54       2942.70        18.34 o                         
  -1  -2   5       4831.34       4711.05        30.89 o                         
   0  -2   5        820.62        780.77         6.38 o                         
   1  -2   5          1.91          2.93         0.85 o                         
   2  -2   5       1202.47       1170.93         8.46 o                         
   3  -2   5         45.33         46.03         1.77 o                         
   4  -2   5        385.30        349.50         6.18 o                         
   5  -2   5         31.51         20.57         2.16 o                         
   6  -2   5         36.94         38.25         3.13 o                         
   7  -2   5        437.14        430.83         9.33 o                         
   8  -2   5        404.96        407.94        13.71 o                         
  -9  -1   5        108.72        128.81         7.95 o                         
  -8  -1   5        170.02        171.40         8.28 o                         
  -7  -1   5        298.68        309.05        10.60 o                         
  -6  -1   5        273.08        270.41         7.49 o                         
  -5  -1   5          5.73         14.19         2.18 o                         
  -4  -1   5         64.30         65.49         3.11 o                         
  -3  -1   5        150.63        173.70         3.34 o                         
  -2  -1   5        764.83        780.50         9.19 o                         
  -1  -1   5       3041.90       3101.86        18.51 o                         
   0  -1   5        127.36        155.20         2.04 o                         
   1  -1   5         29.08         38.51         1.43 o                         
   2  -1   5        512.26        490.22         4.87 o                         
   3  -1   5        127.89        139.34         2.94 o                         
   4  -1   5       1241.87       1318.52        12.20 o                         
   5  -1   5        246.50        239.68         5.71 o                         
   6  -1   5        307.97        300.74         6.89 o                         
   7  -1   5        462.89        457.43        10.78 o                         
   8  -1   5         42.91         39.52         5.28 o                         
  -9   0   5         18.57         18.69         4.57 o                         
  -8   0   5        150.54        166.13         7.74 o                         
  -7   0   5        283.42        277.01         9.02 o                         
  -6   0   5        282.36        297.09         8.13 o                         
  -5   0   5         82.64         80.74         3.09 o                         
  -4   0   5        497.14        643.58         7.97 o                         
  -3   0   5       1292.49       1331.28        12.65 o                         
  -2   0   5         77.70         82.22         1.86 o                         
  -1   0   5       1369.69       1400.13         9.72 o                         
   0   0   5       6536.83       6397.43        38.36 o                         
   1   0   5        308.14        296.14         3.12 o                         
   2   0   5          9.96         27.00         1.30 o                         
   3   0   5        133.64        107.67         2.77 o                         
   4   0   5        114.28        117.38         4.20 o                         
   5   0   5        175.63        168.25         5.51 o                         
   6   0   5        218.73        204.57         5.93 o                         
   7   0   5         13.80         16.11         3.40 o                         
   8   0   5        199.64        218.83         8.56 o                         
  -9   1   5         14.31         12.94         3.87 o                         
  -8   1   5        121.16        121.78         7.24 o                         
  -7   1   5         88.17         88.01         4.28 o                         
  -6   1   5         12.24         11.49         1.62 o                         
  -5   1   5          2.78          4.08         1.46 o                         
  -4   1   5       2569.82       2569.88        21.87 o                         
  -3   1   5       2060.78       2036.24        16.23 o                         
  -2   1   5       1290.83       1341.39         9.42 o                         
  -1   1   5         10.05         15.21         1.28 o                         
   0   1   5         23.17         35.05         1.64 o                         
   1   1   5        618.44        626.11         6.16 o                         
   2   1   5       1291.79       1375.92        17.20 o                         
   3   1   5       2057.51       1973.67        22.71 o                         
   4   1   5       1039.42        996.77        14.82 o                         
   5   1   5        326.87        341.89         8.69 o                         
   6   1   5        325.87        323.90         9.18 o                         
   7   1   5          4.57         -2.04         3.02 o                         
   8   1   5         54.22         50.49         5.26 o                         
  -9   2   5         14.84         19.74         4.09 o                         
  -8   2   5        224.41        230.14         9.13 o                         
  -7   2   5        132.94        132.53         6.28 o                         
  -6   2   5        631.84        683.55        12.78 o                         
  -5   2   5        357.68        392.22         8.63 o                         
  -4   2   5        812.52        802.54         8.84 o                         
  -3   2   5       3394.09       3317.41        24.49 o                         
  -2   2   5        976.77        902.35         7.69 o                         
  -1   2   5         28.81         39.51         1.82 o                         
   0   2   5        248.19        218.55         3.40 o                         
   1   2   5          0.88          8.41         1.28 o                         
   2   2   5        181.15        204.05         6.58 o                         
   3   2   5         16.72         18.91         3.59 o                         
   4   2   5        235.34        268.77         7.62 o                         
   5   2   5          9.51         17.61         2.89 o                         
   6   2   5         15.85         23.25         3.79 o                         
   7   2   5         63.58         75.39         5.82 o                         
  -9   3   5         56.31         55.74         5.64 o                         
  -8   3   5         30.96         37.32         4.72 o                         
  -7   3   5        395.66        405.27        10.36 o                         
  -6   3   5        496.08        509.93        10.81 o                         
  -5   3   5        140.93        138.88         5.35 o                         
  -4   3   5          2.44          5.34         2.22 o                         
  -3   3   5         16.36         18.61         1.38 o                         
  -2   3   5        180.37        170.79         2.81 o                         
  -1   3   5         95.46         86.29         2.49 o                         
   0   3   5       4445.36       4560.25        38.35 o                         
   1   3   5       4882.24       4743.47        40.37 o                         
   2   3   5        153.78        138.81         3.98 o                         
   3   3   5        232.07        240.29         6.91 o                         
   4   3   5        771.41        728.69        13.16 o                         
   5   3   5        160.56        169.21         6.81 o                         
   6   3   5        103.48         99.14         6.75 o                         
   7   3   5        220.42        232.64        11.27 o                         
  -9   4   5          0.08          3.79         3.00 o                         
  -8   4   5        228.83        229.38         9.94 o                         
  -7   4   5          6.78          7.51         2.75 o                         
  -6   4   5        683.82        647.65        12.51 o                         
  -5   4   5        406.76        401.20         9.04 o                         
  -4   4   5        639.75        617.04        13.01 o                         
  -3   4   5       1756.88       1725.60        17.22 o                         
  -2   4   5         29.36         40.95         2.79 o                         
  -1   4   5          3.84          4.58         0.84 o                         
   0   4   5        114.62        129.69         2.67 o                         
   1   4   5        749.27        755.40         9.33 o                         
   2   4   5        645.01        691.20        11.50 o                         
   3   4   5          4.71          8.91         2.18 o                         
   4   4   5         53.40         54.26         5.29 o                         
   5   4   5        186.77        186.74         7.95 o                         
   6   4   5         31.67         31.59         4.52 o                         
   7   4   5         69.06         80.63         6.56 o                         
  -9   5   5         69.13         84.20        11.48 o                         
  -8   5   5         71.95         76.09         9.72 o                         
  -7   5   5          8.67          5.77         2.55 o                         
  -6   5   5          1.93          2.29         2.19 o                         
  -5   5   5         94.84         99.50         4.87 o                         
  -4   5   5        269.59        257.02         4.61 o                         
  -3   5   5       1812.82       1765.15        27.93 o                         
  -2   5   5       2298.89       2329.75        20.30 o                         
  -1   5   5       1709.58       1662.64        13.67 o                         
   0   5   5        143.59        147.04         3.08 o                         
   1   5   5          5.05          5.57         1.45 o                         
   2   5   5        909.56        924.77        16.47 o                         
   3   5   5        244.47        279.18         7.84 o                         
   4   5   5        895.02        891.11        15.80 o                         
   5   5   5       1248.43       1232.95        23.22 o                         
   6   5   5        221.93        231.69        16.26 o                         
  -9   6   5         10.83         17.68         4.08 o                         
  -8   6   5        178.97        173.78         8.01 o                         
  -7   6   5        288.58        290.54         9.68 o                         
  -6   6   5        141.93        136.36         6.18 o                         
  -5   6   5        600.21        557.42        11.56 o                         
  -4   6   5        152.68        153.90         4.99 o                         
  -3   6   5        322.94        331.20         7.47 o                         
  -2   6   5        208.14        206.69         5.38 o                         
  -1   6   5        299.92        294.95         6.16 o                         
   0   6   5       1438.66       1456.89        14.50 o                         
   1   6   5        238.26        276.31         8.78 o                         
   2   6   5          0.71          4.46         1.95 o                         
   3   6   5        415.66        357.12         9.88 o                         
   4   6   5          4.87         11.94         2.73 o                         
   5   6   5         76.99         66.12         5.59 o                         
   6   6   5        129.93        129.70         8.07 o                         
  -9   7   5         25.11         21.23         4.83 o                         
  -8   7   5          5.62          7.89         3.63 o                         
  -7   7   5         43.66         47.38         4.66 o                         
  -6   7   5        491.16        488.43        11.24 o                         
  -5   7   5        768.08        774.22        16.32 o                         
  -4   7   5        591.04        602.80         9.55 o                         
  -3   7   5        205.31        195.87         5.21 o                         
  -2   7   5          3.65          7.20         1.52 o                         
  -1   7   5          0.77          2.82         1.45 o                         
   0   7   5        499.01        521.01         8.21 o                         
   1   7   5       1243.40       1308.60        18.78 o                         
   2   7   5       1716.42       1654.51        22.88 o                         
   3   7   5       1650.29       1562.09        22.94 o                         
   4   7   5        198.60        187.78         7.88 o                         
   5   7   5        147.31        172.32         8.41 o                         
  -8   8   5         11.26         14.96         3.63 o                         
  -7   8   5         28.60         28.30         4.13 o                         
  -6   8   5        841.48        826.90        15.44 o                         
  -5   8   5        159.42        159.72         6.56 o                         
  -4   8   5        110.52        119.88         4.98 o                         
  -3   8   5        477.04        469.18         8.64 o                         
  -2   8   5       1012.03       1025.08        12.39 o                         
  -1   8   5        280.73        283.53         8.57 o                         
   0   8   5          6.51         10.00         1.92 o                         
   1   8   5         66.38         49.75         4.31 o                         
   2   8   5        156.12        171.45         7.08 o                         
   3   8   5        217.26        204.21        13.56 o                         
   4   8   5        204.45        197.34         8.51 o                         
  -8   9   5         91.72         96.97         7.02 o                         
  -7   9   5        440.08        443.91        13.76 o                         
  -6   9   5          3.61          9.66         2.98 o                         
  -5   9   5         50.07         49.89         3.48 o                         
  -4   9   5         29.70         27.56         2.91 o                         
  -3   9   5        333.22        339.05         7.64 o                         
  -2   9   5        510.40        520.39         8.08 o                         
  -1   9   5        695.94        728.71        10.77 o                         
   0   9   5       1358.61       1333.97        17.66 o                         
   1   9   5       1080.02       1021.60        17.39 o                         
   2   9   5          9.62          9.96         2.97 o                         
   3   9   5        125.95        129.96         9.77 o                         
   4   9   5         10.69          8.33         4.52 o                         
  -7  10   5         94.90        105.62        10.75 o                         
  -6  10   5        322.76        323.09         9.90 o                         
  -5  10   5         45.90         45.54         5.18 o                         
  -4  10   5        274.16        287.85         7.59 o                         
  -3  10   5         40.28         39.33         3.52 o                         
  -2  10   5        355.00        356.31         6.98 o                         
  -1  10   5          7.00         12.13         2.24 o                         
   0  10   5         55.03         59.14         3.99 o                         
   1  10   5        584.75        521.59        12.35 o                         
   2  10   5        154.87        146.10         8.19 o                         
   3  10   5          5.44          2.72         3.22 o                         
  -7  11   5        133.86        112.47         7.31 o                         
  -6  11   5         75.21         82.00         8.87 o                         
  -5  11   5        523.25        528.66        16.49 o                         
  -4  11   5         32.48         35.81         3.14 o                         
  -3  11   5        222.88        237.55         6.09 o                         
  -2  11   5        313.70        319.72         6.94 o                         
  -1  11   5        173.00        164.10         6.17 o                         
   0  11   5          6.15          3.77         2.98 o                         
   1  11   5        189.20        176.00         8.42 o                         
   2  11   5        344.06        364.21        10.22 o                         
  -6  12   5          3.63         -0.83         3.26 o                         
  -5  12   5        136.96        142.20         8.38 o                         
  -4  12   5        132.48        134.54         7.54 o                         
  -3  12   5          2.70         -0.62         1.99 o                         
  -2  12   5         87.70         87.62         4.51 o                         
  -1  12   5        389.32        358.67         7.87 o                         
   0  12   5         37.96         44.12         3.89 o                         
  -3  13   5         24.36         13.57         2.98 o                         
  -1 -13   6          5.34          6.88         4.07 o                         
   0 -13   6         44.03         50.31         5.25 o                         
   1 -13   6        711.09        683.99        14.29 o                         
   2 -13   6        243.73        222.14        10.88 o                         
   3 -13   6         27.02         23.65         4.18 o                         
   4 -13   6         26.71         19.32         6.79 o                         
  -3 -12   6          1.22         -1.39         4.60 o                         
  -2 -12   6        109.36         98.17         9.47 o                         
  -1 -12   6        233.25        228.44         8.97 o                         
   0 -12   6        242.05        256.47         9.31 o                         
   1 -12   6        208.41        227.39         7.91 o                         
   2 -12   6        808.21        850.33        17.07 o                         
   3 -12   6        155.76        147.66         8.03 o                         
   4 -12   6        197.15        188.08         8.97 o                         
   5 -12   6        155.17        120.96        14.04 o                         
  -4 -11   6         90.06        110.31        10.73 o                         
  -3 -11   6          0.44          0.20         2.90 o                         
  -2 -11   6         68.75         67.22         5.71 o                         
  -1 -11   6        223.72        231.51         9.08 o                         
   0 -11   6       1144.82       1133.59        22.51 o                         
   1 -11   6         52.71         54.99         4.28 o                         
   2 -11   6          3.78          9.43         3.10 o                         
   3 -11   6         60.46         51.11         7.63 o                         
   4 -11   6         87.63         87.83         5.40 o                         
   5 -11   6          5.12          1.87         3.36 o                         
   6 -11   6         20.40         22.95         5.93 o                         
  -5 -10   6         60.30         59.75         7.45 o                         
  -4 -10   6        224.96        207.46         8.55 o                         
  -3 -10   6        307.87        297.55         9.63 o                         
  -2 -10   6        313.09        317.53         9.39 o                         
  -1 -10   6         12.44         19.08         2.98 o                         
   0 -10   6        165.20        173.50         6.55 o                         
   1 -10   6        328.93        333.41         8.30 o                         
   2 -10   6       1260.57       1285.78        22.13 o                         
   3 -10   6        791.71        787.03        13.02 o                         
   4 -10   6        414.02        410.80        11.63 o                         
   5 -10   6        300.02        318.70        11.50 o                         
   6 -10   6          5.41          7.64         3.81 o                         
   7 -10   6          5.89          4.62         4.13 o                         
  -5  -9   6         64.85         81.32         6.27 o                         
  -4  -9   6        293.47        305.10        12.97 o                         
  -3  -9   6          2.95          5.15         2.69 o                         
  -2  -9   6       2218.65       2140.27        33.38 o                         
  -1  -9   6        209.10        215.76         7.19 o                         
   0  -9   6         13.45         15.53         2.53 o                         
   1  -9   6         78.37         83.69         3.79 o                         
   2  -9   6          3.53          4.74         1.65 o                         
   3  -9   6        687.19        718.43        12.57 o                         
   4  -9   6         21.11         20.46         3.56 o                         
   5  -9   6         10.39         14.09         4.02 o                         
   6  -9   6        367.89        395.30        15.03 o                         
   7  -9   6        171.80        166.31         8.66 o                         
  -6  -8   6        324.74        281.21         9.22 o                         
  -5  -8   6         39.77         29.54         3.13 o                         
  -4  -8   6          0.66          0.95         2.58 o                         
  -3  -8   6         70.01         73.12         6.23 o                         
  -2  -8   6         83.06         82.33         5.65 o                         
  -1  -8   6        539.64        562.87        11.05 o                         
   0  -8   6       2316.77       2358.72        28.60 o                         
   1  -8   6       2747.74       2786.23        30.67 o                         
   2  -8   6       1109.18       1065.75        12.24 o                         
   3  -8   6         94.44         95.94         4.61 o                         
   4  -8   6        300.25        313.87         8.01 o                         
   5  -8   6        162.24        171.68         8.15 o                         
   6  -8   6        364.09        377.32        13.04 o                         
   7  -8   6         24.69         23.58         4.26 o                         
  -7  -7   6        214.11        219.15         9.00 o                         
  -6  -7   6        382.81        386.68         9.33 o                         
  -5  -7   6        263.51        265.98         7.27 o                         
  -4  -7   6        843.99        851.18        21.71 o                         
  -3  -7   6        140.34        147.28         7.13 o                         
  -2  -7   6          2.98          7.63         2.07 o                         
  -1  -7   6         76.54         63.26         4.68 o                         
   0  -7   6        606.90        599.49         7.91 o                         
   1  -7   6       3223.47       3339.39        45.83 o                         
   2  -7   6        799.26        719.45        13.25 o                         
   3  -7   6         35.16         30.53         2.87 o                         
   4  -7   6        180.05        172.62         6.32 o                         
   5  -7   6        318.60        335.91        10.78 o                         
   6  -7   6         68.97         81.52         6.82 o                         
   7  -7   6         61.26         61.14         5.71 o                         
   8  -7   6         22.26         22.28         5.41 o                         
  -7  -6   6        203.15        206.83         7.37 o                         
  -6  -6   6         12.04          9.84         2.99 o                         
  -5  -6   6        420.47        428.23         8.92 o                         
  -4  -6   6        925.72        949.95        14.62 o                         
  -3  -6   6         55.15         56.27         4.85 o                         
  -2  -6   6       3598.58       3632.14        38.74 o                         
  -1  -6   6       4691.73       4733.02        47.15 o                         
   0  -6   6          6.97          8.22         1.73 o                         
   1  -6   6         64.63         63.75         4.34 o                         
   2  -6   6       2185.05       2265.43        27.36 o                         
   3  -6   6       2272.41       2254.16        25.75 o                         
   4  -6   6       1216.09       1221.02        23.69 o                         
   5  -6   6        109.98        117.67         6.69 o                         
   6  -6   6        634.83        657.71        13.79 o                         
   7  -6   6        478.87        485.70        20.21 o                         
   8  -6   6          8.72         12.57         6.66 o                         
  -8  -5   6        199.14        195.16         8.63 o                         
  -7  -5   6         44.28         39.07         4.16 o                         
  -6  -5   6        135.31        136.42         5.79 o                         
  -5  -5   6        174.02        165.47         5.50 o                         
  -4  -5   6        436.91        426.24         8.10 o                         
  -3  -5   6        787.32        777.25        12.89 o                         
  -2  -5   6       1809.69       1895.24        22.52 o                         
  -1  -5   6       9671.98      10338.60        90.23 o                         
   0  -5   6        245.50        218.40         5.48 o                         
   1  -5   6        139.62        164.32         3.66 o                         
   2  -5   6        443.55        431.40         6.29 o                         
   3  -5   6        106.09        111.75         4.04 o                         
   4  -5   6       1571.67       1564.60        18.24 o                         
   5  -5   6        526.33        515.81        11.47 o                         
   6  -5   6        761.38        772.02        14.79 o                         
   7  -5   6        623.45        631.61        16.67 o                         
   8  -5   6        101.30        103.88         8.44 o                         
  -8  -4   6         79.55         90.99         6.73 o                         
  -7  -4   6        436.44        453.45        10.16 o                         
  -6  -4   6        921.87        920.64        14.16 o                         
  -5  -4   6         83.83         82.75         6.73 o                         
  -4  -4   6        928.14       1001.46        13.41 o                         
  -3  -4   6        666.63        654.24         8.12 o                         
  -2  -4   6        225.66        239.05         5.97 o                         
  -1  -4   6       1243.39       1219.77        13.29 o                         
   0  -4   6       6995.14       7066.60        57.52 o                         
   1  -4   6       3272.45       3197.44        29.55 o                         
   2  -4   6       4346.94       4257.43        33.59 o                         
   3  -4   6        808.68        811.80        10.36 o                         
   4  -4   6         72.63         78.27         3.36 o                         
   5  -4   6        207.24        222.84         4.75 o                         
   6  -4   6         15.85         14.43         2.67 o                         
   7  -4   6        353.98        364.42        12.83 o                         
   8  -4   6        189.20        179.64        18.79 o                         
  -8  -3   6          5.51          7.35         2.71 o                         
  -7  -3   6          4.95          3.76         2.23 o                         
  -6  -3   6        733.21        733.50        12.10 o                         
  -5  -3   6       1409.29       1425.90        23.91 o                         
  -4  -3   6       2105.57       2148.54        22.27 o                         
  -3  -3   6       3467.30       3926.67        36.04 o                         
  -2  -3   6         68.98        112.10         4.05 o                         
  -1  -3   6         57.39         45.98         2.46 o                         
   0  -3   6         18.58         20.56         1.30 o                         
   1  -3   6         11.65          8.07         1.05 o                         
   2  -3   6       4779.91       4656.18        36.22 o                         
   3  -3   6       3799.94       3692.87        35.21 o                         
   4  -3   6       1534.77       1509.74        14.67 o                         
   5  -3   6        194.78        193.89         4.73 o                         
   6  -3   6         35.84         42.46         3.98 o                         
   7  -3   6          7.05          8.60         4.88 o                         
   8  -3   6         91.39         46.53        15.93 o                         
  -9  -2   6        425.65        419.93        12.68 o                         
  -8  -2   6        595.32        592.18        16.22 o                         
  -7  -2   6         51.61         55.21         4.16 o                         
  -6  -2   6         19.23         19.37         2.58 o                         
  -5  -2   6          0.27         -0.15         1.46 o                         
  -4  -2   6        884.53        888.30        11.71 o                         
  -3  -2   6       1054.91       1035.65        12.08 o                         
  -2  -2   6       4542.90       4660.37        30.94 o                         
  -1  -2   6       6020.13       5751.11        35.47 o                         
   0  -2   6       4837.65       4772.07        26.38 o                         
   1  -2   6         70.22         77.72         1.80 o                         
   2  -2   6        128.65        120.17         2.19 o                         
   3  -2   6          4.64         12.60         1.37 o                         
   4  -2   6        260.86        246.67         5.40 o                         
   5  -2   6        258.94        263.99         5.56 o                         
   6  -2   6        321.43        319.60         7.17 o                         
   7  -2   6        729.63        705.41        13.16 o                         
   8  -2   6        159.05        153.14        11.15 o                         
  -9  -1   6         59.40         48.39         5.53 o                         
  -8  -1   6        780.64        762.19        13.90 o                         
  -7  -1   6        463.22        480.27         9.81 o                         
  -6  -1   6        308.12        313.69         7.33 o                         
  -5  -1   6       1031.79       1097.92        14.43 o                         
  -4  -1   6        257.17        325.26         6.29 o                         
  -3  -1   6         71.91         80.06         2.48 o                         
  -2  -1   6        232.02        259.21         3.56 o                         
  -1  -1   6       1128.75       1111.71         7.95 o                         
   0  -1   6       5610.91       5370.79        29.46 o                         
   1  -1   6       2571.56       2514.91        15.70 o                         
   2  -1   6        911.21        909.67         8.19 o                         
   3  -1   6         23.74         24.78         1.94 o                         
   4  -1   6        228.03        223.85         4.38 o                         
   5  -1   6          8.06         12.61         1.87 o                         
   6  -1   6        512.16        513.94         9.31 o                         
   7  -1   6        493.00        486.02        11.33 o                         
   8  -1   6        146.21        145.67        10.95 o                         
  -9   0   6         52.95         61.81         5.86 o                         
  -8   0   6        250.83        243.18        10.14 o                         
  -7   0   6        180.77        186.37         7.71 o                         
  -6   0   6        126.92        125.70         4.73 o                         
  -5   0   6        725.58        729.09        10.57 o                         
  -4   0   6       3086.41       3140.51        26.35 o                         
  -3   0   6        449.49        357.44         5.73 o                         
  -2   0   6        552.47        580.45         5.52 o                         
  -1   0   6          2.12          2.89         0.77 o                         
   0   0   6       1247.10       1231.21         9.57 o                         
   1   0   6        430.80        541.01         5.02 o                         
   2   0   6         42.09         25.03         1.39 o                         
   3   0   6        398.38        367.72         5.52 o                         
   4   0   6        239.72        232.73         5.24 o                         
   5   0   6        329.33        327.15         9.58 o                         
   6   0   6        124.10        125.95         5.92 o                         
   7   0   6         17.10         20.93         3.45 o                         
   8   0   6        278.96        280.05        11.50 o                         
  -9   1   6         36.10         36.27         5.04 o                         
  -8   1   6        232.25        227.55        10.30 o                         
  -7   1   6         24.03         23.98         3.38 o                         
  -6   1   6        276.69        285.21         5.59 o                         
  -5   1   6        220.12        221.37         4.62 o                         
  -4   1   6       2178.27       2253.25        19.93 o                         
  -3   1   6       1036.39       1013.07        10.48 o                         
  -2   1   6         79.85        131.33         3.44 o                         
  -1   1   6       1953.29       2008.45        14.93 o                         
   0   1   6        130.99        137.31         2.63 o                         
   1   1   6        296.89        276.41         4.15 o                         
   2   1   6        646.70        623.98         8.63 o                         
   3   1   6         29.91         29.61         3.31 o                         
   4   1   6       1792.39       1768.05        22.32 o                         
   5   1   6        784.99        797.50        14.04 o                         
   6   1   6          3.19         -0.59         4.55 o                         
   7   1   6          9.64          9.93         4.39 o                         
  -9   2   6         27.77         30.32         6.32 o                         
  -8   2   6        192.69        205.18         8.73 o                         
  -7   2   6        394.46        382.19        14.33 o                         
  -6   2   6         54.45         55.11         7.90 o                         
  -5   2   6          9.18         17.61         1.76 o                         
  -4   2   6         87.36         77.35         2.77 o                         
  -3   2   6        691.30        700.58         8.12 o                         
  -2   2   6        205.10        266.91         3.59 o                         
  -1   2   6        936.37       1122.92        11.27 o                         
   0   2   6       1773.92       1735.55        16.62 o                         
   1   2   6        141.54        171.00         3.63 o                         
   2   2   6         72.79         69.87         3.24 o                         
   3   2   6         65.87         69.38         4.00 o                         
   4   2   6         23.94         22.96         3.16 o                         
   5   2   6         12.54         13.54         4.60 o                         
   6   2   6         40.07         43.53         4.59 o                         
   7   2   6         10.12         22.21         4.30 o                         
  -9   3   6          5.65          4.15         3.83 o                         
  -8   3   6        174.64        174.24        10.68 o                         
  -7   3   6          8.12         10.36         2.69 o                         
  -6   3   6        574.22        604.24        11.93 o                         
  -5   3   6         73.62         79.05         5.41 o                         
  -4   3   6        133.10        152.49         3.49 o                         
  -3   3   6        273.58        270.55         4.64 o                         
  -2   3   6         92.01         93.33         2.35 o                         
  -1   3   6          2.40          5.71         1.63 o                         
   0   3   6       3618.22       3595.14        28.32 o                         
   1   3   6        327.34        343.30         5.64 o                         
   2   3   6        243.54        204.91         4.84 o                         
   3   3   6       1065.95       1056.75        15.92 o                         
   4   3   6        303.34        284.01         7.96 o                         
   5   3   6        359.12        346.51         9.67 o                         
   6   3   6         37.92         25.73         5.67 o                         
   7   3   6          6.24          5.51         6.70 o                         
  -9   4   6          9.39          3.85         3.34 o                         
  -8   4   6         36.26         33.17         4.27 o                         
  -7   4   6        234.76        226.12         7.97 o                         
  -6   4   6        301.26        294.18         8.19 o                         
  -5   4   6         56.59         60.86         4.21 o                         
  -4   4   6         89.18        100.73         3.53 o                         
  -3   4   6         12.26         12.64         1.34 o                         
  -2   4   6       1148.09       1162.80        11.50 o                         
  -1   4   6       1063.55       1092.56        11.54 o                         
   0   4   6        694.51        713.02         7.21 o                         
   1   4   6        519.81        510.16         7.52 o                         
   2   4   6          2.36          4.11         2.56 o                         
   3   4   6        576.74        589.37        11.47 o                         
   4   4   6         10.94         21.62         3.31 o                         
   5   4   6          4.11          1.00         2.41 o                         
   6   4   6         86.81        107.53         7.95 o                         
  -9   5   6         16.30         16.41         4.01 o                         
  -8   5   6        117.21        127.92         9.20 o                         
  -7   5   6         40.55         40.33         4.15 o                         
  -6   5   6        232.23        233.27         7.53 o                         
  -5   5   6         80.10         83.79         4.68 o                         
  -4   5   6        307.58        307.78         5.41 o                         
  -3   5   6        159.50        127.94         3.98 o                         
  -2   5   6       2366.05       2357.53        20.72 o                         
  -1   5   6         72.47         83.11         2.18 o                         
   0   5   6          0.90          1.52         0.98 o                         
   1   5   6        574.92        568.02        10.62 o                         
   2   5   6       1140.43       1006.60        15.45 o                         
   3   5   6        713.73        668.76        12.84 o                         
   4   5   6         19.11         22.64         3.40 o                         
   5   5   6        108.85        127.34         8.04 o                         
   6   5   6        139.30        148.76        11.95 o                         
  -9   6   6         89.25         96.08         7.17 o                         
  -8   6   6        107.31        104.28         6.90 o                         
  -7   6   6        180.38        177.64         7.43 o                         
  -6   6   6         69.77         72.21         5.18 o                         
  -5   6   6         21.57         25.99         3.21 o                         
  -4   6   6        598.17        601.41         8.30 o                         
  -3   6   6       1989.16       1983.73        21.09 o                         
  -2   6   6        691.73        672.45         9.60 o                         
  -1   6   6        419.40        410.47         5.96 o                         
   0   6   6         52.42         54.69         2.53 o                         
   1   6   6        470.28        451.04         8.56 o                         
   2   6   6        160.26        128.57         5.84 o                         
   3   6   6         42.54         36.59         3.97 o                         
   4   6   6         13.19         13.70         3.81 o                         
   5   6   6          4.87          6.17         3.18 o                         
  -9   7   6          0.18         -4.36         4.36 o                         
  -8   7   6         62.59         62.95         5.55 o                         
  -7   7   6         24.83         22.59         4.93 o                         
  -6   7   6        465.34        471.17        11.14 o                         
  -5   7   6         24.30         29.67         3.34 o                         
  -4   7   6       1019.36       1041.81        13.73 o                         
  -3   7   6        141.95        156.40         5.51 o                         
  -2   7   6        150.31        154.18         4.77 o                         
  -1   7   6        243.83        251.94         5.64 o                         
   0   7   6       1559.18       1473.15        14.53 o                         
   1   7   6       2396.86       2341.82        25.79 o                         
   2   7   6        178.51        202.44         7.25 o                         
   3   7   6         94.88        111.97         7.09 o                         
   4   7   6         49.64         49.52         5.02 o                         
   5   7   6         52.90         55.07         5.45 o                         
  -8   8   6         93.66         88.13         6.60 o                         
  -7   8   6          2.77          2.52         2.77 o                         
  -6   8   6          3.57          6.02         2.46 o                         
  -5   8   6        756.93        774.51        20.65 o                         
  -4   8   6         94.66         96.32         4.31 o                         
  -3   8   6       1064.82       1065.35        14.30 o                         
  -2   8   6        163.92        160.57         4.78 o                         
  -1   8   6        265.33        261.85         6.74 o                         
   0   8   6        422.39        385.99         7.25 o                         
   1   8   6        333.68        305.34         8.67 o                         
   2   8   6        333.88        352.58         9.90 o                         
   3   8   6          2.22         -2.46         2.78 o                         
   4   8   6          4.59          1.81         3.88 o                         
  -8   9   6         40.50         40.10         5.16 o                         
  -7   9   6         14.23         11.62         4.09 o                         
  -6   9   6        244.21        244.89         9.16 o                         
  -5   9   6         32.20         36.96         4.08 o                         
  -4   9   6          5.62          7.53         2.62 o                         
  -3   9   6         76.24         80.55         4.67 o                         
  -2   9   6       1939.55       1941.86        20.54 o                         
  -1   9   6       1646.75       1637.77        18.30 o                         
   0   9   6        310.76        326.02         7.08 o                         
   1   9   6        137.78        143.57         6.89 o                         
   2   9   6         29.89         29.94         4.60 o                         
   3   9   6         95.99        107.05         6.93 o                         
  -7  10   6        272.43        256.76         9.52 o                         
  -6  10   6        141.13        152.31         9.06 o                         
  -5  10   6        419.00        416.06         9.61 o                         
  -4  10   6        122.90        135.15         5.29 o                         
  -3  10   6         49.70         51.68         3.78 o                         
  -2  10   6       1357.22       1373.26        16.77 o                         
  -1  10   6        220.03        216.89         7.32 o                         
   0  10   6        171.48        173.47         7.02 o                         
   1  10   6         83.36         92.45         6.02 o                         
   2  10   6         19.77         14.45         3.62 o                         
  -7  11   6          8.13         10.11         3.57 o                         
  -6  11   6         80.88         85.63        11.26 o                         
  -5  11   6        372.41        376.51         9.33 o                         
  -4  11   6        449.11        460.17         9.12 o                         
  -3  11   6        817.58        821.58        12.74 o                         
  -2  11   6        199.21        205.78         6.31 o                         
  -1  11   6         32.09         34.10         3.05 o                         
   0  11   6         21.29         22.73         3.43 o                         
   1  11   6        181.50        183.83         8.36 o                         
  -5  12   6         75.28         73.62         5.63 o                         
  -4  12   6        848.40        842.38        13.35 o                         
  -3  12   6         20.70         23.64         2.77 o                         
  -2  12   6        184.62        190.64         6.26 o                         
  -1  12   6        143.46        140.96         6.61 o                         
   0  12   6         12.36         10.51         3.74 o                         
  -1 -13   7          5.08          3.41         3.39 o                         
   0 -13   7         10.03         10.15         3.28 o                         
   1 -13   7          0.96         -2.87         2.87 o                         
   2 -13   7         52.62         56.76         5.85 o                         
   3 -13   7         35.87         27.40         4.50 o                         
   4 -13   7         60.02         43.54         7.76 o                         
  -2 -12   7        117.85        135.12         7.52 o                         
  -1 -12   7        196.41        197.34         8.14 o                         
   0 -12   7        375.51        377.84        10.39 o                         
   1 -12   7        497.91        511.15        15.04 o                         
   2 -12   7        550.50        557.83        13.70 o                         
   3 -12   7         18.57         25.57         4.28 o                         
   4 -12   7         89.79         95.60        10.25 o                         
   5 -12   7          0.84          1.41         4.05 o                         
  -4 -11   7        735.77        769.91        24.11 o                         
  -3 -11   7         13.92         10.99         3.41 o                         
  -2 -11   7          2.65         10.64         3.15 o                         
  -1 -11   7         28.63         28.95         4.11 o                         
   0 -11   7        178.71        183.83         7.95 o                         
   1 -11   7          6.71         11.39         2.51 o                         
   2 -11   7         86.66         75.65         7.24 o                         
   3 -11   7         19.42         23.75         4.74 o                         
   4 -11   7        134.77        142.47        12.03 o                         
   5 -11   7        515.03        513.93        11.68 o                         
   6 -11   7          5.76         -2.53         6.39 o                         
  -5 -10   7         68.36         63.34         6.25 o                         
  -4 -10   7        259.43        264.48         9.56 o                         
  -3 -10   7        721.97        738.04        15.37 o                         
  -2 -10   7        632.94        672.48        14.17 o                         
  -1 -10   7        279.68        282.24         8.59 o                         
   0 -10   7        329.65        337.25         9.53 o                         
   1 -10   7        180.73        169.50         8.29 o                         
   2 -10   7         16.00         18.21         3.32 o                         
   3 -10   7        171.96        184.07         5.94 o                         
   4 -10   7        708.20        682.95        18.14 o                         
   5 -10   7        289.38        306.01         8.49 o                         
   6 -10   7        149.85        148.61         9.49 o                         
  -5  -9   7         27.62         25.03         4.15 o                         
  -4  -9   7        219.98        235.14         8.72 o                         
  -3  -9   7         99.52        102.56         7.86 o                         
  -2  -9   7       1527.59       1553.47        23.76 o                         
  -1  -9   7        123.88        125.00         5.84 o                         
   0  -9   7        289.07        286.10         7.72 o                         
   1  -9   7         16.22         24.60         3.76 o                         
   2  -9   7        187.26        175.12         6.80 o                         
   3  -9   7        255.34        278.60         7.57 o                         
   4  -9   7         70.11         68.00         7.46 o                         
   5  -9   7         75.49         80.80         5.37 o                         
   6  -9   7        471.56        501.35        15.02 o                         
   7  -9   7        115.01        103.65        10.74 o                         
  -6  -8   7        501.00        497.85        10.94 o                         
  -5  -8   7        649.86        679.84        14.74 o                         
  -4  -8   7         46.19         50.08         4.69 o                         
  -3  -8   7        161.89        149.91         6.48 o                         
  -2  -8   7         84.10         91.00         6.11 o                         
  -1  -8   7       1131.64       1107.66        16.76 o                         
   0  -8   7        497.08        462.28         9.42 o                         
   1  -8   7       1363.68       1361.94        23.06 o                         
   2  -8   7       2076.76       2056.57        19.80 o                         
   3  -8   7        197.39        214.58         7.57 o                         
   4  -8   7         15.70         15.78         3.68 o                         
   5  -8   7         61.30         60.19         6.60 o                         
   6  -8   7         57.66         59.24         6.36 o                         
   7  -8   7        184.57        185.98         8.71 o                         
  -7  -7   7        169.16        153.08         7.31 o                         
  -6  -7   7        413.56        427.20         9.85 o                         
  -5  -7   7        340.39        341.67         8.36 o                         
  -4  -7   7       1449.58       1447.91        21.55 o                         
  -3  -7   7        196.45        199.16         6.93 o                         
  -2  -7   7         13.21         13.79         2.41 o                         
  -1  -7   7        227.66        218.34         7.32 o                         
   0  -7   7         42.67         41.37         2.53 o                         
   1  -7   7         55.71         84.38         9.13 o                         
   2  -7   7       1538.96       1516.28        15.44 o                         
   3  -7   7        104.11        106.68         4.92 o                         
   4  -7   7        355.05        361.62         8.37 o                         
   5  -7   7        268.00        263.89         7.37 o                         
   6  -7   7         48.72         49.00         5.81 o                         
   7  -7   7          1.03          0.81         3.61 o                         
  -7  -6   7         33.53         27.94         3.72 o                         
  -6  -6   7          4.48          6.56         2.28 o                         
  -5  -6   7         12.51         11.22         2.23 o                         
  -4  -6   7        143.12        147.65         4.74 o                         
  -3  -6   7       1084.18       1098.45        20.00 o                         
  -2  -6   7       2915.89       2845.26        39.21 o                         
  -1  -6   7       3756.26       3803.91        39.33 o                         
   0  -6   7        285.79        284.71         6.48 o                         
   1  -6   7         35.28         46.38         4.07 o                         
   2  -6   7         29.33         30.05         2.06 o                         
   3  -6   7        221.36        246.04         8.35 o                         
   4  -6   7        262.70        250.24         6.92 o                         
   5  -6   7        402.58        389.46         8.83 o                         
   6  -6   7        963.44        962.62        20.16 o                         
   7  -6   7        230.35        223.89         8.90 o                         
   8  -6   7          2.38          1.27         4.05 o                         
  -8  -5   7        327.05        336.26         9.97 o                         
  -7  -5   7        105.85        119.09         6.01 o                         
  -6  -5   7        723.27        732.94        13.25 o                         
  -5  -5   7        330.53        342.14         7.79 o                         
  -4  -5   7        238.92        218.84         7.62 o                         
  -3  -5   7       1480.24       1544.38        24.28 o                         
  -2  -5   7        720.96        735.05        11.94 o                         
  -1  -5   7        495.40        423.74         7.08 o                         
   0  -5   7       2569.75       2679.50        24.75 o                         
   1  -5   7        257.77        298.30         5.51 o                         
   2  -5   7        679.21        667.36         8.45 o                         
   3  -5   7         38.56         41.27         3.50 o                         
   4  -5   7        329.90        338.31         8.12 o                         
   5  -5   7         28.30         32.28         3.29 o                         
   6  -5   7        494.34        525.90        11.98 o                         
   7  -5   7        340.98        365.89        16.71 o                         
   8  -5   7        132.76        134.26         9.13 o                         
  -8  -4   7        145.35        145.66         9.09 o                         
  -7  -4   7         17.78         18.66         3.13 o                         
  -6  -4   7        459.16        482.80        10.20 o                         
  -5  -4   7        899.09        946.62        13.57 o                         
  -4  -4   7       2142.82       2163.86        27.13 o                         
  -3  -4   7       1002.66       1039.62        11.25 o                         
  -2  -4   7        226.82        247.96         6.17 o                         
  -1  -4   7         59.90         33.85         2.25 o                         
   0  -4   7        732.59        735.04         8.84 o                         
   1  -4   7       1200.73       1280.68        13.46 o                         
   2  -4   7       1768.20       1696.26        26.24 o                         
   3  -4   7       1229.63       1200.73        15.84 o                         
   4  -4   7        343.97        355.03         9.27 o                         
   5  -4   7         48.42         53.73         3.96 o                         
   6  -4   7         39.40         38.11         2.75 o                         
   7  -4   7        260.36        278.52        22.51 o                         
   8  -4   7        114.52         97.49        21.77 o                         
  -8  -3   7         72.85         68.31         5.18 o                         
  -7  -3   7          2.32          1.62         2.29 o                         
  -6  -3   7        458.27        456.68         9.67 o                         
  -5  -3   7       2078.04       2123.74        23.79 o                         
  -4  -3   7       1618.28       1692.41        18.77 o                         
  -3  -3   7        100.72         95.57         2.88 o                         
  -2  -3   7       1803.21       2024.80        23.04 o                         
  -1  -3   7        621.16        730.78         8.32 o                         
   0  -3   7         17.24         14.95         1.00 o                         
   1  -3   7        959.64        966.86        10.01 o                         
   2  -3   7       3859.69       3948.03        38.87 o                         
   3  -3   7        317.84        336.29         7.16 o                         
   4  -3   7       1785.41       1780.20        21.15 o                         
   5  -3   7        208.19        212.52         5.01 o                         
   6  -3   7        182.09        177.38         7.76 o                         
   7  -3   7          9.87          7.43         2.30 o                         
   8  -3   7          4.78          1.05         3.35 o                         
  -9  -2   7        103.55        101.81         7.57 o                         
  -8  -2   7        588.22        588.44        11.88 o                         
  -7  -2   7          4.45          6.87         3.00 o                         
  -6  -2   7        169.68        191.27         6.58 o                         
  -5  -2   7        112.29        117.60         5.62 o                         
  -4  -2   7       1993.98       2066.44        21.45 o                         
  -3  -2   7        148.44         96.62         3.38 o                         
  -2  -2   7        559.12        572.44         7.75 o                         
  -1  -2   7       7190.08       7771.55        78.53 o                         
   0  -2   7       2936.62       2996.26        18.37 o                         
   1  -2   7         10.30         11.79         1.24 o                         
   2  -2   7        402.68        410.16         4.52 o                         
   3  -2   7        104.93         94.46         2.99 o                         
   4  -2   7        359.53        333.34         6.44 o                         
   5  -2   7        524.46        535.86         8.15 o                         
   6  -2   7        236.16        239.13         6.55 o                         
   7  -2   7        565.31        571.30        12.76 o                         
   8  -2   7        479.71        466.57        12.01 o                         
  -9  -1   7        126.83        124.74         7.95 o                         
  -8  -1   7        658.34        654.84        12.42 o                         
  -7  -1   7        651.33        680.49        11.95 o                         
  -6  -1   7        309.74        333.75         7.55 o                         
  -5  -1   7        253.82        260.83         6.40 o                         
  -4  -1   7        350.54        408.10         7.20 o                         
  -3  -1   7       2264.09       2404.21        20.77 o                         
  -2  -1   7        661.45        647.15         7.45 o                         
  -1  -1   7       6595.03       6831.51        38.18 o                         
   0  -1   7      12677.93      13100.77        76.89 o                         
   1  -1   7        730.35        810.94         7.53 o                         
   2  -1   7       3030.58       3062.98        20.38 o                         
   3  -1   7        229.99        218.47         4.31 o                         
   4  -1   7          2.31          3.00         1.15 o                         
   5  -1   7         57.34         62.40         3.58 o                         
   6  -1   7        406.72        423.76        15.38 o                         
   7  -1   7        152.56        163.23         7.71 o                         
   8  -1   7        384.90        386.30        12.85 o                         
  -9   0   7        199.56        210.08         9.26 o                         
  -8   0   7         62.47         67.11         6.26 o                         
  -7   0   7         57.58         52.02         3.71 o                         
  -6   0   7        783.88        813.01        12.18 o                         
  -5   0   7        425.82        415.13        11.07 o                         
  -4   0   7       1305.93       1299.79        14.79 o                         
  -3   0   7       2285.03       2485.48        18.55 o                         
  -2   0   7        792.33        811.88         7.44 o                         
  -1   0   7        392.32        397.56         4.65 o                         
   0   0   7       9677.83       9941.76        62.83 o                         
   1   0   7         84.98         62.42         1.70 o                         
   2   0   7          3.21         12.62         1.12 o                         
   3   0   7       2170.95       2097.54        24.02 o                         
   4   0   7        224.28        234.81         8.10 o                         
   5   0   7        244.57        233.66         7.36 o                         
   6   0   7        391.86        377.85        10.02 o                         
   7   0   7        458.67        450.02        18.93 o                         
  -9   1   7         26.21         26.49         6.04 o                         
  -8   1   7        242.41        252.34        10.53 o                         
  -7   1   7         11.93          8.59         2.23 o                         
  -6   1   7         46.85         53.26         3.43 o                         
  -5   1   7       1030.86       1057.77        13.52 o                         
  -4   1   7       3030.79       3040.95        25.71 o                         
  -3   1   7       4835.43       4955.37        35.61 o                         
  -2   1   7       2724.64       2785.14        19.66 o                         
  -1   1   7       2089.36       2281.31        20.53 o                         
   0   1   7       3516.72       3667.31        29.46 o                         
   1   1   7        211.70        209.69         4.75 o                         
   2   1   7        143.43        139.47         3.82 o                         
   3   1   7        818.44        772.94        12.61 o                         
   4   1   7       3118.94       3145.50        41.70 o                         
   5   1   7        256.52        264.76         8.01 o                         
   6   1   7        191.00        195.43         7.70 o                         
   7   1   7         46.51         50.40         5.46 o                         
  -9   2   7          9.05         13.43         3.93 o                         
  -8   2   7        438.96        450.88        12.10 o                         
  -7   2   7        488.00        487.16        12.22 o                         
  -6   2   7          9.45          9.81         1.69 o                         
  -5   2   7        213.16        229.52         5.05 o                         
  -4   2   7         59.34         65.26         2.67 o                         
  -3   2   7       1771.87       1801.37        15.22 o                         
  -2   2   7       7989.43       8074.39        59.93 o                         
  -1   2   7         39.14         71.16         2.61 o                         
   0   2   7          3.10          8.14         1.39 o                         
   1   2   7       1147.35       1075.06        17.05 o                         
   2   2   7         85.63         83.30         3.88 o                         
   3   2   7         67.66         65.42         3.94 o                         
   4   2   7          6.33          4.99         3.16 o                         
   5   2   7        835.04        821.07        15.13 o                         
   6   2   7        747.28        744.96        15.14 o                         
   7   2   7        192.77        199.85        23.76 o                         
  -9   3   7          3.31          3.90         3.31 o                         
  -8   3   7        118.24        120.05         7.90 o                         
  -7   3   7        737.09        747.45        14.68 o                         
  -6   3   7       1043.18       1055.84        22.76 o                         
  -5   3   7        592.18        591.70         9.60 o                         
  -4   3   7        518.12        531.07         7.26 o                         
  -3   3   7       1808.33       1934.75        16.12 o                         
  -2   3   7        760.51        826.50        10.97 o                         
  -1   3   7        615.15        605.96         7.72 o                         
   0   3   7       1650.68       1655.03        15.00 o                         
   1   3   7       1939.53       1889.37        26.24 o                         
   2   3   7       2529.32       2453.88        23.87 o                         
   3   3   7        488.30        495.50        10.16 o                         
   4   3   7         25.83         31.25         3.52 o                         
   5   3   7         23.56         31.18         6.18 o                         
   6   3   7        109.84        100.06         7.04 o                         
  -9   4   7         40.22         35.58         4.91 o                         
  -8   4   7         30.18         26.61         4.22 o                         
  -7   4   7         18.50         22.02         3.52 o                         
  -6   4   7         21.92         28.11         5.72 o                         
  -5   4   7        381.36        368.69        10.05 o                         
  -4   4   7       4392.19       4422.50        35.75 o                         
  -3   4   7          9.17          6.47         1.10 o                         
  -2   4   7        657.45        777.66         8.70 o                         
  -1   4   7          8.21          5.62         1.29 o                         
   0   4   7        676.02        651.69         8.70 o                         
   1   4   7        115.84        121.88         3.72 o                         
   2   4   7          7.48          8.12         2.02 o                         
   3   4   7        245.10        222.35         7.02 o                         
   4   4   7       1444.06       1408.91        22.97 o                         
   5   4   7        239.92        245.18        10.73 o                         
   6   4   7         57.05         70.14         6.53 o                         
  -9   5   7         28.75         29.67         4.56 o                         
  -8   5   7        297.13        272.08         9.93 o                         
  -7   5   7        157.24        154.64         7.09 o                         
  -6   5   7         11.62         10.41         2.56 o                         
  -5   5   7        593.25        596.00        12.32 o                         
  -4   5   7          1.31          0.52         1.47 o                         
  -3   5   7       1850.62       1869.94        17.63 o                         
  -2   5   7        843.23        815.79        10.63 o                         
  -1   5   7        391.62        387.56         7.28 o                         
   0   5   7       1341.49       1284.01        14.83 o                         
   1   5   7        706.09        686.82         9.20 o                         
   2   5   7        134.67        137.81         6.47 o                         
   3   5   7         98.89         91.31         5.33 o                         
   4   5   7        388.96        367.11        10.02 o                         
   5   5   7        340.91        362.93        10.71 o                         
   6   5   7        194.70        169.89         8.50 o                         
  -9   6   7          6.93          5.29         3.54 o                         
  -8   6   7         16.85         15.22         3.77 o                         
  -7   6   7        482.53        490.41        11.96 o                         
  -6   6   7       1103.03       1112.19        18.00 o                         
  -5   6   7         61.13         61.70         5.24 o                         
  -4   6   7        497.49        514.25         8.74 o                         
  -3   6   7        706.04        713.89        10.62 o                         
  -2   6   7        711.60        696.76         9.42 o                         
  -1   6   7          5.85          7.51         1.19 o                         
   0   6   7         10.13         12.62         1.76 o                         
   1   6   7         35.47         34.40         2.97 o                         
   2   6   7        619.11        611.21        12.11 o                         
   3   6   7         90.90         91.12         5.63 o                         
   4   6   7         14.71         10.06         3.07 o                         
   5   6   7         40.51         49.55         7.25 o                         
  -9   7   7         10.27          1.80         3.46 o                         
  -8   7   7         19.68         28.50         4.93 o                         
  -7   7   7        531.91        503.53        12.34 o                         
  -6   7   7        234.25        251.72         8.33 o                         
  -5   7   7        283.78        277.16         6.73 o                         
  -4   7   7        264.50        266.26         6.33 o                         
  -3   7   7         97.41         99.63         4.47 o                         
  -2   7   7         34.46         31.77         2.48 o                         
  -1   7   7       1078.87       1083.22        12.41 o                         
   0   7   7        671.00        662.72         8.49 o                         
   1   7   7        896.22        860.78        13.34 o                         
   2   7   7        305.59        288.78         8.61 o                         
   3   7   7         87.32         88.82         5.76 o                         
   4   7   7        324.31        310.10        10.09 o                         
   5   7   7         24.52         26.77         4.52 o                         
  -8   8   7        110.15        100.28         7.13 o                         
  -7   8   7         66.28         66.19         5.43 o                         
  -6   8   7        613.39        596.17        12.99 o                         
  -5   8   7        475.42        473.90         9.05 o                         
  -4   8   7        132.49        150.13         5.14 o                         
  -3   8   7        360.05        359.91         7.75 o                         
  -2   8   7          7.58          9.07         2.00 o                         
  -1   8   7        176.96        163.62         4.56 o                         
   0   8   7         81.55         82.58         4.81 o                         
   1   8   7        119.80        113.84         5.88 o                         
   2   8   7        374.05        346.25        10.28 o                         
   3   8   7          3.76          2.83         2.77 o                         
   4   8   7        213.05        221.23         9.01 o                         
  -8   9   7         21.41         28.07         4.44 o                         
  -7   9   7         63.46         57.97         5.62 o                         
  -6   9   7         53.77         59.49         5.15 o                         
  -5   9   7          0.13          1.35         1.88 o                         
  -4   9   7          8.49         10.73         2.37 o                         
  -3   9   7        239.91        238.08        10.40 o                         
  -2   9   7       1935.62       1956.29        20.86 o                         
  -1   9   7        522.14        519.53         8.69 o                         
   0   9   7        132.50        129.71         5.62 o                         
   1   9   7         25.83         27.21         3.86 o                         
   2   9   7        140.60        146.55         7.22 o                         
   3   9   7          0.06          0.47         3.34 o                         
  -7  10   7        220.08        210.00        15.33 o                         
  -6  10   7        245.03        238.09        10.73 o                         
  -5  10   7        315.58        312.17        14.99 o                         
  -4  10   7         18.15         20.87         2.93 o                         
  -3  10   7        350.70        351.70         7.81 o                         
  -2  10   7        257.51        270.48         7.37 o                         
  -1  10   7        476.57        455.24         9.32 o                         
   0  10   7        275.70        257.30         7.00 o                         
   1  10   7          2.55          6.13         4.81 o                         
   2  10   7        144.54        156.39         9.82 o                         
  -6  11   7        253.25        257.69        17.43 o                         
  -5  11   7          5.07          2.59         2.37 o                         
  -4  11   7       1019.59       1020.15        17.38 o                         
  -3  11   7        167.47        170.85         6.49 o                         
  -2  11   7        113.54        108.30         5.26 o                         
  -1  11   7          0.75          4.37         2.23 o                         
   0  11   7         91.24         94.65         9.61 o                         
   1  11   7         72.01         68.04         7.04 o                         
  -5  12   7        488.59        479.91        18.05 o                         
  -4  12   7        361.67        354.81         7.92 o                         
  -3  12   7        420.27        408.93         9.83 o                         
  -2  12   7        326.05        335.22        13.34 o                         
  -1  12   7          7.97          0.28         3.98 o                         
  -1 -13   8         33.79         36.48         4.89 o                         
   0 -13   8         53.67         57.58         5.40 o                         
   1 -13   8          8.14         12.70         4.58 o                         
   2 -13   8        178.18        180.18         8.75 o                         
   3 -13   8          0.26          3.49         6.22 o                         
  -2 -12   8          1.59          5.75         3.34 o                         
  -1 -12   8         15.91         11.85         3.40 o                         
   0 -12   8        144.41        153.75         7.28 o                         
   1 -12   8        701.66        724.67        20.15 o                         
   2 -12   8        511.28        520.62        13.30 o                         
   3 -12   8         17.05         21.18         4.28 o                         
   4 -12   8          5.17          2.99         4.41 o                         
   5 -12   8         41.59         15.63        10.40 o                         
  -4 -11   8         15.80         13.95         3.72 o                         
  -3 -11   8         83.26         83.97        10.17 o                         
  -2 -11   8          2.58          4.73         2.87 o                         
  -1 -11   8         60.94         66.00         5.30 o                         
   0 -11   8         75.89         70.63         7.43 o                         
   1 -11   8          4.73          3.78         6.13 o                         
   2 -11   8         32.77         34.75         4.62 o                         
   3 -11   8        102.83        112.23         9.40 o                         
   4 -11   8        109.00        124.38         8.98 o                         
   5 -11   8         45.46         39.79         5.46 o                         
   6 -11   8         19.36         13.27         4.73 o                         
  -5 -10   8          1.59         -0.75         4.65 o                         
  -4 -10   8         21.47         16.87         3.73 o                         
  -3 -10   8        150.01        158.97         7.53 o                         
  -2 -10   8        461.20        480.38        15.88 o                         
  -1 -10   8        220.78        224.53         8.71 o                         
   0 -10   8        514.30        518.70        11.20 o                         
   1 -10   8         11.78         13.03         3.49 o                         
   2 -10   8         58.85         51.80         4.67 o                         
   3 -10   8         30.30         30.16         4.49 o                         
   4 -10   8        360.35        399.89        12.73 o                         
   5 -10   8        155.32        169.86         6.83 o                         
   6 -10   8        126.46        132.65         9.26 o                         
  -5  -9   8          0.44          2.45         3.69 o                         
  -4  -9   8        373.97        395.60        11.24 o                         
  -3  -9   8        150.92        163.05         7.27 o                         
  -2  -9   8         60.90         60.93         4.78 o                         
  -1  -9   8         23.06         19.81         2.98 o                         
   0  -9   8         67.14         72.89        10.44 o                         
   1  -9   8        247.23        277.77         9.70 o                         
   2  -9   8        122.56        134.24         6.21 o                         
   3  -9   8         53.94         51.86         4.62 o                         
   4  -9   8          3.82          8.11         3.26 o                         
   5  -9   8        129.02        140.60         6.95 o                         
   6  -9   8        114.57        115.44         8.56 o                         
   7  -9   8         59.58         52.57         5.80 o                         
  -6  -8   8        170.10        167.76         8.42 o                         
  -5  -8   8        255.21        269.36         9.53 o                         
  -4  -8   8        153.54        176.67         7.46 o                         
  -3  -8   8         18.26         24.10         3.43 o                         
  -2  -8   8        351.91        344.07        10.86 o                         
  -1  -8   8        148.77        146.96        10.77 o                         
   0  -8   8        248.23        275.42         7.21 o                         
   1  -8   8         30.30         31.51         4.09 o                         
   2  -8   8       2026.64       2016.03        19.59 o                         
   3  -8   8         58.68         65.60         4.20 o                         
   4  -8   8         27.15         31.03         3.40 o                         
   5  -8   8         81.16         73.85         4.91 o                         
   6  -8   8        155.87        157.33        10.01 o                         
   7  -8   8         89.61        102.19         7.24 o                         
  -7  -7   8         84.36         86.28         5.71 o                         
  -6  -7   8        707.47        724.16        13.08 o                         
  -5  -7   8        337.13        331.83        11.29 o                         
  -4  -7   8        375.52        397.60        10.41 o                         
  -3  -7   8         16.30         18.35         3.03 o                         
  -2  -7   8         16.79         15.06         2.56 o                         
  -1  -7   8          0.50          0.08         1.64 o                         
   0  -7   8        135.84        129.64         4.38 o                         
   1  -7   8        694.90        692.44        14.22 o                         
   2  -7   8        188.10        167.44         4.49 o                         
   3  -7   8        248.70        247.72         6.91 o                         
   4  -7   8        150.63        160.97         7.61 o                         
   5  -7   8        418.91        421.74         9.63 o                         
   6  -7   8        353.09        342.70        12.61 o                         
   7  -7   8        100.52        100.55         6.86 o                         
  -7  -6   8         22.68         19.55         3.35 o                         
  -6  -6   8        135.14        148.32         5.94 o                         
  -5  -6   8         36.15         35.99         3.18 o                         
  -4  -6   8         54.32         53.17         4.43 o                         
  -3  -6   8        465.20        447.89        10.85 o                         
  -2  -6   8       1485.60       1578.20        21.76 o                         
  -1  -6   8        837.99        837.01        20.82 o                         
   0  -6   8       1653.27       1701.55        29.75 o                         
   1  -6   8         13.42         12.97         2.58 o                         
   2  -6   8          0.17         -0.54         1.80 o                         
   3  -6   8          0.93          2.81         1.94 o                         
   4  -6   8        941.88        919.99        14.92 o                         
   5  -6   8        306.19        298.15         7.93 o                         
   6  -6   8       1004.01       1039.23        21.13 o                         
   7  -6   8        271.86        257.34        12.84 o                         
  -8  -5   8        716.90        731.04        14.34 o                         
  -7  -5   8        100.92        105.61         5.76 o                         
  -6  -5   8        844.90        835.86        13.75 o                         
  -5  -5   8        152.62        148.71         5.37 o                         
  -4  -5   8        474.88        455.61         8.34 o                         
  -3  -5   8       1355.75       1270.61        18.13 o                         
  -2  -5   8        880.19        890.99        13.63 o                         
  -1  -5   8       3715.88       3609.23        33.25 o                         
   0  -5   8        487.20        406.63         6.45 o                         
   1  -5   8         15.60         25.63         2.53 o                         
   2  -5   8       1011.65        998.93        13.99 o                         
   3  -5   8       1154.79       1176.22        16.22 o                         
   4  -5   8         47.28         56.93         4.32 o                         
   5  -5   8        927.86        945.06        15.08 o                         
   6  -5   8         68.65         71.12         4.21 o                         
   7  -5   8        353.23        371.38        12.53 o                         
  -8  -4   8          8.11          4.26         3.05 o                         
  -7  -4   8        192.30        198.29         6.97 o                         
  -6  -4   8        652.67        610.82        11.38 o                         
  -5  -4   8       1169.29       1128.10        15.29 o                         
  -4  -4   8       1440.01       1482.53        24.18 o                         
  -3  -4   8        325.53        363.20         8.20 o                         
  -2  -4   8       1112.57       1220.91        16.24 o                         
  -1  -4   8        246.92        236.73         5.05 o                         
   0  -4   8        890.66        879.82        10.24 o                         
   1  -4   8        113.63         97.02         3.47 o                         
   2  -4   8       4826.67       4755.29        48.58 o                         
   3  -4   8       1297.72       1263.87        16.79 o                         
   4  -4   8       1298.29       1279.65        17.66 o                         
   5  -4   8         75.55         77.77         5.22 o                         
   6  -4   8         12.16          9.10         2.33 o                         
   7  -4   8        150.07        134.43         6.22 o                         
  -8  -3   8        520.56        514.50        11.36 o                         
  -7  -3   8         25.12         24.68         4.67 o                         
  -6  -3   8        957.84        941.64        19.64 o                         
  -5  -3   8       3923.02       3879.69        41.77 o                         
  -4  -3   8       1521.46       1496.31        17.56 o                         
  -3  -3   8       2085.46       2100.74        21.92 o                         
  -2  -3   8       1031.74        939.76        15.09 o                         
  -1  -3   8        117.86        144.83         3.80 o                         
   0  -3   8        461.10        453.26         4.62 o                         
   1  -3   8        957.12        993.21         8.64 o                         
   2  -3   8        532.44        537.67         7.59 o                         
   3  -3   8       6295.75       6291.56        53.27 o                         
   4  -3   8        277.69        277.91         5.20 o                         
   5  -3   8        304.58        304.29         6.73 o                         
   6  -3   8        450.61        461.18         9.18 o                         
   7  -3   8         10.16         -0.70         4.69 o                         
  -9  -2   8        349.15        341.17        11.52 o                         
  -8  -2   8       1049.00       1027.55        16.46 o                         
  -7  -2   8        119.81        128.44         6.01 o                         
  -6  -2   8        295.71        328.51         9.35 o                         
  -5  -2   8        166.36        192.40         6.80 o                         
  -4  -2   8          0.55          0.99         1.42 o                         
  -3  -2   8        254.26        234.85         4.49 o                         
  -2  -2   8       2365.83       2407.25        18.89 o                         
  -1  -2   8       3657.81       3713.37        25.39 o                         
   0  -2   8       7529.34       7627.29        52.57 o                         
   1  -2   8        220.51        213.48         3.34 o                         
   2  -2   8       1506.73       1577.93        14.88 o                         
   3  -2   8        132.35        130.73         3.51 o                         
   4  -2   8        442.29        481.36         8.24 o                         
   5  -2   8        283.31        293.85         6.00 o                         
   6  -2   8        628.23        620.61        10.64 o                         
   7  -2   8        675.58        670.88        13.68 o                         
  -9  -1   8          0.74         -0.13         3.83 o                         
  -8  -1   8       1325.68       1308.86        18.73 o                         
  -7  -1   8       2968.11       2939.45        45.17 o                         
  -6  -1   8        241.37        242.55         6.61 o                         
  -5  -1   8       1304.96       1369.06        16.97 o                         
  -4  -1   8        720.58        704.38        10.13 o                         
  -3  -1   8       1945.93       2059.06        18.55 o                         
  -2  -1   8         19.38         15.09         1.71 o                         
  -1  -1   8         42.51         38.32         1.62 o                         
   0  -1   8       6137.29       6338.55        34.91 o                         
   1  -1   8       8524.25       8710.23        55.46 o                         
   2  -1   8        539.37        523.38         5.20 o                         
   3  -1   8        607.63        590.07         7.71 o                         
   4  -1   8        165.20        173.91         4.27 o                         
   5  -1   8          5.44          7.50         2.60 o                         
   6  -1   8          0.59          2.43         1.88 o                         
   7  -1   8          4.76          5.14         3.05 o                         
  -9   0   8         13.04         12.95         4.75 o                         
  -8   0   8          3.84          3.38         3.06 o                         
  -7   0   8         48.14         51.17         3.86 o                         
  -6   0   8         86.13         98.37         4.43 o                         
  -5   0   8        247.10        233.99         5.86 o                         
  -4   0   8       4408.58       4521.30        40.34 o                         
  -3   0   8       1882.64       1967.45        17.85 o                         
  -2   0   8       2000.97       2094.46        16.69 o                         
  -1   0   8          0.26          1.25         1.02 o                         
   0   0   8         77.74        103.43         2.98 o                         
   1   0   8        827.38        771.98         8.21 o                         
   2   0   8        609.53        612.60         6.40 o                         
   3   0   8       1616.96       1650.25        23.10 o                         
   4   0   8       1023.92       1016.93        16.58 o                         
   5   0   8        594.61        593.38        11.95 o                         
   6   0   8        299.57        293.49         9.16 o                         
   7   0   8          6.83          5.08         3.35 o                         
  -9   1   8        991.74        956.05        19.15 o                         
  -8   1   8        184.18        189.33        11.49 o                         
  -7   1   8         84.20         92.40         5.60 o                         
  -6   1   8         15.47         18.76         2.32 o                         
  -5   1   8       1514.65       1596.71        18.16 o                         
  -4   1   8        933.42        971.01        12.31 o                         
  -3   1   8        994.90        978.85        10.49 o                         
  -2   1   8       2986.53       3124.17        27.98 o                         
  -1   1   8       7018.31       7392.66        55.75 o                         
   0   1   8       1418.15       1460.76        17.33 o                         
   1   1   8          0.80         -0.24         1.02 o                         
   2   1   8          1.88          3.66         1.27 o                         
   3   1   8        323.61        320.08         7.54 o                         
   4   1   8        694.43        719.82        12.91 o                         
   5   1   8         21.59         19.97         3.26 o                         
   6   1   8        281.21        266.38         9.10 o                         
   7   1   8        327.73        309.75        10.20 o                         
  -9   2   8         87.05         91.17         7.01 o                         
  -8   2   8        303.93        314.87        10.37 o                         
  -7   2   8        250.60        258.80         8.63 o                         
  -6   2   8        507.12        523.44         9.24 o                         
  -5   2   8        264.83        278.39         6.46 o                         
  -4   2   8        185.58        212.89         5.09 o                         
  -3   2   8        782.75        762.11        10.01 o                         
  -2   2   8         19.55         12.69         1.95 o                         
  -1   2   8        736.03        711.71         8.67 o                         
   0   2   8       2257.07       2238.39        21.48 o                         
   1   2   8       1341.86       1385.88        20.94 o                         
   2   2   8         15.74         20.85         1.91 o                         
   3   2   8        439.32        420.68         9.28 o                         
   4   2   8          6.47          8.39         2.57 o                         
   5   2   8        264.27        282.30         8.93 o                         
   6   2   8        137.78        146.93         7.67 o                         
   7   2   8         57.86         55.57         6.47 o                         
  -9   3   8         42.12         35.03         5.22 o                         
  -8   3   8        268.30        247.47        10.11 o                         
  -7   3   8       1256.31       1255.17        20.07 o                         
  -6   3   8        437.28        431.27         7.04 o                         
  -5   3   8        249.54        238.21         5.01 o                         
  -4   3   8       1549.26       1619.93        17.74 o                         
  -3   3   8       1347.30       1443.94        14.66 o                         
  -2   3   8        375.73        412.25         8.06 o                         
  -1   3   8        159.64        142.76         3.76 o                         
   0   3   8       1179.20       1213.62        13.56 o                         
   1   3   8       1293.14       1280.85        20.43 o                         
   2   3   8        509.27        503.36         7.86 o                         
   3   3   8        122.82        125.92         5.33 o                         
   4   3   8        393.08        372.93         9.70 o                         
   5   3   8         74.50         64.64         5.02 o                         
   6   3   8          0.42         -2.61         2.84 o                         
  -9   4   8          7.79          8.30         3.67 o                         
  -8   4   8          3.25          4.54         3.98 o                         
  -7   4   8         12.58         12.55         3.05 o                         
  -6   4   8          3.42          4.90         2.43 o                         
  -5   4   8        259.12        250.33         5.74 o                         
  -4   4   8        726.66        723.82        11.41 o                         
  -3   4   8        661.39        675.22         8.46 o                         
  -2   4   8        291.74        255.02         6.45 o                         
  -1   4   8        138.17        141.29         3.51 o                         
   0   4   8        720.24        673.01         9.18 o                         
   1   4   8          9.17         10.12         2.72 o                         
   2   4   8         39.21         42.33         3.33 o                         
   3   4   8        285.80        284.73         8.06 o                         
   4   4   8        786.16        794.58        15.63 o                         
   5   4   8         26.68         26.46         4.10 o                         
   6   4   8        124.46        116.19        11.98 o                         
  -9   5   8        145.82        136.17         8.24 o                         
  -8   5   8        221.90        220.21         8.90 o                         
  -7   5   8        136.77        149.17         7.00 o                         
  -6   5   8         66.31         69.95         4.97 o                         
  -5   5   8         55.12         57.37         3.38 o                         
  -4   5   8          8.06          8.46         1.75 o                         
  -3   5   8       1115.13       1087.96        12.10 o                         
  -2   5   8        747.80        753.31        12.40 o                         
  -1   5   8        569.39        558.09        12.25 o                         
   0   5   8        563.85        520.02        12.31 o                         
   1   5   8        217.90        204.86         6.16 o                         
   2   5   8        265.29        261.58        11.64 o                         
   3   5   8          2.34          5.02         2.21 o                         
   4   5   8        265.27        297.45        11.66 o                         
   5   5   8        357.19        357.77        10.83 o                         
  -9   6   8         17.72         24.40         4.36 o                         
  -8   6   8          7.89         10.49         3.95 o                         
  -7   6   8        468.18        482.22        15.56 o                         
  -6   6   8        433.44        417.91        10.53 o                         
  -5   6   8          8.73         10.80         1.99 o                         
  -4   6   8          0.60          2.66         1.59 o                         
  -3   6   8        294.97        310.65         8.00 o                         
  -2   6   8       1314.91       1286.52        13.52 o                         
  -1   6   8         83.79         87.47         4.40 o                         
   0   6   8        672.43        657.16         9.56 o                         
   1   6   8        202.64        201.18         6.55 o                         
   2   6   8        529.23        520.40        11.17 o                         
   3   6   8          0.59          5.96         3.35 o                         
   4   6   8         33.82         27.46         4.01 o                         
   5   6   8        103.23        113.50         7.24 o                         
  -8   7   8          1.52          6.47         5.75 o                         
  -7   7   8        166.92        170.60         7.66 o                         
  -6   7   8        340.29        354.13         9.87 o                         
  -5   7   8        108.13        114.02         4.76 o                         
  -4   7   8        217.16        226.73         5.99 o                         
  -3   7   8        544.13        550.28         9.40 o                         
  -2   7   8        110.06        115.73         4.08 o                         
  -1   7   8         13.38         14.18         1.68 o                         
   0   7   8        116.30        106.76         4.08 o                         
   1   7   8        870.17        842.57        13.28 o                         
   2   7   8        379.54        406.72        10.31 o                         
   3   7   8        208.16        213.72         8.14 o                         
   4   7   8         16.40         16.52         3.61 o                         
  -8   8   8         62.59         62.95         5.97 o                         
  -7   8   8          4.55          1.67         2.75 o                         
  -6   8   8        295.55        290.88        10.86 o                         
  -5   8   8        358.16        361.95         7.99 o                         
  -4   8   8        278.78        267.14         8.06 o                         
  -3   8   8         65.73         66.34         3.99 o                         
  -2   8   8       1406.20       1401.74        16.15 o                         
  -1   8   8        145.29        145.09         4.41 o                         
   0   8   8        148.69        149.48         6.43 o                         
   1   8   8         69.31         61.62         4.88 o                         
   2   8   8         23.73         18.86         6.12 o                         
   3   8   8         16.09          8.84         3.75 o                         
  -8   9   8         61.65         57.16         7.54 o                         
  -7   9   8         12.79         15.50         3.93 o                         
  -6   9   8         72.04         64.73         5.23 o                         
  -5   9   8        164.74        163.95         7.89 o                         
  -4   9   8         74.73         81.21         4.69 o                         
  -3   9   8          0.96          1.02         2.03 o                         
  -2   9   8        105.38        104.62         4.49 o                         
  -1   9   8       1066.95       1058.61        13.29 o                         
   0   9   8         74.59         66.19         7.23 o                         
   1   9   8        137.91        158.78         9.46 o                         
   2   9   8          7.27          4.50         4.93 o                         
   3   9   8          8.45          1.67         5.99 o                         
  -7  10   8        250.26        233.23         9.49 o                         
  -6  10   8        198.90        208.54         8.91 o                         
  -5  10   8        112.00        117.73         6.90 o                         
  -4  10   8       1008.23        982.10        16.04 o                         
  -3  10   8        691.62        677.87        12.23 o                         
  -2  10   8         94.18         94.36         6.36 o                         
  -1  10   8         94.80         95.63         9.49 o                         
   0  10   8          7.30          0.09         4.46 o                         
   1  10   8         32.35         26.64         5.50 o                         
   2  10   8         68.66         64.36         7.34 o                         
  -6  11   8         17.99         18.94         4.22 o                         
  -5  11   8          2.35         -2.56         2.72 o                         
  -4  11   8        132.75        148.60         6.33 o                         
  -3  11   8        972.62        958.72        14.98 o                         
  -2  11   8          1.71         -1.82         2.07 o                         
  -1  11   8         19.41         17.19         2.49 o                         
   0  11   8          0.24         -3.00         3.00 o                         
  -4  12   8        212.08        220.65         7.09 o                         
  -3  12   8         78.26         74.86         5.26 o                         
  -2  12   8         90.39         85.54         5.15 o                         
   0 -13   9        298.12        317.18        12.89 o                         
   1 -13   9         41.26         38.21         5.90 o                         
   2 -13   9          0.53          2.51         3.38 o                         
   3 -13   9         50.93         47.22         7.98 o                         
  -2 -12   9         30.01         20.09         5.75 o                         
  -1 -12   9        231.09        230.81         8.82 o                         
   0 -12   9        133.54        142.86         6.87 o                         
   1 -12   9        527.34        539.05        15.95 o                         
   2 -12   9        228.38        241.82         9.61 o                         
   3 -12   9         24.11         28.41         4.82 o                         
   4 -12   9         35.08         35.65         5.61 o                         
  -3 -11   9         27.02         28.83         5.72 o                         
  -2 -11   9        202.38        222.93        15.88 o                         
  -1 -11   9         19.10         21.68         3.77 o                         
   0 -11   9          6.57          7.33         2.86 o                         
   1 -11   9        219.50        237.90        10.33 o                         
   2 -11   9        351.42        357.75        11.84 o                         
   3 -11   9        115.35        118.44         8.15 o                         
   4 -11   9        307.92        309.49        11.32 o                         
   5 -11   9        172.18        173.93        13.59 o                         
  -4 -10   9        125.50        125.36         9.82 o                         
  -3 -10   9        279.37        274.38         9.59 o                         
  -2 -10   9        210.83        220.96        10.11 o                         
  -1 -10   9        405.40        411.47        13.53 o                         
   0 -10   9        618.41        600.14        12.08 o                         
   1 -10   9         42.49         44.31         5.32 o                         
   2 -10   9         12.20         13.31         3.09 o                         
   3 -10   9         77.74         81.94         8.38 o                         
   4 -10   9        192.39        180.96         9.02 o                         
   5 -10   9        345.14        358.44        16.72 o                         
   6 -10   9         37.18         33.52         5.56 o                         
  -5  -9   9         16.04         19.58         4.06 o                         
  -4  -9   9          2.77          4.77         2.97 o                         
  -3  -9   9         40.99         49.79         5.98 o                         
  -2  -9   9         38.17         45.12         4.30 o                         
  -1  -9   9        274.89        278.27         8.31 o                         
   0  -9   9         90.30         97.41         6.13 o                         
   1  -9   9        450.67        463.34        12.80 o                         
   2  -9   9        610.68        595.95        12.70 o                         
   3  -9   9         61.77         58.63         4.32 o                         
   4  -9   9         24.92         28.69         6.32 o                         
   5  -9   9        132.10        143.89         6.49 o                         
   6  -9   9         60.55         76.38         8.22 o                         
  -6  -8   9        309.79        315.37        12.82 o                         
  -5  -8   9        190.18        199.72         8.53 o                         
  -4  -8   9          1.61          3.11         2.75 o                         
  -3  -8   9        359.59        359.48        11.50 o                         
  -2  -8   9       2203.33       2090.79        32.00 o                         
  -1  -8   9         43.16         48.80         3.97 o                         
   0  -8   9          2.94          4.93         1.73 o                         
   1  -8   9        125.89        122.43         6.72 o                         
   2  -8   9       1286.08       1350.42        19.98 o                         
   3  -8   9        223.54        234.43         7.08 o                         
   4  -8   9          2.18          3.57         2.59 o                         
   5  -8   9          1.56          6.82         2.56 o                         
   6  -8   9        161.52        155.25         9.06 o                         
   7  -8   9         85.40         71.49         6.04 o                         
  -7  -7   9        152.88        151.45         8.19 o                         
  -6  -7   9         92.13         96.56         6.64 o                         
  -5  -7   9        153.27        203.23         8.30 o                         
  -4  -7   9         29.59         36.39         3.99 o                         
  -3  -7   9         82.26         85.72         6.13 o                         
  -2  -7   9        162.47        155.62         7.42 o                         
  -1  -7   9        292.71        286.35         7.50 o                         
   0  -7   9         39.25         40.49         3.12 o                         
   1  -7   9         37.87         41.97         4.53 o                         
   2  -7   9         92.48         93.03         3.97 o                         
   3  -7   9        543.76        548.41        10.76 o                         
   4  -7   9         23.03         29.25         3.69 o                         
   5  -7   9          5.16         12.84         2.72 o                         
   6  -7   9        241.12        230.69        10.33 o                         
   7  -7   9          3.37          0.00         3.44 o                         
  -7  -6   9          2.68          4.00         2.83 o                         
  -6  -6   9          5.51          2.80         2.44 o                         
  -5  -6   9        192.83        194.57         7.75 o                         
  -4  -6   9       1887.43       1751.45        29.13 o                         
  -3  -6   9        298.64        342.42         8.96 o                         
  -2  -6   9        418.00        416.46         9.30 o                         
  -1  -6   9        317.91        328.14         7.92 o                         
   0  -6   9        916.85        943.04        15.81 o                         
   1  -6   9          9.61         10.29         2.76 o                         
   2  -6   9         11.51         13.87         2.28 o                         
   3  -6   9          7.33         10.17         2.23 o                         
   4  -6   9        184.16        179.63         6.23 o                         
   5  -6   9        482.31        482.39        10.49 o                         
   6  -6   9        356.77        373.69         9.90 o                         
   7  -6   9        220.96        217.69         9.92 o                         
  -7  -5   9        116.11        152.19         9.47 o                         
  -6  -5   9        143.95        150.36         5.87 o                         
  -5  -5   9        118.05        123.39         4.97 o                         
  -4  -5   9         39.07         49.91         4.21 o                         
  -3  -5   9         57.40         61.07         5.94 o                         
  -2  -5   9        284.98        315.26         7.93 o                         
  -1  -5   9        150.37        143.14         4.88 o                         
   0  -5   9         10.70         10.63         1.61 o                         
   1  -5   9        508.50        476.69         8.60 o                         
   2  -5   9        327.71        328.02         7.38 o                         
   3  -5   9          1.80          3.44         1.90 o                         
   4  -5   9        307.93        307.23         7.99 o                         
   5  -5   9          8.03         10.13         2.63 o                         
   6  -5   9        128.44        129.50         5.37 o                         
   7  -5   9        247.09        232.47        23.27 o                         
  -8  -4   9         51.83         44.74         4.78 o                         
  -7  -4   9          6.96          3.61         2.52 o                         
  -6  -4   9        617.65        553.76        10.76 o                         
  -5  -4   9       1095.64       1158.73        15.62 o                         
  -4  -4   9        764.72        723.77         9.50 o                         
  -3  -4   9          3.30          0.76         1.71 o                         
  -2  -4   9        631.94        693.40        11.38 o                         
  -1  -4   9        237.43        206.78         4.85 o                         
   0  -4   9          3.51          5.86         1.30 o                         
   1  -4   9          3.88          6.82         1.36 o                         
   2  -4   9          7.57          4.69         1.71 o                         
   3  -4   9       1838.24       1818.81        22.15 o                         
   4  -4   9        421.16        422.08         9.14 o                         
   5  -4   9        215.83        214.86         8.38 o                         
   6  -4   9          0.49         -1.95         1.95 o                         
   7  -4   9         83.29         88.69         6.07 o                         
  -8  -3   9        138.63        139.99         6.59 o                         
  -7  -3   9         11.93         18.69         3.31 o                         
  -6  -3   9        299.23        344.15         8.25 o                         
  -5  -3   9       1115.31       1119.16        15.08 o                         
  -4  -3   9       1695.59       1774.60        19.84 o                         
  -3  -3   9        158.34        155.44         4.36 o                         
  -2  -3   9         62.58         59.70         2.99 o                         
  -1  -3   9        884.59        836.96         8.28 o                         
   0  -3   9         30.02         34.40         2.37 o                         
   1  -3   9        233.75        235.42         4.62 o                         
   2  -3   9        110.53        130.50         3.12 o                         
   3  -3   9        602.73        580.95         8.69 o                         
   4  -3   9        198.24        190.82         5.57 o                         
   5  -3   9        272.12        261.88         6.39 o                         
   6  -3   9        129.42        134.00         6.01 o                         
   7  -3   9         14.10          3.70         3.65 o                         
  -8  -2   9          2.15         -2.45         2.45 o                         
  -7  -2   9        218.03        233.76         7.15 o                         
  -6  -2   9        439.67        426.12         9.23 o                         
  -5  -2   9         62.09         65.13         3.84 o                         
  -4  -2   9         21.97         19.57         2.42 o                         
  -3  -2   9       1113.99       1064.97        11.51 o                         
  -2  -2   9         34.22         40.17         2.47 o                         
  -1  -2   9       1028.57       1056.04         9.54 o                         
   0  -2   9        353.42        306.13         4.67 o                         
   1  -2   9        570.56        539.37         6.36 o                         
   2  -2   9        421.03        419.25         5.59 o                         
   3  -2   9         26.38         28.31         2.34 o                         
   4  -2   9        206.05        231.65         5.76 o                         
   5  -2   9        320.57        330.21         6.52 o                         
   6  -2   9       1063.48       1064.96        20.71 o                         
   7  -2   9         85.62         87.40         5.77 o                         
  -9  -1   9         26.01         30.68         4.69 o                         
  -8  -1   9        667.73        663.33        13.24 o                         
  -7  -1   9       1643.69       1664.23        21.70 o                         
  -6  -1   9        749.54        789.39        12.49 o                         
  -5  -1   9       1088.66       1079.00        19.53 o                         
  -4  -1   9        304.53        288.58         6.69 o                         
  -3  -1   9        244.34        281.61         5.68 o                         
  -2  -1   9        134.30        139.66         3.10 o                         
  -1  -1   9       1747.46       1744.43        14.43 o                         
   0  -1   9        951.85        914.12         8.04 o                         
   1  -1   9        481.38        448.98         5.24 o                         
   2  -1   9        116.63         99.11         2.60 o                         
   3  -1   9        938.43        923.84        12.30 o                         
   4  -1   9         12.04         10.34         2.08 o                         
   5  -1   9          0.08         -1.74         1.74 o                         
   6  -1   9         28.69         28.38         3.53 o                         
   7  -1   9        428.38        450.33        11.73 o                         
  -9   0   9          2.56         -2.52         2.57 o                         
  -8   0   9        285.34        291.27        10.61 o                         
  -7   0   9          5.19          4.86         2.14 o                         
  -6   0   9        261.85        271.56         6.87 o                         
  -5   0   9       1360.39       1376.63        16.78 o                         
  -4   0   9       1413.84       1460.46        16.60 o                         
  -3   0   9        603.48        620.04         8.00 o                         
  -2   0   9         45.27         34.89         1.95 o                         
  -1   0   9        115.67        112.99         3.64 o                         
   0   0   9         27.52         31.30         2.27 o                         
   1   0   9        285.19        261.48         5.16 o                         
   2   0   9        307.19        325.73         4.55 o                         
   3   0   9       2300.38       2297.32        26.72 o                         
   4   0   9       2882.66       2871.35        32.93 o                         
   5   0   9         12.87         14.64         3.08 o                         
   6   0   9        190.70        183.51         9.24 o                         
   7   0   9         24.04         23.06         4.68 o                         
  -9   1   9        992.30        986.10        19.70 o                         
  -8   1   9        569.97        568.39        19.44 o                         
  -7   1   9        626.94        632.32        11.22 o                         
  -6   1   9          3.47          2.47         1.74 o                         
  -5   1   9       1064.99       1090.79        14.18 o                         
  -4   1   9       1571.39       1642.46        18.06 o                         
  -3   1   9       2547.39       2549.27        22.17 o                         
  -2   1   9       1038.56        967.81        13.44 o                         
  -1   1   9        919.02        931.79        11.63 o                         
   0   1   9        511.26        501.51         7.58 o                         
   1   1   9        153.89        146.73         3.86 o                         
   2   1   9        123.71        112.75         3.40 o                         
   3   1   9         45.46         49.24         4.25 o                         
   4   1   9        977.05        975.31        15.78 o                         
   5   1   9        513.46        530.95        11.90 o                         
   6   1   9        111.22        109.03         6.63 o                         
   7   1   9        115.36        132.63         9.05 o                         
  -9   2   9         15.89         12.44         3.83 o                         
  -8   2   9        563.28        559.93        16.21 o                         
  -7   2   9        770.97        777.17        12.51 o                         
  -6   2   9        300.44        292.86         6.94 o                         
  -5   2   9        158.21        174.93         5.15 o                         
  -4   2   9         14.67         13.56         1.81 o                         
  -3   2   9        297.70        310.44         6.02 o                         
  -2   2   9        324.48        326.72         8.33 o                         
  -1   2   9       1160.10       1072.35        13.13 o                         
   0   2   9       1653.80       1694.86        24.26 o                         
   1   2   9       2835.30       2895.96        50.38 o                         
   2   2   9       1788.03       1726.25        16.99 o                         
   3   2   9        264.66        273.69         8.19 o                         
   4   2   9        291.80        281.50         8.32 o                         
   5   2   9        362.91        364.46        10.07 o                         
   6   2   9         51.23         56.66         5.53 o                         
  -9   3   9        122.79        132.61         9.15 o                         
  -8   3   9        170.91        159.21         9.06 o                         
  -7   3   9       1347.70       1324.86        22.37 o                         
  -6   3   9        808.33        827.76        12.39 o                         
  -5   3   9        832.01        813.76        11.77 o                         
  -4   3   9       1716.51       1678.07        20.91 o                         
  -3   3   9        393.97        409.95         6.11 o                         
  -2   3   9        200.98        211.30         7.90 o                         
  -1   3   9         82.61         82.96         3.54 o                         
   0   3   9       1515.58       1498.16        17.32 o                         
   1   3   9         53.24         64.71         5.32 o                         
   2   3   9       1345.58       1332.10        14.34 o                         
   3   3   9        435.16        428.75        10.40 o                         
   4   3   9         59.17         66.93         5.06 o                         
   5   3   9         17.93         19.19         3.42 o                         
   6   3   9         29.84         34.30         4.66 o                         
  -9   4   9         22.06         27.97         5.58 o                         
  -8   4   9         58.44         65.25         8.73 o                         
  -7   4   9          3.51          2.01         3.40 o                         
  -6   4   9          1.74          2.21         1.73 o                         
  -5   4   9        176.16        172.07         5.19 o                         
  -4   4   9       1334.71       1352.47        16.02 o                         
  -3   4   9       1659.88       1612.27        18.27 o                         
  -2   4   9        247.29        234.50         6.48 o                         
  -1   4   9        778.52        823.46        12.84 o                         
   0   4   9        201.66        202.13         5.98 o                         
   1   4   9       1004.77       1007.33        18.65 o                         
   2   4   9       1090.89       1001.98        12.33 o                         
   3   4   9       1036.41       1055.24        16.88 o                         
   4   4   9        565.82        550.84        28.87 o                         
   5   4   9        451.85        465.58        12.12 o                         
  -9   5   9        148.51        140.59         8.67 o                         
  -8   5   9        398.50        380.57        12.11 o                         
  -7   5   9        478.41        477.42        11.90 o                         
  -6   5   9        299.38        292.75         8.67 o                         
  -5   5   9         45.66         59.37         3.47 o                         
  -4   5   9         25.26         31.22         2.60 o                         
  -3   5   9       1401.31       1395.14        18.32 o                         
  -2   5   9        782.98        780.90        11.72 o                         
  -1   5   9        396.50        363.56         8.67 o                         
   0   5   9       2006.72       2027.31        30.00 o                         
   1   5   9        148.74        159.40         6.51 o                         
   2   5   9         33.35         32.71         3.31 o                         
   3   5   9          1.03          5.75         2.81 o                         
   4   5   9         80.00         80.51         5.64 o                         
   5   5   9        315.57        307.65        10.15 o                         
  -9   6   9          8.44          4.72         3.54 o                         
  -8   6   9         14.73         11.66         4.07 o                         
  -7   6   9        528.11        526.45        12.80 o                         
  -6   6   9        734.67        737.31        14.44 o                         
  -5   6   9        103.17        109.72         4.40 o                         
  -4   6   9          1.51          0.33         1.65 o                         
  -3   6   9         52.07         49.69         2.75 o                         
  -2   6   9        243.06        237.23         6.59 o                         
  -1   6   9        106.61        109.44         4.98 o                         
   0   6   9       1293.52       1234.52        22.09 o                         
   1   6   9       2462.73       2431.34        31.23 o                         
   2   6   9        526.15        513.69        11.65 o                         
   3   6   9        128.67        126.51        11.39 o                         
   4   6   9          1.91          0.10         3.21 o                         
  -8   7   9         61.23         56.50         5.52 o                         
  -7   7   9         84.44         77.14         5.87 o                         
  -6   7   9         45.02         42.76         4.23 o                         
  -5   7   9        310.77        316.54         9.94 o                         
  -4   7   9        104.41        110.31         5.60 o                         
  -3   7   9        429.11        435.33         8.33 o                         
  -2   7   9        738.02        727.21        12.02 o                         
  -1   7   9         47.84         48.11         3.92 o                         
   0   7   9        123.72        129.51         7.92 o                         
   1   7   9        387.39        396.19        11.08 o                         
   2   7   9        142.65        162.79         9.40 o                         
   3   7   9        155.50        159.30        11.50 o                         
   4   7   9        140.85        149.29        11.55 o                         
  -8   8   9        120.44        130.84        10.38 o                         
  -7   8   9          1.17         -1.17         3.26 o                         
  -6   8   9        224.44        225.79         8.46 o                         
  -5   8   9        318.16        329.16         9.63 o                         
  -4   8   9        228.22        233.04         6.58 o                         
  -3   8   9         41.79         43.08         3.67 o                         
  -2   8   9        877.55        880.94        13.36 o                         
  -1   8   9       1094.42       1106.77        17.62 o                         
   0   8   9        314.46        321.88        10.07 o                         
   1   8   9         26.95         26.53         6.32 o                         
   2   8   9        105.18        122.46        12.44 o                         
   3   8   9        343.22        376.16        24.36 o                         
  -7   9   9         68.52         72.05         5.83 o                         
  -6   9   9          6.69          6.17         2.96 o                         
  -5   9   9        477.19        474.64        13.51 o                         
  -4   9   9        227.71        220.02         7.34 o                         
  -3   9   9          5.90         10.82         2.21 o                         
  -2   9   9        329.98        321.41         7.80 o                         
  -1   9   9        222.69        226.39        12.70 o                         
   0   9   9          2.90          6.55         3.15 o                         
   1   9   9         89.32         90.54        10.39 o                         
   2   9   9         28.20         31.88         5.32 o                         
  -7  10   9        321.54        316.04        10.75 o                         
  -6  10   9        336.59        351.22        10.79 o                         
  -5  10   9          8.09          3.73         2.81 o                         
  -4  10   9        654.06        659.51        15.59 o                         
  -3  10   9        172.90        161.75         7.06 o                         
  -2  10   9          7.30         10.82         2.51 o                         
  -1  10   9        142.02        139.14         6.02 o                         
   0  10   9         51.67         56.64         5.67 o                         
   1  10   9        182.81        185.24        10.47 o                         
  -5  11   9         11.29          4.82         4.23 o                         
  -4  11   9         32.88         33.16         4.50 o                         
  -3  11   9        105.81        110.76         5.50 o                         
  -2  11   9         34.36         31.70         3.41 o                         
  -1  11   9          8.15          8.58         2.77 o                         
   0  11   9         11.02          6.27         5.55 o                         
   0 -13  10        311.42        322.16        13.27 o                         
   1 -13  10         22.41         23.05         5.08 o                         
   2 -13  10          0.42         -3.16         3.16 o                         
  -2 -12  10          1.10         11.63         4.79 o                         
  -1 -12  10        353.74        349.85        10.51 o                         
   0 -12  10        107.47        105.97         6.16 o                         
   1 -12  10        310.55        334.69        12.89 o                         
   2 -12  10          7.34          8.03         5.91 o                         
   3 -12  10          9.44         14.57         4.24 o                         
   4 -12  10          0.80         -0.49         3.78 o                         
  -3 -11  10        485.58        506.04        27.00 o                         
  -2 -11  10        145.94        158.16         7.75 o                         
  -1 -11  10        247.81        220.58         8.26 o                         
   0 -11  10         41.68         42.68         4.51 o                         
   1 -11  10         51.38         59.19         6.40 o                         
   2 -11  10        327.76        349.05        10.74 o                         
   3 -11  10        103.94        100.48         8.01 o                         
   4 -11  10        115.52        115.97         9.90 o                         
   5 -11  10        174.66        176.07         9.65 o                         
  -4 -10  10          1.89          4.93         3.15 o                         
  -3 -10  10        678.09        665.61        15.68 o                         
  -2 -10  10        236.49        245.58         8.71 o                         
  -1 -10  10         81.41         90.48         6.03 o                         
   0 -10  10         56.66         54.47         4.25 o                         
   1 -10  10         48.25         42.83         5.24 o                         
   2 -10  10         27.37         32.44         4.13 o                         
   3 -10  10        199.94        212.65         9.77 o                         
   4 -10  10          2.51         -2.21         2.21 o                         
   5 -10  10        320.92        337.13         9.79 o                         
   6 -10  10        166.83        158.82        11.49 o                         
  -5  -9  10         66.91         63.02         8.28 o                         
  -4  -9  10         34.50         35.48         4.45 o                         
  -3  -9  10        569.45        524.26        15.90 o                         
  -2  -9  10        117.07        124.20         6.24 o                         
  -1  -9  10        104.96        116.06         5.76 o                         
   0  -9  10        268.37        280.35         7.73 o                         
   1  -9  10        505.59        504.53        13.52 o                         
   2  -9  10        375.66        391.91        10.45 o                         
   3  -9  10          0.32          2.72         2.73 o                         
   4  -9  10        124.20        129.34         6.97 o                         
   5  -9  10        295.50        297.17         9.15 o                         
   6  -9  10         43.12         47.56        10.04 o                         
  -6  -8  10          5.68          3.27         3.35 o                         
  -5  -8  10        631.93        641.23        16.86 o                         
  -4  -8  10         17.90         27.24         4.65 o                         
  -3  -8  10         16.26         23.30         3.61 o                         
  -2  -8  10          0.02          0.98         2.73 o                         
  -1  -8  10          0.29          3.90         2.16 o                         
   0  -8  10         76.81         85.06         3.71 o                         
   1  -8  10        668.00        680.66        15.24 o                         
   2  -8  10        275.94        288.56         8.47 o                         
   3  -8  10        333.50        345.05         8.69 o                         
   4  -8  10         18.52         21.83         3.31 o                         
   5  -8  10        113.87        106.74         6.27 o                         
   6  -8  10         16.30         14.81         4.33 o                         
  -6  -7  10        153.47        154.54         9.19 o                         
  -5  -7  10        616.63        568.36        15.50 o                         
  -4  -7  10        114.40        123.13         6.55 o                         
  -3  -7  10         27.97         41.25         4.19 o                         
  -2  -7  10        471.00        508.95        10.92 o                         
  -1  -7  10        745.40        730.39        12.77 o                         
   0  -7  10        143.59        136.95         4.23 o                         
   1  -7  10        165.82        184.10         7.65 o                         
   2  -7  10        649.25        663.96        10.56 o                         
   3  -7  10        843.05        832.53        14.67 o                         
   4  -7  10          4.02          6.25         2.41 o                         
   5  -7  10        227.62        218.90         7.52 o                         
   6  -7  10         11.98          6.41         3.48 o                         
   7  -7  10          9.15         -0.85         3.55 o                         
  -7  -6  10        166.36        182.00         7.45 o                         
  -6  -6  10          9.83         14.13         2.95 o                         
  -5  -6  10          6.12         10.16         2.90 o                         
  -4  -6  10          2.67          3.66         2.48 o                         
  -3  -6  10         46.11         51.31         5.75 o                         
  -2  -6  10        105.17        140.09         5.74 o                         
  -1  -6  10       1179.62       1142.53        30.31 o                         
   0  -6  10        235.98        236.38         9.37 o                         
   1  -6  10        226.40        234.89         8.11 o                         
   2  -6  10          4.77          7.96         1.94 o                         
   3  -6  10        474.78        498.95        10.76 o                         
   4  -6  10        246.86        261.45         7.60 o                         
   5  -6  10         65.94         73.22         6.61 o                         
   6  -6  10         84.35         91.12         5.82 o                         
   7  -6  10         95.14         81.68         8.85 o                         
  -7  -5  10        207.60        183.02         8.91 o                         
  -6  -5  10        260.34        268.87        10.63 o                         
  -5  -5  10         43.07         61.80         3.80 o                         
  -4  -5  10          1.50          7.12         2.51 o                         
  -3  -5  10        218.29        213.16         6.88 o                         
  -2  -5  10         68.91         78.76         7.09 o                         
  -1  -5  10        865.12        905.73        25.77 o                         
   0  -5  10        808.81        795.31        10.55 o                         
   1  -5  10        957.11        954.11        10.87 o                         
   2  -5  10        206.95        217.06         8.53 o                         
   3  -5  10        317.41        314.80         7.86 o                         
   4  -5  10        102.26        106.88         5.80 o                         
   5  -5  10        195.87        195.34         8.00 o                         
   6  -5  10        182.08        199.81         8.64 o                         
   7  -5  10         65.13         58.72         5.17 o                         
  -8  -4  10         21.51         26.38         3.90 o                         
  -7  -4  10          9.26         15.09         3.64 o                         
  -6  -4  10         20.47         19.75         3.30 o                         
  -5  -4  10        544.38        545.35         9.93 o                         
  -4  -4  10         17.50          6.90         1.47 o                         
  -3  -4  10        144.79        147.47         5.61 o                         
  -2  -4  10        820.28        836.67        13.03 o                         
  -1  -4  10        148.35        152.60         5.08 o                         
   0  -4  10        121.75        124.96         2.84 o                         
   1  -4  10        482.65        480.86         8.57 o                         
   2  -4  10       1427.73       1403.00        18.19 o                         
   3  -4  10       1446.74       1459.35        19.33 o                         
   4  -4  10         77.94         91.12         5.11 o                         
   5  -4  10        115.17        120.98         6.47 o                         
   6  -4  10          7.99         12.08         3.05 o                         
   7  -4  10          4.10         -2.57         2.57 o                         
  -8  -3  10        246.17        249.75         8.16 o                         
  -7  -3  10        111.44         97.52         5.52 o                         
  -6  -3  10        153.15        165.20         6.07 o                         
  -5  -3  10         25.42         33.24         3.09 o                         
  -4  -3  10        121.19        110.55         4.50 o                         
  -3  -3  10        243.81        252.59         5.01 o                         
  -2  -3  10       1014.38       1007.96         9.78 o                         
  -1  -3  10       2108.89       2092.90        18.48 o                         
   0  -3  10         66.30         83.12         2.62 o                         
   1  -3  10         56.18         62.15         2.81 o                         
   2  -3  10         78.83         88.46         4.20 o                         
   3  -3  10       1565.43       1496.50        15.02 o                         
   4  -3  10        432.57        432.04         8.66 o                         
   5  -3  10         78.03         79.04         4.22 o                         
   6  -3  10       1204.26       1197.66        18.70 o                         
   7  -3  10         22.46         32.52         4.96 o                         
  -8  -2  10         10.51         12.96         2.93 o                         
  -7  -2  10        141.45        147.16         6.75 o                         
  -6  -2  10        325.48        303.16         8.32 o                         
  -5  -2  10        139.15        135.14         5.56 o                         
  -4  -2  10        180.84        198.23         5.43 o                         
  -3  -2  10          4.82          2.15         1.24 o                         
  -2  -2  10        125.47        128.03         4.58 o                         
  -1  -2  10       1733.38       1745.55        14.80 o                         
   0  -2  10       2487.95       2399.59        29.76 o                         
   1  -2  10       1223.50       1181.24        11.11 o                         
   2  -2  10        238.88        235.56         4.69 o                         
   3  -2  10        113.04        109.92         4.05 o                         
   4  -2  10        428.03        455.26         8.37 o                         
   5  -2  10         58.09         64.35         3.32 o                         
   6  -2  10         29.11         28.08         3.58 o                         
   7  -2  10        812.24        805.32        18.66 o                         
  -9  -1  10        155.14        134.69         8.02 o                         
  -8  -1  10        484.20        470.62        10.69 o                         
  -7  -1  10        449.66        469.18        12.47 o                         
  -6  -1  10        144.30        140.14         5.55 o                         
  -5  -1  10        418.18        426.20         9.40 o                         
  -4  -1  10        968.70        959.71        14.16 o                         
  -3  -1  10         24.47         27.16         3.68 o                         
  -2  -1  10          0.19          1.16         1.04 o                         
  -1  -1  10        101.31         92.97         2.75 o                         
   0  -1  10        487.93        511.46         6.54 o                         
   1  -1  10       1709.81       1627.19        15.44 o                         
   2  -1  10        512.10        462.43         6.28 o                         
   3  -1  10        748.56        733.52        11.00 o                         
   4  -1  10       1205.55       1192.45        15.00 o                         
   5  -1  10        740.73        749.14        13.89 o                         
   6  -1  10         14.52         17.89         5.17 o                         
   7  -1  10        182.82        170.99         8.14 o                         
  -9   0  10         10.95          4.62         3.10 o                         
  -8   0  10        189.94        186.10         8.27 o                         
  -7   0  10          0.15         -2.03         2.03 o                         
  -6   0  10         54.58         59.42         3.98 o                         
  -5   0  10        264.34        252.24         6.30 o                         
  -4   0  10        804.96        844.98        14.49 o                         
  -3   0  10        482.76        496.93         7.14 o                         
  -2   0  10        484.53        468.03         6.32 o                         
  -1   0  10        826.75        806.69        11.99 o                         
   0   0  10         64.91         69.21         3.57 o                         
   1   0  10         10.74         16.90         1.88 o                         
   2   0  10       1130.55       1121.35         9.62 o                         
   3   0  10       1055.55       1090.37        15.92 o                         
   4   0  10        550.67        552.00        11.27 o                         
   5   0  10        729.60        755.30        15.04 o                         
   6   0  10          0.78          2.63         3.00 o                         
  -9   1  10        622.28        578.70        14.74 o                         
  -8   1  10        466.75        462.31        14.48 o                         
  -7   1  10        111.71        109.84         8.76 o                         
  -6   1  10          1.38          3.28         1.82 o                         
  -5   1  10        669.84        670.10        11.84 o                         
  -4   1  10        400.33        405.41         9.29 o                         
  -3   1  10        602.87        578.37         7.71 o                         
  -2   1  10         84.25         75.83         3.86 o                         
  -1   1  10       1830.98       1903.82        22.35 o                         
   0   1  10       1137.80       1030.39        15.14 o                         
   1   1  10        357.15        347.41         7.95 o                         
   2   1  10        165.68        151.64         5.78 o                         
   3   1  10       3725.21       3642.90        39.34 o                         
   4   1  10         17.44         19.03         2.98 o                         
   5   1  10        251.40        261.66         8.65 o                         
   6   1  10        208.65        209.60         8.91 o                         
  -9   2  10          2.33          5.87         3.29 o                         
  -8   2  10        788.72        793.72        17.55 o                         
  -7   2  10        431.90        437.99         9.80 o                         
  -6   2  10         24.26         29.33         2.80 o                         
  -5   2  10          2.41          6.36         1.76 o                         
  -4   2  10         28.77         28.04         2.65 o                         
  -3   2  10         50.48         57.20         3.38 o                         
  -2   2  10         10.44          8.37         1.82 o                         
  -1   2  10        521.64        523.76         9.60 o                         
   0   2  10       3970.59       3942.01        35.67 o                         
   1   2  10       2040.56       2017.79        29.08 o                         
   2   2  10        320.74        311.21         8.32 o                         
   3   2  10        292.83        283.79         7.72 o                         
   4   2  10        131.19        145.90         6.38 o                         
   5   2  10         25.31         30.16         3.94 o                         
   6   2  10         49.33         53.35         6.80 o                         
  -9   3  10          0.02          2.24         3.13 o                         
  -8   3  10        234.65        230.10         9.02 o                         
  -7   3  10       2155.24       2118.01        28.79 o                         
  -6   3  10        147.26        159.39         5.35 o                         
  -5   3  10        263.47        258.60         6.40 o                         
  -4   3  10        593.51        608.70         9.62 o                         
  -3   3  10        567.65        590.48        12.30 o                         
  -2   3  10        231.03        203.97         6.12 o                         
  -1   3  10          0.11          0.04         2.06 o                         
   0   3  10       1355.00       1336.20        16.12 o                         
   1   3  10       8269.92       8066.65        90.25 o                         
   2   3  10         86.49        103.63         5.55 o                         
   3   3  10        178.99        170.12         6.34 o                         
   4   3  10        491.48        502.23        12.15 o                         
   5   3  10        320.04        349.97        14.32 o                         
   6   3  10         63.97         72.08         6.32 o                         
  -9   4  10         11.36         19.01         4.84 o                         
  -8   4  10         11.04          9.08         3.23 o                         
  -7   4  10        243.42        249.03         8.71 o                         
  -6   4  10         44.42         44.49         3.45 o                         
  -5   4  10        266.44        272.60         6.55 o                         
  -4   4  10        969.95        980.32        13.06 o                         
  -3   4  10       1609.91       1588.46        20.92 o                         
  -2   4  10       1405.20       1437.68        20.51 o                         
  -1   4  10       1588.33       1597.19        22.05 o                         
   0   4  10         16.24         15.43         2.02 o                         
   1   4  10        274.21        297.14         9.82 o                         
   2   4  10        253.03        284.28         8.86 o                         
   3   4  10        212.40        212.02         7.16 o                         
   4   4  10        515.67        542.60        19.36 o                         
   5   4  10        414.60        399.10        14.31 o                         
  -9   5  10        935.16        877.75        20.36 o                         
  -8   5  10         60.09         61.34         5.55 o                         
  -7   5  10        250.26        254.74         9.93 o                         
  -6   5  10         80.81         83.00         4.30 o                         
  -5   5  10         44.95         47.18         3.39 o                         
  -4   5  10          2.15          7.25         1.76 o                         
  -3   5  10       1136.69       1158.86        19.20 o                         
  -2   5  10       2455.08       2417.81        26.69 o                         
  -1   5  10       5183.52       5019.47        51.36 o                         
   0   5  10         19.67         23.05         3.82 o                         
   1   5  10          1.33          5.12         2.57 o                         
   2   5  10        153.47        145.18         6.95 o                         
   3   5  10         99.68         78.00        12.94 o                         
   4   5  10        207.93        191.39        12.18 o                         
   5   5  10         28.91         15.19         8.94 o                         
  -8   6  10          1.26          8.90         3.30 o                         
  -7   6  10        887.85        892.81        17.53 o                         
  -6   6  10        907.51        906.22        19.40 o                         
  -5   6  10        234.75        235.65         6.45 o                         
  -4   6  10        223.74        219.57         5.91 o                         
  -3   6  10        399.60        408.84        10.05 o                         
  -2   6  10        359.91        356.98         8.07 o                         
  -1   6  10        764.71        771.30        19.98 o                         
   0   6  10        534.74        566.12        21.74 o                         
   1   6  10       1115.89       1096.63        18.90 o                         
   2   6  10        420.19        422.00        13.90 o                         
   3   6  10        199.05        201.23        16.69 o                         
   4   6  10         42.48         38.83         6.00 o                         
  -8   7  10          0.59          0.01         3.02 o                         
  -7   7  10         13.10         17.86         5.03 o                         
  -6   7  10        238.68        248.06         9.19 o                         
  -5   7  10        518.35        524.25         9.87 o                         
  -4   7  10       1223.06       1214.26        20.12 o                         
  -3   7  10       2494.84       2529.37        31.02 o                         
  -2   7  10         60.39         63.20         4.33 o                         
  -1   7  10        252.26        255.34         7.84 o                         
   0   7  10          0.52         -2.53         2.53 o                         
   1   7  10        234.38        233.31         9.58 o                         
   2   7  10        920.78        873.65        20.75 o                         
   3   7  10         26.48         15.99         4.79 o                         
  -8   8  10        157.20        140.76         8.20 o                         
  -7   8  10          9.24         10.16         3.50 o                         
  -6   8  10         40.24         48.70         4.85 o                         
  -5   8  10         33.51         34.38         4.23 o                         
  -4   8  10        431.99        425.09         8.79 o                         
  -3   8  10       1373.34       1366.47        16.33 o                         
  -2   8  10        486.72        492.88        11.88 o                         
  -1   8  10        495.98        510.71        11.25 o                         
   0   8  10        174.34        168.35         8.61 o                         
   1   8  10          2.75          5.35         4.65 o                         
   2   8  10         43.00         42.89         6.82 o                         
   3   8  10        128.90        154.21        14.28 o                         
  -7   9  10        189.67        182.91         8.26 o                         
  -6   9  10        370.43        365.22        10.63 o                         
  -5   9  10        335.55        326.50        11.31 o                         
  -4   9  10         43.03         46.84         3.89 o                         
  -3   9  10        593.76        588.31        10.48 o                         
  -2   9  10        295.06        293.78         9.36 o                         
  -1   9  10        350.44        353.70        14.81 o                         
   0   9  10        694.35        700.14        15.96 o                         
   1   9  10         45.25         28.43         5.81 o                         
   2   9  10        129.64        160.21        17.07 o                         
  -6  10  10        669.31        701.79        20.66 o                         
  -5  10  10        501.29        493.18        12.18 o                         
  -4  10  10         43.48         45.28         3.69 o                         
  -3  10  10         55.22         62.80         4.08 o                         
  -2  10  10          0.20         -2.09         2.46 o                         
  -1  10  10         20.03         15.83         3.16 o                         
   0  10  10         55.16         56.27         6.95 o                         
  -5  11  10        350.75        346.44        10.76 o                         
  -4  11  10         63.12         60.30         4.38 o                         
  -3  11  10        281.50        291.95         9.17 o                         
  -2  11  10        249.71        253.53         8.79 o                         
  -1  11  10          0.86          0.76         3.33 o                         
  -2 -12  11         99.04        129.73        10.44 o                         
  -1 -12  11        124.78        131.86         7.49 o                         
   0 -12  11        476.73        503.48        15.96 o                         
   1 -12  11        664.70        706.92        18.67 o                         
   2 -12  11        151.39        153.44         8.08 o                         
   3 -12  11         27.26         26.15         6.40 o                         
  -3 -11  11        633.88        652.32        21.51 o                         
  -2 -11  11        651.20        623.98        14.39 o                         
  -1 -11  11        108.42         86.21         6.06 o                         
   0 -11  11        110.46        104.97         8.36 o                         
   1 -11  11        354.26        370.72        13.57 o                         
   2 -11  11        206.41        217.54         9.87 o                         
   3 -11  11        136.17        126.34         9.67 o                         
   4 -11  11        180.54        162.93        15.41 o                         
  -4 -10  11        410.85        396.95        12.12 o                         
  -3 -10  11        372.61        383.39        11.47 o                         
  -2 -10  11        732.07        712.38        14.89 o                         
  -1 -10  11        463.17        457.42        14.79 o                         
   0 -10  11          1.17         -0.52         5.67 o                         
   1 -10  11         31.61         32.88         6.14 o                         
   2 -10  11         42.71         38.50         6.37 o                         
   3 -10  11          1.12          4.63         3.64 o                         
   4 -10  11          2.90          1.96         2.64 o                         
   5 -10  11        333.70        345.34        11.91 o                         
  -5  -9  11        344.38        370.08        14.43 o                         
  -4  -9  11         56.31         51.70         5.28 o                         
  -3  -9  11          1.03          7.76         3.02 o                         
  -2  -9  11        168.95        173.83         8.85 o                         
  -1  -9  11       1307.14       1277.27        19.66 o                         
   0  -9  11        298.81        296.23        10.77 o                         
   1  -9  11        250.33        260.73        10.01 o                         
   2  -9  11        280.60        287.16         9.16 o                         
   3  -9  11        145.40        155.52         8.25 o                         
   4  -9  11          3.33          3.88         2.69 o                         
   5  -9  11          0.41          3.33         3.21 o                         
   6  -9  11        318.09        348.05        13.22 o                         
  -6  -8  11        450.61        450.82        13.05 o                         
  -5  -8  11        376.74        383.82        11.65 o                         
  -4  -8  11        181.21        163.48         7.63 o                         
  -3  -8  11        200.98        204.91         8.28 o                         
  -2  -8  11          0.22         -0.50         2.32 o                         
  -1  -8  11         21.31         26.73         3.78 o                         
   0  -8  11        581.27        566.34        14.23 o                         
   1  -8  11        101.47        105.46         6.76 o                         
   2  -8  11        194.21        196.69         8.67 o                         
   3  -8  11        441.69        450.46        10.14 o                         
   4  -8  11          5.87          9.37         2.70 o                         
   5  -8  11        118.54        117.95         6.48 o                         
   6  -8  11        202.77        206.73         8.05 o                         
  -6  -7  11          9.99         17.12         4.32 o                         
  -5  -7  11         83.01         88.93         6.46 o                         
  -4  -7  11         82.28         97.48         6.25 o                         
  -3  -7  11       1962.81       1843.96        25.27 o                         
  -2  -7  11        683.18        703.03        13.29 o                         
  -1  -7  11        187.80        188.23         6.35 o                         
   0  -7  11          0.90          1.98         2.59 o                         
   1  -7  11         18.81         17.69         3.44 o                         
   2  -7  11        102.29         94.15         4.36 o                         
   3  -7  11        112.54        125.52         5.55 o                         
   4  -7  11        111.19        118.35         8.05 o                         
   5  -7  11        547.93        549.94        18.77 o                         
   6  -7  11        144.37        145.82         7.19 o                         
  -7  -6  11         75.54         66.16         4.93 o                         
  -6  -6  11         67.99         62.69         5.96 o                         
  -5  -6  11         33.17         41.03         4.47 o                         
  -4  -6  11         26.43         23.63         3.65 o                         
  -3  -6  11         81.04        104.44         5.56 o                         
  -2  -6  11       1815.62       1737.68        22.89 o                         
  -1  -6  11        311.52        293.33         7.56 o                         
   0  -6  11         73.71         74.55         3.61 o                         
   1  -6  11        307.48        311.02         7.01 o                         
   2  -6  11          0.25         -0.29         1.91 o                         
   3  -6  11         18.46         17.96         2.90 o                         
   4  -6  11         63.24         63.04         4.56 o                         
   5  -6  11         97.40         97.33         5.69 o                         
   6  -6  11         55.84         55.73         4.63 o                         
  -7  -5  11         73.06         76.75         5.08 o                         
  -6  -5  11        113.75        119.23         5.84 o                         
  -5  -5  11       2205.36       2163.50        29.03 o                         
  -4  -5  11         41.99         69.48         5.16 o                         
  -3  -5  11         57.24         60.83         5.29 o                         
  -2  -5  11         22.36         25.84         3.78 o                         
  -1  -5  11        251.93        257.19         6.90 o                         
   0  -5  11        181.29        167.97         4.43 o                         
   1  -5  11        290.75        277.28         5.76 o                         
   2  -5  11        211.50        207.09        10.49 o                         
   3  -5  11        585.98        584.48        11.57 o                         
   4  -5  11          0.31         -1.65         1.98 o                         
   5  -5  11          5.11          3.43         2.63 o                         
   6  -5  11         20.99         27.29         4.25 o                         
   7  -5  11        155.23        170.93         9.86 o                         
  -8  -4  11         15.51         25.36         3.91 o                         
  -7  -4  11         32.24         35.38         3.80 o                         
  -6  -4  11          1.42          2.80         2.23 o                         
  -5  -4  11        363.00        390.99         8.38 o                         
  -4  -4  11       1426.13       1371.96        15.17 o                         
  -3  -4  11          2.43          5.58         2.05 o                         
  -2  -4  11        550.43        519.45        10.06 o                         
  -1  -4  11         82.93         86.33         4.36 o                         
   0  -4  11        462.48        457.37         6.00 o                         
   1  -4  11        332.03        321.82         5.76 o                         
   2  -4  11        120.50        136.02         5.29 o                         
   3  -4  11         42.64         46.46         4.52 o                         
   4  -4  11          8.10         10.77         2.67 o                         
   5  -4  11          5.41          6.39         2.43 o                         
   6  -4  11        582.59        587.82        11.59 o                         
   7  -4  11          2.97          1.94         5.80 o                         
  -8  -3  11        105.24        106.35         9.87 o                         
  -7  -3  11        378.03        363.12         9.36 o                         
  -6  -3  11         88.97         80.29         6.61 o                         
  -5  -3  11         62.79         58.30         4.25 o                         
  -4  -3  11        251.02        261.24         7.08 o                         
  -3  -3  11        411.39        435.23         6.89 o                         
  -2  -3  11        508.17        472.38         7.07 o                         
  -1  -3  11       1986.95       1927.86        17.73 o                         
   0  -3  11          1.36          3.93         1.27 o                         
   1  -3  11         58.73         62.72         4.11 o                         
   2  -3  11         92.95         85.35         2.76 o                         
   3  -3  11        736.69        749.46        10.76 o                         
   4  -3  11         67.77         62.87         3.74 o                         
   5  -3  11        122.94        135.40         9.49 o                         
   6  -3  11        229.70        240.58         8.14 o                         
   7  -3  11        675.57        665.54        22.97 o                         
  -8  -2  11          3.82         -0.83         2.67 o                         
  -7  -2  11         77.04         80.37         5.10 o                         
  -6  -2  11        265.88        251.98         7.43 o                         
  -5  -2  11         41.26         55.00         3.70 o                         
  -4  -2  11        686.00        686.84        11.94 o                         
  -3  -2  11        292.37        300.37         7.63 o                         
  -2  -2  11       1273.43       1296.05        13.36 o                         
  -1  -2  11       2289.65       2298.47        19.74 o                         
   0  -2  11        896.37        876.98        10.38 o                         
   1  -2  11         30.95         40.32         3.02 o                         
   2  -2  11         15.15         16.04         2.07 o                         
   3  -2  11         52.86         59.63         3.38 o                         
   4  -2  11        404.31        409.19        11.88 o                         
   5  -2  11         90.79         90.37         4.55 o                         
   6  -2  11         72.51         74.80         6.96 o                         
  -8  -1  11        445.89        437.47        10.40 o                         
  -7  -1  11          6.15          6.86         2.48 o                         
  -6  -1  11        128.85        124.72         5.24 o                         
  -5  -1  11       1339.07       1367.30        21.84 o                         
  -4  -1  11       1535.51       1509.21        17.58 o                         
  -3  -1  11        596.81        590.03         9.14 o                         
  -2  -1  11        149.02        133.04         3.34 o                         
  -1  -1  11         71.55         75.69         3.17 o                         
   0  -1  11       1019.18        973.33        11.70 o                         
   1  -1  11       1928.45       1807.39        17.39 o                         
   2  -1  11         25.33         28.15         4.02 o                         
   3  -1  11        885.50        891.29        12.12 o                         
   4  -1  11        905.60        893.99        12.61 o                         
   5  -1  11        566.98        543.64        16.58 o                         
   6  -1  11        295.03        290.21        10.97 o                         
  -9   0  11         15.81         17.48         4.47 o                         
  -8   0  11         46.13         51.37         5.12 o                         
  -7   0  11         19.46         20.89         3.02 o                         
  -6   0  11        322.08        331.05         7.89 o                         
  -5   0  11       1326.85       1328.31        16.80 o                         
  -4   0  11       3409.20       3409.89        38.02 o                         
  -3   0  11       1543.51       1472.94        14.92 o                         
  -2   0  11        273.52        267.03         5.00 o                         
  -1   0  11        668.25        681.87        11.24 o                         
   0   0  11          6.07          7.18         1.88 o                         
   1   0  11         36.98         38.81         3.34 o                         
   2   0  11        176.60        168.11         4.27 o                         
   3   0  11       1576.02       1581.79        23.57 o                         
   4   0  11        982.60       1055.23        16.85 o                         
   5   0  11        235.29        239.41         8.72 o                         
   6   0  11          1.82          2.47         3.33 o                         
  -9   1  11         20.92         29.18         4.56 o                         
  -8   1  11        432.30        410.52        14.94 o                         
  -7   1  11        846.38        849.78        13.78 o                         
  -6   1  11        595.51        589.49        10.59 o                         
  -5   1  11          0.17          0.70         1.64 o                         
  -4   1  11        787.33        777.36        11.39 o                         
  -3   1  11        494.06        485.85         8.06 o                         
  -2   1  11        637.35        606.34         9.64 o                         
  -1   1  11       4457.15       4243.92        43.39 o                         
   0   1  11        134.16        128.28         4.86 o                         
   1   1  11        902.87        884.50        21.68 o                         
   2   1  11       1475.15       1458.11        26.96 o                         
   3   1  11        116.82        133.61         6.52 o                         
   4   1  11       1613.43       1594.45        23.62 o                         
   5   1  11        356.09        366.94        10.27 o                         
   6   1  11         43.14         40.62         8.66 o                         
  -9   2  11         62.97         64.71         5.97 o                         
  -8   2  11         11.67          8.72         3.71 o                         
  -7   2  11       1682.04       1665.37        20.99 o                         
  -6   2  11       1361.73       1347.07        23.73 o                         
  -5   2  11        595.10        584.36        11.54 o                         
  -4   2  11          6.36          8.69         1.81 o                         
  -3   2  11        402.95        401.61         8.93 o                         
  -2   2  11          8.07         13.17         2.53 o                         
  -1   2  11         97.71        111.74         4.81 o                         
   0   2  11        575.08        593.26        10.38 o                         
   1   2  11       2835.80       2794.20        49.16 o                         
   2   2  11       1714.40       1798.72        24.09 o                         
   3   2  11        394.58        405.72        10.20 o                         
   4   2  11         61.08         56.16         6.71 o                         
   5   2  11         60.30         56.15         6.18 o                         
   6   2  11        131.53        149.14        14.53 o                         
  -9   3  11        203.98        204.96        10.84 o                         
  -8   3  11        110.02        106.61         6.97 o                         
  -7   3  11        848.26        820.66        16.08 o                         
  -6   3  11        441.51        447.66         9.11 o                         
  -5   3  11        448.86        445.36         8.60 o                         
  -4   3  11       1365.70       1357.24        16.42 o                         
  -3   3  11       2956.87       2909.67        32.88 o                         
  -2   3  11         18.48         26.80         2.84 o                         
  -1   3  11        482.96        464.36         9.60 o                         
   0   3  11        312.95        285.98         9.24 o                         
   1   3  11        178.15        170.76         7.63 o                         
   2   3  11       1719.88       1620.05        23.09 o                         
   3   3  11       1160.35       1126.10        17.68 o                         
   4   3  11        276.22        269.86        13.93 o                         
   5   3  11        242.40        232.15        10.89 o                         
  -9   4  11        417.04        389.58        12.25 o                         
  -8   4  11        672.63        658.44        15.06 o                         
  -7   4  11         46.88         53.93         5.04 o                         
  -6   4  11        496.23        480.51         9.56 o                         
  -5   4  11        241.29        239.02         6.27 o                         
  -4   4  11        290.14        284.18         5.29 o                         
  -3   4  11       1346.92       1328.22        19.05 o                         
  -2   4  11        521.97        549.54         9.94 o                         
  -1   4  11       1899.68       1887.81        28.41 o                         
   0   4  11       2110.17       2059.17        25.09 o                         
   1   4  11         54.38         62.92         5.56 o                         
   2   4  11         68.72         66.42         5.29 o                         
   3   4  11          9.00         10.08         7.14 o                         
   4   4  11        784.01        838.11        20.15 o                         
   5   4  11        465.76        491.63        15.87 o                         
  -8   5  11        255.48        249.09         9.56 o                         
  -7   5  11        884.91        883.07        32.06 o                         
  -6   5  11        294.40        299.17         7.59 o                         
  -5   5  11        481.45        484.91        11.48 o                         
  -4   5  11        147.50        150.20         4.89 o                         
  -3   5  11        111.46        118.35         5.59 o                         
  -2   5  11          6.74          6.49         2.91 o                         
  -1   5  11        258.37        262.01         7.52 o                         
   0   5  11       2227.20       2127.93        32.31 o                         
   1   5  11       1531.89       1489.24        25.99 o                         
   2   5  11        129.63        134.05         6.99 o                         
   3   5  11        264.52        260.14        11.80 o                         
   4   5  11         29.68         52.84         6.51 o                         
  -8   6  11        699.74        672.64        16.13 o                         
  -7   6  11         32.58         34.52         4.35 o                         
  -6   6  11        636.85        634.24        13.82 o                         
  -5   6  11        469.59        475.73        10.23 o                         
  -4   6  11        291.69        296.67         7.21 o                         
  -3   6  11        557.78        564.68        11.80 o                         
  -2   6  11        564.18        565.29        10.66 o                         
  -1   6  11          0.57          3.06         2.33 o                         
   0   6  11        177.32        190.91         8.87 o                         
   1   6  11        371.19        368.48        10.85 o                         
   2   6  11        732.15        761.67        18.96 o                         
   3   6  11        319.42        340.15        13.14 o                         
   4   6  11         82.76         89.37         9.02 o                         
  -8   7  11          6.50         16.63         4.11 o                         
  -7   7  11          4.81          8.84         4.74 o                         
  -6   7  11        421.71        429.71        15.02 o                         
  -5   7  11        152.14        162.99         6.49 o                         
  -4   7  11        162.64        168.52         5.52 o                         
  -3   7  11        617.91        598.18        11.44 o                         
  -2   7  11       1020.52       1013.81        20.07 o                         
  -1   7  11        425.98        416.87        10.04 o                         
   0   7  11          0.31          2.54         3.78 o                         
   1   7  11          1.76         -0.41         2.78 o                         
   2   7  11         41.59         37.84         8.84 o                         
   3   7  11         41.13         42.88         6.13 o                         
  -7   8  11        134.78        141.09         9.01 o                         
  -6   8  11          2.19          0.59         2.28 o                         
  -5   8  11         59.45         61.21         4.47 o                         
  -4   8  11         58.04         54.93         3.86 o                         
  -3   8  11        410.15        416.35        12.99 o                         
  -2   8  11        240.69        252.72        10.87 o                         
  -1   8  11        344.10        335.22         9.64 o                         
   0   8  11        339.25        328.32        12.64 o                         
   1   8  11         36.34         33.52         4.99 o                         
   2   8  11          6.60          9.59         3.91 o                         
  -7   9  11        212.98        213.90        12.50 o                         
  -6   9  11        270.53        257.97         9.22 o                         
  -5   9  11        164.07        166.92         6.19 o                         
  -4   9  11        269.88        266.26         9.04 o                         
  -3   9  11         33.27         35.68         3.89 o                         
  -2   9  11        313.71        299.88         9.63 o                         
  -1   9  11         28.47         27.50         3.70 o                         
   0   9  11        117.21         99.37         7.30 o                         
   1   9  11         91.33         80.75         7.86 o                         
  -6  10  11        144.32        134.63         8.33 o                         
  -5  10  11        362.31        364.78        12.98 o                         
  -4  10  11         19.92         19.86         3.02 o                         
  -3  10  11        183.56        165.35        10.14 o                         
  -2  10  11         10.01          9.28         4.34 o                         
  -1  10  11          6.45          4.68         3.74 o                         
   0  10  11          2.61         10.00         4.01 o                         
  -3  11  11         71.22         68.68         5.92 o                         
  -1 -12  12         58.47         69.10         5.50 o                         
   0 -12  12         12.09         10.64         4.86 o                         
   1 -12  12        345.29        365.26        17.33 o                         
   2 -12  12        489.18        499.87        13.84 o                         
   3 -12  12         50.49         43.81         7.90 o                         
  -3 -11  12        328.05        317.68        13.03 o                         
  -2 -11  12        433.90        465.09        12.60 o                         
  -1 -11  12          3.00         -0.24         2.87 o                         
   0 -11  12        128.43        131.90         8.88 o                         
   1 -11  12        130.53        138.81         9.00 o                         
   2 -11  12        337.49        368.30        11.85 o                         
   3 -11  12        270.67        273.87        11.62 o                         
   4 -11  12        184.11        199.48        10.36 o                         
  -4 -10  12        279.55        284.24        10.36 o                         
  -3 -10  12        428.33        453.26        17.68 o                         
  -2 -10  12        116.74        145.25         7.08 o                         
  -1 -10  12        382.44        387.87        10.32 o                         
   0 -10  12        189.14        215.16        10.28 o                         
   1 -10  12         90.76         99.12         8.19 o                         
   2 -10  12          0.03         -2.86         2.86 o                         
   3 -10  12         14.39         16.02         4.09 o                         
   4 -10  12          6.64          2.30         3.41 o                         
   5 -10  12         86.16         88.02         7.42 o                         
  -5  -9  12        264.45        272.35        10.43 o                         
  -4  -9  12        128.18        121.52         7.99 o                         
  -3  -9  12         37.45         40.47         4.75 o                         
  -2  -9  12        490.36        475.08        12.42 o                         
  -1  -9  12         34.06         29.83         6.98 o                         
   0  -9  12        672.08        644.55        16.15 o                         
   1  -9  12        343.03        366.53        12.13 o                         
   2  -9  12        327.99        319.59         9.86 o                         
   3  -9  12        228.25        217.76         9.74 o                         
   4  -9  12         22.10         24.30         4.48 o                         
   5  -9  12         52.40         50.78         6.47 o                         
  -6  -8  12        473.42        456.43        13.38 o                         
  -5  -8  12        671.89        710.74        15.99 o                         
  -4  -8  12         41.48         64.15         6.63 o                         
  -3  -8  12        358.93        337.78        10.26 o                         
  -2  -8  12         14.13         17.77         3.24 o                         
  -1  -8  12         10.18          8.98         2.59 o                         
   0  -8  12        147.27        139.53        11.77 o                         
   1  -8  12        248.22        247.53         9.63 o                         
   2  -8  12         84.12         83.37         5.65 o                         
   3  -8  12        199.49        203.43         7.01 o                         
   4  -8  12         12.30         13.02         3.18 o                         
   5  -8  12         51.56         58.86         4.93 o                         
   6  -8  12        185.27        173.07         8.81 o                         
  -6  -7  12         40.14         38.76         5.21 o                         
  -5  -7  12        218.28        237.57        11.12 o                         
  -4  -7  12        616.13        614.72        13.76 o                         
  -3  -7  12          6.64         17.58         3.13 o                         
  -2  -7  12       1534.74       1480.57        21.30 o                         
  -1  -7  12         42.06         50.84         5.51 o                         
   0  -7  12         32.68         27.59         3.01 o                         
   1  -7  12        284.54        294.45         8.49 o                         
   2  -7  12         19.71         21.09         2.96 o                         
   3  -7  12        322.99        332.41         9.92 o                         
   4  -7  12        642.41        637.80        13.10 o                         
   5  -7  12        680.78        709.05        15.19 o                         
   6  -7  12        237.63        255.60         8.91 o                         
  -7  -6  12        352.61        380.07        11.95 o                         
  -6  -6  12        128.51        147.68         7.66 o                         
  -5  -6  12        206.33        193.14         8.16 o                         
  -4  -6  12        320.97        311.64         9.46 o                         
  -3  -6  12        180.11        186.13         7.06 o                         
  -2  -6  12        591.35        574.50        11.68 o                         
  -1  -6  12        605.17        588.93        11.27 o                         
   0  -6  12          7.61          4.50         1.81 o                         
   1  -6  12        385.14        389.44         6.61 o                         
   2  -6  12         82.84         87.53         5.29 o                         
   3  -6  12          1.81          7.07         2.45 o                         
   4  -6  12        113.23        117.01         5.99 o                         
   5  -6  12          3.32          9.27         3.00 o                         
   6  -6  12        179.55        186.60         9.15 o                         
  -7  -5  12        195.02        196.09         7.21 o                         
  -6  -5  12        561.60        563.47        22.84 o                         
  -5  -5  12        331.07        379.03        10.64 o                         
  -4  -5  12        686.10        647.05        13.21 o                         
  -3  -5  12        158.67        141.14         6.07 o                         
  -2  -5  12         56.73         55.90         5.12 o                         
  -1  -5  12        267.14        256.89         6.98 o                         
   0  -5  12        100.22         89.39         4.19 o                         
   1  -5  12        750.48        734.36        10.89 o                         
   2  -5  12        855.78        836.99        14.23 o                         
   3  -5  12       1068.81       1064.86        16.82 o                         
   4  -5  12         22.93         27.99         3.74 o                         
   5  -5  12          3.35          4.01         3.00 o                         
   6  -5  12         40.20         46.24         5.99 o                         
  -8  -4  12         37.14         44.93         4.48 o                         
  -7  -4  12          0.78          3.10         2.40 o                         
  -6  -4  12        392.69        370.15         9.06 o                         
  -5  -4  12        566.00        598.49        10.69 o                         
  -4  -4  12        485.32        492.00        11.05 o                         
  -3  -4  12         17.90         15.27         2.77 o                         
  -2  -4  12         26.89         38.67         4.26 o                         
  -1  -4  12       1016.72       1041.82        15.09 o                         
   0  -4  12          1.18          3.00         1.33 o                         
   1  -4  12         82.22         86.19         3.21 o                         
   2  -4  12          2.00          2.30         2.74 o                         
   3  -4  12         48.03         52.51         4.72 o                         
   4  -4  12          6.69          9.11         2.77 o                         
   5  -4  12        139.03        139.48         6.77 o                         
   6  -4  12         73.28         65.04         5.95 o                         
  -8  -3  12        347.62        363.56         9.90 o                         
  -7  -3  12         78.80         80.50         5.14 o                         
  -6  -3  12        255.43        232.78        10.81 o                         
  -5  -3  12        140.40        139.77         5.21 o                         
  -4  -3  12          8.97          9.24         1.98 o                         
  -3  -3  12        738.59        695.49         9.93 o                         
  -2  -3  12        169.01        163.33         4.40 o                         
  -1  -3  12       3801.44       3612.28        30.10 o                         
   0  -3  12         19.52         23.51         2.22 o                         
   1  -3  12        314.26        294.08         6.13 o                         
   2  -3  12          2.16          5.65         2.13 o                         
   3  -3  12         86.89         87.27         4.00 o                         
   4  -3  12        149.15        156.20         8.81 o                         
   5  -3  12          3.75          3.44         4.26 o                         
   6  -3  12         20.99         23.64         4.02 o                         
  -8  -2  12        279.25        280.25         8.58 o                         
  -7  -2  12        162.91        162.12         6.41 o                         
  -6  -2  12         83.00         86.86         4.84 o                         
  -5  -2  12         26.67         30.62         2.93 o                         
  -4  -2  12         93.93         97.40         4.24 o                         
  -3  -2  12        589.52        584.69         9.45 o                         
  -2  -2  12         10.82         10.92         2.01 o                         
  -1  -2  12        955.75        961.84        11.67 o                         
   0  -2  12        191.72        210.64         4.05 o                         
   1  -2  12         47.21         42.54         2.61 o                         
   2  -2  12         78.86         81.94         4.07 o                         
   3  -2  12        247.58        244.95         6.44 o                         
   4  -2  12        234.85        224.40         6.04 o                         
   5  -2  12        861.86        846.00        13.20 o                         
   6  -2  12         33.90         33.79         9.48 o                         
  -8  -1  12         34.48         32.57         5.02 o                         
  -7  -1  12         58.00         65.46         5.80 o                         
  -6  -1  12         37.78         38.66         3.54 o                         
  -5  -1  12        176.41        167.50         5.67 o                         
  -4  -1  12        405.53        428.58         8.45 o                         
  -3  -1  12       3565.89       3476.09        33.93 o                         
  -2  -1  12        608.18        585.00         7.32 o                         
  -1  -1  12         21.72         18.17         2.45 o                         
   0  -1  12         44.83         49.09         3.64 o                         
   1  -1  12         35.62         37.52         3.13 o                         
   2  -1  12        330.39        339.92         6.75 o                         
   3  -1  12         18.51         19.64         2.83 o                         
   4  -1  12         23.02         25.89         2.76 o                         
   5  -1  12        215.26        219.59         7.80 o                         
   6  -1  12          0.00         -3.26         3.26 o                         
  -8   0  12         44.68         38.76         6.45 o                         
  -7   0  12         19.77         22.83         3.56 o                         
  -6   0  12        101.59        100.28         4.96 o                         
  -5   0  12         54.01         56.30         4.35 o                         
  -4   0  12         66.82         84.09         4.06 o                         
  -3   0  12        832.12        838.54        10.59 o                         
  -2   0  12        271.03        269.77         6.28 o                         
  -1   0  12          1.59          2.55         2.28 o                         
   0   0  12        339.00        330.17         7.68 o                         
   1   0  12        347.98        328.77         7.96 o                         
   2   0  12        290.55        278.66         7.33 o                         
   3   0  12        235.61        220.36         6.80 o                         
   4   0  12         36.24         29.34         3.51 o                         
   5   0  12        101.04        104.62         6.13 o                         
   6   0  12         55.55         60.60         5.94 o                         
  -9   1  12         18.04         12.35         5.34 o                         
  -8   1  12         67.23         73.42         6.33 o                         
  -7   1  12         63.21         55.88         6.12 o                         
  -6   1  12         47.42         51.82         3.95 o                         
  -5   1  12       2559.64       2545.99        27.03 o                         
  -4   1  12       1906.49       1932.62        21.75 o                         
  -3   1  12         15.51         19.56         3.21 o                         
  -2   1  12          8.81         11.39         2.16 o                         
  -1   1  12        438.58        423.84         9.11 o                         
   0   1  12       1266.24       1293.36        20.16 o                         
   1   1  12         15.10         15.86         2.25 o                         
   2   1  12          3.19          2.88         2.35 o                         
   3   1  12         42.00         45.63         5.17 o                         
   4   1  12        197.38        206.84        12.26 o                         
   5   1  12          2.68          0.97         2.78 o                         
  -9   2  12         37.94         48.78         5.55 o                         
  -8   2  12          5.06          4.66         2.63 o                         
  -7   2  12        106.14        110.84         6.03 o                         
  -6   2  12         54.42         59.42         4.10 o                         
  -5   2  12        759.36        759.99        15.20 o                         
  -4   2  12        810.10        834.12        12.06 o                         
  -3   2  12         66.60         67.94         5.50 o                         
  -2   2  12        276.97        265.05         9.45 o                         
  -1   2  12        326.14        327.77         8.06 o                         
   0   2  12       1446.26       1423.71        19.22 o                         
   1   2  12          4.20          3.61         2.30 o                         
   2   2  12        241.06        200.63         7.31 o                         
   3   2  12        112.92        130.96         7.91 o                         
   4   2  12          4.79          3.90         2.56 o                         
   5   2  12         22.03         17.17         7.95 o                         
  -9   3  12         52.08         46.12         5.50 o                         
  -8   3  12         12.83         11.66         3.35 o                         
  -7   3  12        452.26        449.01        13.33 o                         
  -6   3  12       1290.69       1302.11        17.39 o                         
  -5   3  12          5.95          9.49         2.10 o                         
  -4   3  12        413.33        399.75         6.75 o                         
  -3   3  12        745.85        729.05        16.11 o                         
  -2   3  12        471.48        472.15         9.12 o                         
  -1   3  12         11.27         15.56         2.52 o                         
   0   3  12        103.75        109.74         5.07 o                         
   1   3  12        194.57        187.44         8.30 o                         
   2   3  12        189.67        184.54         7.54 o                         
   3   3  12         60.76         61.76         7.70 o                         
   4   3  12        100.52         80.83         7.79 o                         
   5   3  12         27.65         21.82         6.75 o                         
  -8   4  12         12.56         13.27         3.80 o                         
  -7   4  12        479.75        471.91        12.60 o                         
  -6   4  12        164.21        166.24         5.89 o                         
  -5   4  12         43.12         38.76         3.23 o                         
  -4   4  12        541.79        540.87        12.59 o                         
  -3   4  12        925.09        907.36        15.24 o                         
  -2   4  12        701.57        706.37        11.77 o                         
  -1   4  12         79.09         74.25         4.86 o                         
   0   4  12         31.63         28.29         3.48 o                         
   1   4  12          0.26         -1.04         2.61 o                         
   2   4  12        117.84         97.87         6.45 o                         
   3   4  12         51.27         50.52        13.61 o                         
   4   4  12        362.04        402.16        14.11 o                         
  -8   5  12        754.02        720.86        16.14 o                         
  -7   5  12         59.44         56.10         6.18 o                         
  -6   5  12        273.79        265.60         9.14 o                         
  -5   5  12        202.72        201.16         6.31 o                         
  -4   5  12         74.99         72.16         5.11 o                         
  -3   5  12        330.85        339.18         9.77 o                         
  -2   5  12        191.69        198.39         6.30 o                         
  -1   5  12        343.00        347.45        11.02 o                         
   0   5  12        732.95        716.78        16.72 o                         
   1   5  12        422.64        405.41        11.32 o                         
   2   5  12         22.30         23.50         5.90 o                         
   3   5  12          3.68          4.41         4.64 o                         
   4   5  12          0.08          0.03         3.77 o                         
  -8   6  12          1.13         11.99         3.68 o                         
  -7   6  12        344.26        326.73        10.23 o                         
  -6   6  12        420.41        386.28        30.13 o                         
  -5   6  12        230.46        213.37         6.36 o                         
  -4   6  12        344.86        354.00         9.87 o                         
  -3   6  12        196.79        198.00         6.57 o                         
  -2   6  12          8.12          7.90         2.65 o                         
  -1   6  12         10.60          9.27         2.61 o                         
   0   6  12        517.32        517.86        14.66 o                         
   1   6  12        562.68        574.80        14.89 o                         
   2   6  12        487.87        507.06        15.84 o                         
   3   6  12        734.29        808.16        20.74 o                         
  -8   7  12         93.48        100.46         8.73 o                         
  -7   7  12          1.72          2.72         3.16 o                         
  -6   7  12         52.00         52.13         4.86 o                         
  -5   7  12        206.12        206.80         7.51 o                         
  -4   7  12        185.56        192.15         7.55 o                         
  -3   7  12        917.65        925.29        15.11 o                         
  -2   7  12        613.11        608.85        13.54 o                         
  -1   7  12        310.88        283.24         9.44 o                         
   0   7  12         11.06         13.15         4.21 o                         
   1   7  12         96.66        102.98         7.14 o                         
   2   7  12         33.15         21.31         5.17 o                         
  -7   8  12         92.93         85.65         6.27 o                         
  -6   8  12         34.22         32.86         4.38 o                         
  -5   8  12        113.93        104.92         5.60 o                         
  -4   8  12          0.67          4.65         2.87 o                         
  -3   8  12        347.40        347.92         9.21 o                         
  -2   8  12        751.68        760.99        15.13 o                         
  -1   8  12        436.81        450.27        11.02 o                         
   0   8  12        261.08        267.32        10.19 o                         
   1   8  12        371.54        379.85        12.20 o                         
  -6   9  12        222.22        227.14         9.20 o                         
  -5   9  12        385.66        379.24        15.68 o                         
  -4   9  12        260.07        283.96         8.79 o                         
  -3   9  12          6.16          8.63         2.96 o                         
  -2   9  12        361.30        372.60        11.26 o                         
  -1   9  12         47.01         53.81         4.86 o                         
   0   9  12         32.24         24.56         4.49 o                         
  -5  10  12        246.70        244.85        11.56 o                         
  -4  10  12        188.43        196.57         8.27 o                         
  -3  10  12        323.81        317.75        10.61 o                         
  -2  10  12          0.39         -1.61         3.05 o                         
  -1  10  12         44.83         40.06         5.44 o                         
   0 -12  13        448.37        415.69        14.94 o                         
   1 -12  13         75.28         86.76         6.92 o                         
   2 -12  13        389.87        386.73        12.38 o                         
  -2 -11  13        230.54        231.09         9.28 o                         
  -1 -11  13         13.90          6.19         4.10 o                         
   0 -11  13         18.95         13.55         4.39 o                         
   1 -11  13         36.72         45.80         5.84 o                         
   2 -11  13         85.12         77.04         6.28 o                         
   3 -11  13        722.59        726.47        21.08 o                         
  -4 -10  13         65.44         69.81         6.03 o                         
  -3 -10  13         25.81         23.66         4.39 o                         
  -2 -10  13        741.30        707.88        16.24 o                         
  -1 -10  13         92.38        102.31         6.20 o                         
   0 -10  13        626.49        609.40        16.53 o                         
   1 -10  13        103.73        112.22        10.41 o                         
   2 -10  13         44.55         50.63         5.15 o                         
   3 -10  13         86.29         75.45         7.08 o                         
   4 -10  13          1.69         -2.34         2.93 o                         
  -5  -9  13          2.53          6.52         3.69 o                         
  -4  -9  13         75.44         83.57         7.77 o                         
  -3  -9  13          1.95          0.06         2.97 o                         
  -2  -9  13        193.70        207.42         8.22 o                         
  -1  -9  13        177.03        175.96         7.68 o                         
   0  -9  13        321.57        353.33        14.55 o                         
   1  -9  13       1391.32       1392.94        23.82 o                         
   2  -9  13        429.80        449.82        11.95 o                         
   3  -9  13          4.15          1.59         2.61 o                         
   4  -9  13         22.75         14.61         4.18 o                         
   5  -9  13          5.32         -0.70         3.22 o                         
  -5  -8  13        117.10        113.64         7.68 o                         
  -4  -8  13        287.44        265.53         9.55 o                         
  -3  -8  13         63.82         87.04         6.81 o                         
  -2  -8  13        639.51        599.57        12.96 o                         
  -1  -8  13          6.51          6.35         2.24 o                         
   0  -8  13        784.96        774.97        17.56 o                         
   1  -8  13        451.44        462.45        14.08 o                         
   2  -8  13          1.76          3.13         3.23 o                         
   3  -8  13        125.49        139.19         8.26 o                         
   4  -8  13         18.95         25.63         5.89 o                         
   5  -8  13        114.43        117.30         6.80 o                         
  -6  -7  13         97.95         98.51         7.23 o                         
  -5  -7  13         42.07         49.46         5.12 o                         
  -4  -7  13        424.33        407.22        12.12 o                         
  -3  -7  13        181.78        176.08         7.70 o                         
  -2  -7  13        886.66        904.62        16.67 o                         
  -1  -7  13        744.34        718.61        13.26 o                         
   0  -7  13         20.79         35.51         4.65 o                         
   1  -7  13        141.53        147.77         6.44 o                         
   2  -7  13          2.05          2.33         2.01 o                         
   3  -7  13         13.24         10.01         2.84 o                         
   4  -7  13       1321.19       1343.51        20.48 o                         
   5  -7  13        612.23        595.31        13.70 o                         
  -7  -6  13         28.65         32.28         4.89 o                         
  -6  -6  13        207.16        212.75         9.04 o                         
  -5  -6  13          4.40          8.06         4.34 o                         
  -4  -6  13          1.57          4.91         3.83 o                         
  -3  -6  13        166.78        147.37         6.62 o                         
  -2  -6  13       2168.17       2026.71        35.42 o                         
  -1  -6  13       1065.85       1045.55        16.21 o                         
   0  -6  13        634.76        601.55        11.07 o                         
   1  -6  13        144.27        154.17         7.51 o                         
   2  -6  13          4.73          2.95         2.11 o                         
   3  -6  13          7.42          6.31         2.49 o                         
   4  -6  13          0.62         -0.19         2.53 o                         
   5  -6  13          0.92          3.53         5.76 o                         
   6  -6  13        635.05        641.44        16.36 o                         
  -7  -5  13         57.38         58.64         5.25 o                         
  -6  -5  13        490.86        507.30        15.26 o                         
  -5  -5  13        307.92        328.98        10.07 o                         
  -4  -5  13        174.83        198.89         7.60 o                         
  -3  -5  13          0.61          3.95         2.44 o                         
  -2  -5  13        418.16        447.73         9.99 o                         
  -1  -5  13       1149.20       1177.39        21.61 o                         
   0  -5  13         32.10         37.95         2.69 o                         
   1  -5  13        265.89        266.48         8.23 o                         
   2  -5  13       3470.61       3468.15        38.34 o                         
   3  -5  13       1301.59       1301.08        19.65 o                         
   4  -5  13        174.74        167.01         6.74 o                         
   5  -5  13         81.92         78.86         5.86 o                         
   6  -5  13        313.53        316.54        10.17 o                         
  -7  -4  13        109.06         89.79         5.73 o                         
  -6  -4  13        300.35        320.17         8.71 o                         
  -5  -4  13        429.80        426.70         8.99 o                         
  -4  -4  13       2044.44       2021.90        26.73 o                         
  -3  -4  13        331.05        321.76         9.02 o                         
  -2  -4  13       1323.54       1211.51        19.97 o                         
  -1  -4  13        276.34        304.22         5.45 o                         
   0  -4  13        597.77        561.90         8.94 o                         
   1  -4  13        314.69        328.03         6.73 o                         
   2  -4  13        140.34        143.44         4.58 o                         
   3  -4  13          6.56         10.52         2.63 o                         
   4  -4  13        501.83        520.69        11.31 o                         
   5  -4  13        157.15        145.51         9.96 o                         
   6  -4  13         22.60         27.66         4.17 o                         
  -8  -3  13        314.69        309.06        12.77 o                         
  -7  -3  13         18.01         26.20         4.14 o                         
  -6  -3  13          0.26          5.81         2.80 o                         
  -5  -3  13         92.38         96.10         5.61 o                         
  -4  -3  13        967.29        968.35        13.74 o                         
  -3  -3  13       1469.02       1523.25        16.02 o                         
  -2  -3  13         23.48         24.03         2.42 o                         
  -1  -3  13        186.99        164.56         5.07 o                         
   0  -3  13       3026.25       2918.80        27.77 o                         
   1  -3  13        545.67        534.39         8.73 o                         
   2  -3  13          5.68          6.05         1.63 o                         
   3  -3  13         14.41         12.43         2.22 o                         
   4  -3  13        495.37        505.61        13.07 o                         
   5  -3  13        628.54        643.93        17.97 o                         
   6  -3  13        250.84        239.80        13.56 o                         
  -8  -2  13        552.33        548.44        12.05 o                         
  -7  -2  13        104.15        108.52         5.70 o                         
  -6  -2  13        722.62        698.57        12.37 o                         
  -5  -2  13        353.72        352.47         8.10 o                         
  -4  -2  13       1300.23       1261.06        17.49 o                         
  -3  -2  13         31.79         40.45         2.64 o                         
  -2  -2  13       2094.07       2035.01        21.52 o                         
  -1  -2  13       1063.46       1067.42        11.98 o                         
   0  -2  13        366.58        379.92         7.10 o                         
   1  -2  13        389.10        380.26         7.20 o                         
   2  -2  13        139.17        152.11         4.80 o                         
   3  -2  13         41.20         49.06         3.59 o                         
   4  -2  13         30.52         27.54         2.71 o                         
   5  -2  13         11.00         10.27         3.02 o                         
   6  -2  13        226.42        243.45        18.59 o                         
  -8  -1  13         25.95         27.94         4.25 o                         
  -7  -1  13         85.35         92.47         5.30 o                         
  -6  -1  13        385.28        389.14        12.56 o                         
  -5  -1  13       1657.65       1656.30        20.65 o                         
  -4  -1  13         34.28         35.82         3.06 o                         
  -3  -1  13        659.89        652.96        10.25 o                         
  -2  -1  13       1158.38       1096.07        14.32 o                         
  -1  -1  13         54.23         51.69         4.57 o                         
   0  -1  13        209.56        221.95         6.50 o                         
   1  -1  13         80.97         90.98         4.58 o                         
   2  -1  13        408.94        417.80         8.24 o                         
   3  -1  13       1330.73       1300.83        16.54 o                         
   4  -1  13        334.62        357.63        11.34 o                         
   5  -1  13         13.95         17.26         4.17 o                         
   6  -1  13          1.97         -2.11         3.74 o                         
  -8   0  13        338.28        348.87        12.22 o                         
  -7   0  13         28.45         30.67         3.49 o                         
  -6   0  13        519.60        518.65        10.39 o                         
  -5   0  13         12.11         14.90         2.52 o                         
  -4   0  13       3892.53       3890.64        37.20 o                         
  -3   0  13        232.11        244.04         5.07 o                         
  -2   0  13         77.57         78.47         5.23 o                         
  -1   0  13        303.03        297.52         7.75 o                         
   0   0  13         46.65         40.66         3.65 o                         
   1   0  13         87.27         82.30         5.51 o                         
   2   0  13        139.40        140.86         4.85 o                         
   3   0  13        156.96        162.37         6.15 o                         
   4   0  13        496.75        510.62        11.66 o                         
   5   0  13        264.30        276.72        11.22 o                         
  -8   1  13        397.67        408.70        11.96 o                         
  -7   1  13        541.84        566.37        11.34 o                         
  -6   1  13         88.91         91.36         4.87 o                         
  -5   1  13        143.05        151.26         5.40 o                         
  -4   1  13         44.73         44.87         3.23 o                         
  -3   1  13        125.33        127.20         6.64 o                         
  -2   1  13         35.21         32.80         4.60 o                         
  -1   1  13        705.27        716.13        13.05 o                         
   0   1  13        751.01        771.60        13.16 o                         
   1   1  13        472.76        428.75         9.20 o                         
   2   1  13        205.79        199.37         7.25 o                         
   3   1  13          5.67          6.91         3.17 o                         
   4   1  13        142.27        154.39        11.10 o                         
   5   1  13         36.75         43.23         6.26 o                         
  -8   2  13        200.56        210.76        10.30 o                         
  -7   2  13        154.73        154.60         6.18 o                         
  -6   2  13       1349.13       1338.39        17.98 o                         
  -5   2  13         14.87         18.35         2.54 o                         
  -4   2  13        312.55        306.90         6.70 o                         
  -3   2  13        385.21        378.62        13.11 o                         
  -2   2  13        336.18        331.35         7.76 o                         
  -1   2  13        364.35        332.65         8.52 o                         
   0   2  13       1074.05       1056.19        16.10 o                         
   1   2  13        124.10        156.73         7.84 o                         
   2   2  13         97.78        130.10         6.46 o                         
   3   2  13        462.41        511.23        17.60 o                         
   4   2  13         68.79         76.40         7.21 o                         
   5   2  13          3.45         13.00         6.71 o                         
  -8   3  13         59.87         53.58         5.21 o                         
  -7   3  13         45.05         44.95         4.42 o                         
  -6   3  13         23.09         27.23         3.28 o                         
  -5   3  13        191.47        200.27         6.05 o                         
  -4   3  13        323.12        328.33         9.01 o                         
  -3   3  13       1058.04       1049.83        16.83 o                         
  -2   3  13         98.17        110.08         4.94 o                         
  -1   3  13         78.94         61.11         4.42 o                         
   0   3  13          9.34          8.24         2.43 o                         
   1   3  13         23.59         23.11         4.07 o                         
   2   3  13         90.69        101.06        10.83 o                         
   3   3  13        111.00        112.55         8.11 o                         
   4   3  13        337.09        342.96        13.12 o                         
  -8   4  13        535.39        516.93        13.62 o                         
  -7   4  13          3.13          0.06         2.09 o                         
  -6   4  13         97.45        113.33         7.79 o                         
  -5   4  13        166.12        157.48         5.52 o                         
  -4   4  13        800.74        812.32        16.17 o                         
  -3   4  13       1126.28       1109.51        16.04 o                         
  -2   4  13        561.20        574.46        11.99 o                         
  -1   4  13         21.69         31.96         3.47 o                         
   0   4  13         53.57         66.71         7.81 o                         
   1   4  13        208.06        234.76        10.01 o                         
   2   4  13          6.42         -2.04         2.72 o                         
   3   4  13          9.45         12.73         4.19 o                         
   4   4  13        490.62        561.37        17.04 o                         
  -8   5  13        110.60        120.09         7.45 o                         
  -7   5  13        587.38        583.31        13.64 o                         
  -6   5  13        104.01         97.83         5.98 o                         
  -5   5  13        285.08        275.91         6.99 o                         
  -4   5  13          0.10         -0.80         2.48 o                         
  -3   5  13         80.25         82.84         4.98 o                         
  -2   5  13         22.93         19.88         3.27 o                         
  -1   5  13          5.44          7.95         2.40 o                         
   0   5  13        315.21        305.20        11.15 o                         
   1   5  13        457.39        452.50        14.25 o                         
   2   5  13        228.75        247.12         9.92 o                         
   3   5  13         71.62         69.99         7.57 o                         
  -8   6  13         16.07         13.24         3.72 o                         
  -7   6  13        367.19        357.55        12.02 o                         
  -6   6  13        719.20        715.36        19.31 o                         
  -5   6  13        392.16        393.63        12.06 o                         
  -4   6  13        264.67        287.56         9.03 o                         
  -3   6  13         33.05         32.37         3.70 o                         
  -2   6  13          4.82          3.43         3.18 o                         
  -1   6  13         30.38         33.44         3.57 o                         
   0   6  13        410.98        419.19        18.27 o                         
   1   6  13        243.15        229.90         9.28 o                         
   2   6  13        772.58        887.14        30.83 o                         
   3   6  13        164.25        189.26        10.97 o                         
  -7   7  13          0.01          1.25         2.97 o                         
  -6   7  13        161.27        169.70         7.66 o                         
  -5   7  13         47.11         50.09         4.85 o                         
  -4   7  13        120.72        128.87         6.78 o                         
  -3   7  13        248.89        265.69         8.21 o                         
  -2   7  13        215.35        216.39         9.58 o                         
  -1   7  13        431.47        451.94        12.69 o                         
   0   7  13         76.13         73.81         7.23 o                         
   1   7  13        121.68        151.52         9.62 o                         
   2   7  13        106.78        120.96        11.61 o                         
  -7   8  13        223.90        204.94         8.84 o                         
  -6   8  13          6.51         -2.48         2.48 o                         
  -5   8  13         22.24         21.84         3.74 o                         
  -4   8  13         14.43         14.59         3.17 o                         
  -3   8  13        340.21        341.25         9.93 o                         
  -2   8  13       1001.45        981.02        17.94 o                         
  -1   8  13        104.41         98.56         8.04 o                         
   0   8  13        828.60        941.87        19.40 o                         
   1   8  13        164.69        174.17         9.08 o                         
  -6   9  13        332.50        332.76        13.34 o                         
  -5   9  13        115.94        113.54         7.14 o                         
  -4   9  13         80.39         80.65         5.76 o                         
  -3   9  13        110.73        123.85         9.34 o                         
  -2   9  13         69.79         72.10         5.53 o                         
  -1   9  13        209.86        221.35        11.23 o                         
  -2 -11  14        119.37        108.28         8.05 o                         
  -1 -11  14          5.50         12.31         5.16 o                         
   0 -11  14         10.98         18.34         4.33 o                         
   1 -11  14         12.93         11.17         4.07 o                         
   2 -11  14          0.42         -2.96         3.26 o                         
   3 -11  14        682.23        688.67        18.48 o                         
  -3 -10  14         22.65         17.21         4.46 o                         
  -2 -10  14        231.98        240.86         9.01 o                         
  -1 -10  14        282.93        267.79        11.67 o                         
   0 -10  14        132.87        141.16         9.05 o                         
   1 -10  14        329.27        356.54        11.19 o                         
   2 -10  14        389.81        405.39        11.89 o                         
   3 -10  14          5.14          6.00         7.14 o                         
   4 -10  14        967.08        945.49        49.68 o                         
  -4  -9  14          1.10          1.15         3.29 o                         
  -3  -9  14         11.89         14.05         3.61 o                         
  -2  -9  14        126.76        150.12         7.24 o                         
  -1  -9  14        131.24        129.24         8.96 o                         
   0  -9  14        123.89        120.79        10.33 o                         
   1  -9  14       2366.22       2286.33        31.13 o                         
   2  -9  14       1313.71       1286.64        30.44 o                         
   3  -9  14        397.92        409.71        13.46 o                         
   4  -9  14         15.01         21.01         7.17 o                         
  -5  -8  14        164.84        162.83        10.61 o                         
  -4  -8  14        220.21        206.36         8.84 o                         
  -3  -8  14        492.06        493.72        14.88 o                         
  -2  -8  14        493.19        514.60        13.20 o                         
  -1  -8  14         52.27         55.27         4.79 o                         
   0  -8  14         33.66         33.37         4.92 o                         
   1  -8  14        413.21        407.40        11.01 o                         
   2  -8  14       3124.29       3098.16        46.22 o                         
   3  -8  14          2.80         -1.52         2.66 o                         
   4  -8  14        180.86        182.78         9.43 o                         
   5  -8  14        243.17        272.87         9.58 o                         
  -6  -7  14          9.79         20.55         7.61 o                         
  -5  -7  14         88.06        100.22         6.92 o                         
  -4  -7  14        802.07        830.92        17.30 o                         
  -3  -7  14        501.20        526.53        12.85 o                         
  -2  -7  14        773.94        812.99        15.07 o                         
  -1  -7  14       2655.65       2488.07        30.56 o                         
   0  -7  14        821.63        738.70        16.83 o                         
   1  -7  14        675.62        687.45        13.82 o                         
   2  -7  14         43.01         37.11         4.36 o                         
   3  -7  14        491.34        504.63        11.59 o                         
   4  -7  14        540.77        549.05        13.07 o                         
   5  -7  14        214.87        220.68         8.85 o                         
  -6  -6  14        191.91        170.66         8.37 o                         
  -5  -6  14        367.25        367.62        23.60 o                         
  -4  -6  14         43.18         40.36         4.33 o                         
  -3  -6  14         73.03         69.51         5.26 o                         
  -2  -6  14        152.35        149.98         7.63 o                         
  -1  -6  14       1543.58       1523.44        21.11 o                         
   0  -6  14       3279.81       3260.36        36.30 o                         
   1  -6  14         30.01         31.33         2.99 o                         
   2  -6  14        615.90        622.61        12.25 o                         
   3  -6  14         40.80         40.46         4.04 o                         
   4  -6  14         21.16         20.92         3.59 o                         
   5  -6  14        137.23        138.32         8.65 o                         
  -7  -5  14        129.87        138.53         8.29 o                         
  -6  -5  14       1188.70       1241.58        21.64 o                         
  -5  -5  14        829.85        880.94        21.07 o                         
  -4  -5  14        277.03        287.99         9.12 o                         
  -3  -5  14        547.08        505.05        11.45 o                         
  -2  -5  14        450.32        402.41         9.74 o                         
  -1  -5  14        587.57        574.57        13.13 o                         
   0  -5  14        699.31        716.24        10.61 o                         
   1  -5  14        778.72        776.21        10.05 o                         
   2  -5  14       2285.62       2207.16        27.45 o                         
   3  -5  14       1044.80       1041.66        16.95 o                         
   4  -5  14        244.53        269.51         8.65 o                         
   5  -5  14         63.32         65.53         5.32 o                         
  -7  -4  14          0.07          1.10         3.03 o                         
  -6  -4  14         45.64         42.73         3.84 o                         
  -5  -4  14        492.80        495.71         9.96 o                         
  -4  -4  14        564.02        535.73        12.06 o                         
  -3  -4  14        841.75        837.50        14.78 o                         
  -2  -4  14       2132.73       2159.81        28.06 o                         
  -1  -4  14         23.58         26.12         2.43 o                         
   0  -4  14        265.25        265.81         5.55 o                         
   1  -4  14        214.30        219.49         5.68 o                         
   2  -4  14         33.36         31.06         2.45 o                         
   3  -4  14        694.76        697.62        13.15 o                         
   4  -4  14        389.15        409.63        10.29 o                         
   5  -4  14        164.07        168.46         7.32 o                         
  -7  -3  14         87.97         90.06         5.46 o                         
  -6  -3  14          6.90          9.15         2.50 o                         
  -5  -3  14          1.87          3.77         2.73 o                         
  -4  -3  14          1.68         -0.11         1.76 o                         
  -3  -3  14        410.63        379.28         7.74 o                         
  -2  -3  14       1696.72       1717.62        19.55 o                         
  -1  -3  14       1299.23       1331.90        15.99 o                         
   0  -3  14       2238.46       2168.17        20.52 o                         
   1  -3  14       1017.94       1005.80        13.33 o                         
   2  -3  14        264.38        263.91         6.41 o                         
   3  -3  14          1.32          1.82         1.81 o                         
   4  -3  14         99.47        100.93         5.84 o                         
   5  -3  14         77.29         82.76         6.56 o                         
  -8  -2  14        294.82        297.33         9.06 o                         
  -7  -2  14        276.31        289.29         9.46 o                         
  -6  -2  14        464.36        447.56        11.20 o                         
  -5  -2  14        581.27        564.54        10.59 o                         
  -4  -2  14        199.48        214.55         8.12 o                         
  -3  -2  14        266.83        263.33         5.84 o                         
  -2  -2  14         45.19         45.84         3.44 o                         
  -1  -2  14       1824.53       1791.18        17.62 o                         
   0  -2  14        146.18        155.36         4.32 o                         
   1  -2  14        133.75        127.98         5.13 o                         
   2  -2  14        685.19        720.44        11.03 o                         
   3  -2  14        196.63        195.90         6.98 o                         
   4  -2  14         50.11         51.91         3.67 o                         
   5  -2  14         10.92         -2.61         2.61 o                         
  -8  -1  14         35.51         35.50         4.48 o                         
  -7  -1  14        327.98        334.87         8.97 o                         
  -6  -1  14         32.59         34.89         3.44 o                         
  -5  -1  14          2.76          2.13         2.09 o                         
  -4  -1  14       1744.15       1747.64        20.54 o                         
  -3  -1  14         62.91         68.09         3.39 o                         
  -2  -1  14        799.15        760.04        11.89 o                         
  -1  -1  14        789.05        697.12        14.41 o                         
   0  -1  14         30.78         22.80         2.96 o                         
   1  -1  14          5.68          9.57         2.21 o                         
   2  -1  14        263.41        257.44         7.77 o                         
   3  -1  14        590.23        580.84         9.96 o                         
   4  -1  14        172.28        168.74         8.49 o                         
   5  -1  14         81.47         83.57         7.57 o                         
  -8   0  14        504.72        459.46        22.82 o                         
  -7   0  14         13.36         12.03         2.75 o                         
  -6   0  14        111.92        118.50         6.74 o                         
  -5   0  14        371.67        374.30         8.45 o                         
  -4   0  14        174.64        180.18         7.03 o                         
  -3   0  14       1494.43       1493.85        20.06 o                         
  -2   0  14          7.47          7.08         2.36 o                         
  -1   0  14         16.64         12.11         3.01 o                         
   0   0  14        279.82        301.29         8.02 o                         
   1   0  14          0.77          3.44         2.14 o                         
   2   0  14         35.61         32.75         3.01 o                         
   3   0  14         68.23         83.21         6.77 o                         
   4   0  14        271.47        284.17        11.71 o                         
   5   0  14          4.39         -1.41         5.37 o                         
  -8   1  14        308.08        293.32        10.28 o                         
  -7   1  14         23.47         27.82         3.42 o                         
  -6   1  14        176.76        161.96         6.13 o                         
  -5   1  14         13.01         16.35         2.73 o                         
  -4   1  14         20.27         20.33         2.42 o                         
  -3   1  14        182.84        168.13         5.78 o                         
  -2   1  14         72.08         60.97         4.40 o                         
  -1   1  14         87.15         70.69         4.67 o                         
   0   1  14        716.59        705.73        12.84 o                         
   1   1  14        252.02        251.34         7.32 o                         
   2   1  14         80.72         66.70         5.08 o                         
   3   1  14         47.60         63.76         8.80 o                         
   4   1  14         66.23         73.80         7.46 o                         
   5   1  14          0.65          2.57         3.10 o                         
  -8   2  14        353.64        351.07        13.27 o                         
  -7   2  14        499.79        523.34        10.97 o                         
  -6   2  14         38.32         40.51         3.58 o                         
  -5   2  14        708.13        707.28        11.77 o                         
  -4   2  14        185.28        186.66         7.16 o                         
  -3   2  14        176.28        205.75         7.18 o                         
  -2   2  14         33.53         27.11         3.74 o                         
  -1   2  14        189.63        209.63         7.14 o                         
   0   2  14       1112.87       1015.07        16.18 o                         
   1   2  14        112.57        135.80         7.59 o                         
   2   2  14         37.40         46.88         4.61 o                         
   3   2  14         20.26         21.96         4.69 o                         
   4   2  14        204.57        229.18        10.98 o                         
  -8   3  14          6.27          2.41         2.41 o                         
  -7   3  14        106.23        103.27         5.44 o                         
  -6   3  14         78.67         85.84         6.85 o                         
  -5   3  14         72.28         72.62         4.64 o                         
  -4   3  14         77.64         85.22         5.41 o                         
  -3   3  14        463.84        407.50         9.14 o                         
  -2   3  14         74.01         88.22         6.58 o                         
  -1   3  14         41.81         43.32         3.91 o                         
   0   3  14         26.63         20.67         2.97 o                         
   1   3  14          2.57          5.68         3.35 o                         
   2   3  14        197.54        223.48         9.01 o                         
   3   3  14          1.76          9.32         4.62 o                         
   4   3  14        204.52        205.08        12.05 o                         
  -8   4  14         87.31         91.17         6.83 o                         
  -7   4  14        362.40        351.21        10.55 o                         
  -6   4  14         92.91         88.94         4.99 o                         
  -5   4  14        252.87        262.58        10.30 o                         
  -4   4  14        724.94        726.97        14.35 o                         
  -3   4  14        952.18        948.32        15.00 o                         
  -2   4  14       1065.18        993.97        19.21 o                         
  -1   4  14         18.57         32.12         3.65 o                         
   0   4  14         36.13         54.90         6.45 o                         
   1   4  14          6.32          9.29         5.64 o                         
   2   4  14        167.39        170.80         8.25 o                         
   3   4  14          0.53         -1.99         3.77 o                         
  -8   5  14        285.54        270.75        10.13 o                         
  -7   5  14         59.94         69.14         6.13 o                         
  -6   5  14         45.02         46.23         3.77 o                         
  -5   5  14        362.09        338.10        11.72 o                         
  -4   5  14          1.17          1.41         2.28 o                         
  -3   5  14         60.03         59.25         4.53 o                         
  -2   5  14         36.56         28.69         3.83 o                         
  -1   5  14          2.04          1.16         2.49 o                         
   0   5  14        945.67       1033.83        34.35 o                         
   1   5  14         34.31         32.25         4.59 o                         
   2   5  14         78.44         65.28         7.04 o                         
   3   5  14        212.72        232.89        11.91 o                         
  -7   6  14        504.50        484.54        12.48 o                         
  -6   6  14        932.19        903.93        14.43 o                         
  -5   6  14        468.41        464.57        11.92 o                         
  -4   6  14        991.92        930.63        15.69 o                         
  -3   6  14         11.13         18.51         4.49 o                         
  -2   6  14          0.35          5.84         3.01 o                         
  -1   6  14         12.03         19.49         3.76 o                         
   0   6  14          2.44          0.01         3.68 o                         
   1   6  14        124.11        118.75         7.83 o                         
   2   6  14        289.80        307.07        18.40 o                         
  -7   7  14        143.24        134.41         7.18 o                         
  -6   7  14        135.28        128.38         6.79 o                         
  -5   7  14         28.63         25.31         4.25 o                         
  -4   7  14         15.72         20.45         3.32 o                         
  -3   7  14        246.68        245.57         8.13 o                         
  -2   7  14        984.92        983.92        18.44 o                         
  -1   7  14         31.66         39.72         5.82 o                         
   0   7  14          5.91          3.87         5.92 o                         
   1   7  14          0.70          0.68         3.44 o                         
  -6   8  14        429.23        403.09        15.29 o                         
  -5   8  14          1.86          0.39         3.04 o                         
  -4   8  14          0.29          2.00         3.48 o                         
  -3   8  14        110.08        104.62         6.90 o                         
  -2   8  14        368.64        354.23        10.75 o                         
  -1   8  14         36.11         36.40         8.66 o                         
   0   8  14        456.70        478.52        14.03 o                         
  -5   9  14        144.44        141.79         7.27 o                         
  -4   9  14        486.14        475.95        11.95 o                         
  -3   9  14         29.09         33.85         4.61 o                         
  -2   9  14        134.82        133.92         7.47 o                         
  -1 -11  15         23.08         19.16         5.19 o                         
   0 -11  15        143.97        134.24         9.58 o                         
   1 -11  15         27.71         22.87         4.37 o
[truncated: 69,256 more chars]
